# Supplementary material for: Ciliary tip actin dynamics regulate photoreceptor outer segment integrity
Source: Nat Commun. 2024 May 21;15:4316. doi: 10.1038/s41467-024-48639-w (PMC11109262; doi:10.1038/s41467-024-48639-w)
Supplement: Supplementary file 4 — Supplementary Data 1 [file 41467_2024_48639_MOESM4_ESM.xlsx]

## Sheet: Sheet1
#!{C:Group1}mut	wt	wt	mut	mut	mut	mut	wt	wt	wt
Abundances (Grouped): F2, 126	Abundances (Grouped): F2, 127N	Abundances (Grouped): F2, 127C	Abundances (Grouped): F2, 128N	Abundances (Grouped): F2, 128C	Abundances (Grouped): F2, 129N	Abundances (Grouped): F2, 129C	Abundances (Grouped): F2, 130N	Abundances (Grouped): F2, 130C	Abundances (Grouped): F2, 131	Student's t-test, two-sided Significant mut_wt	Abundance Ratio: (F2, 127N) / (F2, 126)	Abundance Ratio: (F2, 127C) / (F2, 126)	Abundance Ratio: (F2, 128N) / (F2, 126)	Abundance Ratio: (F2, 128C) / (F2, 126)	Abundance Ratio: (F2, 129N) / (F2, 126)	Abundance Ratio: (F2, 129C) / (F2, 126)	Abundance Ratio: (F2, 130N) / (F2, 126)	Abundance Ratio: (F2, 130C) / (F2, 126)	Abundance Ratio: (F2, 131) / (F2, 126)	-Log Student's t-test p-value mut_wt	Student's t-test Difference mut_wt	Student's t-test Test statistic mut_wt	Checked	Protein FDR Confidence: Combined	Master	Accession	Description	Exp. q-value: Combined	Sum PEP Score	Coverage [%]	# Peptides	# PSMs	# Unique Peptides	# Protein Groups	# AAs	MW [kDa]	calc. pI	Score Mascot: Mascot	Score Sequest HT: Sequest HT	# Peptides (by Search Engine): Mascot	# Peptides (by Search Engine): Sequest HT	Biological Process	Cellular Component	Molecular Function	Pfam IDs	Entrez Gene ID	Ensembl Gene ID	Gene Symbol	Chromosome
0.000418239	0.491511	0.291375	-0.350702	-0.116013	-0.0667322	-0.118332	0.365741	0.256539	0.129421	+	1.099	1.065	0.888	0.991	1	1.003	1.086	1.102	1.009	3.08005	-0.43719	-2.37315	FALSE	High	IsMasterProtein	E9Q271	WD repeat domain 17 OS=Mus musculus OX=10090 GN=Wdr17 PE=1 SV=2	0	14.041	5	5	7	5	1	1322	147.3	6.76		22.04		5		cytoplasm	protein binding	Pf00400, Pf11715		ENSMUSG00000039375.16		8
0.168296	-0.0190073	-0.276814	0.573334	0.356279	0.486804	0.303007	0.130462	-0.186314	-0.409712	+	0.946	0.903	1.082	1.035	1.063	1.051	1.001	0.94	0.852	2.68251	0.529821	2.42513	FALSE	High	IsMasterProtein	Q91VF2	Histamine N-methyltransferase OS=Mus musculus OX=10090 GN=Hnmt PE=1 SV=1	0	13.56	24	4	7	4	1	295	33.6	5.06	45	4.35	4	3	metabolic process;response to stimulus	cytoplasm	catalytic activity	Pf08242, Pf13489	140483	ENSMUSG00000026986.14	Hnmt	2
-0.350323	0.406782	0.876744	-0.584882	-0.226332	0.0190035	-0.232066	0.477105	0.140406	0.251752	+	1.165	1.315	0.905	1.05	1.097	1.059	1.2	1.154	1.123	2.65033	-0.705478	-2.71611	FALSE	High	IsMasterProtein	P01831	Thy-1 membrane glycoprotein OS=Mus musculus OX=10090 GN=Thy1 PE=1 SV=1	0	21.191	32	5	19	5	1	162	18.1	8.97	192	22.9	5	5	cell communication;cell organization and biogenesis;metabolic process;regulation of biological process;response to stimulus	cell surface;cytosol;endoplasmic reticulum;membrane	enzyme regulator activity;protein binding	Pf00047	21838	ENSMUSG00000032011.5	Thy1	9
-0.116654	0.342171	0.542143	-0.129657	-0.459827	0.0133276	-0.072539	0.21176	0.319848	0.0961711	+	1.091	1.158	0.964	0.959	1.041	1.038	1.083	1.151	1.027	2.4971	-0.455488	-2.1731	FALSE	High	IsMasterProtein	O35633	Vesicular inhibitory amino acid transporter OS=Mus musculus OX=10090 GN=Slc32a1 PE=1 SV=3	0	74.697	36	14	64	14	1	525	57.3	6.64	779	91.96	14	14	transport	membrane	transporter activity	Pf01490	22348	ENSMUSG00000037771.11	Slc32a1	2
1.04768	-0.34046	-1.58442	1.05045	1.31552	0.235981	0.363721	-0.670859	0.150805	-1.24001	+	0.725	0.551	1.005	1.003	0.837	0.876	0.706	0.849	0.572	2.46425	1.53966	3.23834	FALSE	High	IsMasterProtein	Q61554	Fibrillin-1 OS=Mus musculus OX=10090 GN=Fbn1 PE=1 SV=2	0	222.846	25	49	148	48	1	2873	312.1	4.92	1584	211.92	48	47	metabolic process;regulation of biological process;response to stimulus	cell surface;extracellular;membrane	metal ion binding;protein binding;structural molecule activity	Pf00683, Pf06247, Pf07645, Pf12662, Pf12947, Pf14670	14118	ENSMUSG00000027204.13	Fbn1	2
-0.102444	0.138045	0.299826	-0.747427	-0.067638	-0.307972	-0.279349	0.529533	0.246441	0.941222	+	1.04	1.093	0.823	1.022	0.98	0.995	1.148	1.125	1.261	2.3488	-0.731979	-2.54874	FALSE	High	IsMasterProtein	O88845	A-kinase anchor protein 10, mitochondrial OS=Mus musculus OX=10090 GN=Akap10 PE=1 SV=3	0	7.775	5	2	4	2	1	662	73.6	6.79	28	4.63	2	2		cytoplasm;cytosol;membrane;mitochondrion	protein binding	Pf00615	56697	ENSMUSG00000047804.15	Akap10	11
0.677377	0.0091089	-0.0791527	0.393015	0.356279	0.354782	0.312395	0.0322399	-0.73943	-0.14893	+	0.851	0.843	0.923	0.924	0.928	0.941	0.878	0.721	0.812	2.31331	0.604002	2.35218	FALSE	High	IsMasterProtein	Q7TNV1	Protein FAM57B OS=Mus musculus OX=10090 GN=Fam57b PE=2 SV=2	0	8.256	12	3	5	3	1	275	30.8	8.84	41	6.4	3	2	metabolic process;regulation of biological process	endoplasmic reticulum;Golgi;membrane	catalytic activity	Pf03798	68952	ENSMUSG00000058966.13	Fam57b	7
-0.0320558	0.156168	0.412376	-0.129657	-0.0616202	0.0698233	0.00286301	0.0634577	0.236314	0.186965	+	1.027	1.103	0.946	1.007	1.032	1.035	1.032	1.103	1.031	2.17187	-0.241186	-1.4483	FALSE	High	IsMasterProtein	Q8K2L8	Trafficking protein particle complex subunit 12 OS=Mus musculus OX=10090 GN=Trappc12 PE=1 SV=2	0	14.232	7	3	5	3	1	797	87.6	4.81	92	9.46	2	3	cell organization and biogenesis;metabolic process;regulation of biological process;transport	chromosome;nucleus	catalytic activity;protein binding	Pf00515, Pf07719, Pf13414, Pf13424, Pf13432, Pf14559	217449	ENSMUSG00000020628.15	Trappc12	12
0.11453	0.415327	0.0834794	-0.0741596	-0.067638	-0.0322807	-0.22162	0.191554	0.157721	0.319476	+	1.054	0.991	0.929	0.974	0.981	0.958	1.025	1.046	1.031	2.16975	-0.289745	-1.6097	FALSE	High	IsMasterProtein	E9Q6P5	Tetratricopeptide repeat protein 7B OS=Mus musculus OX=10090 GN=Ttc7b PE=1 SV=1	0	10.56	5	3	9	3	1	843	94.1	6.9	71	13.34	3	3	cell organization and biogenesis;metabolic process	cytoplasm;cytosol;membrane	protein binding	Pf07719, Pf13414, Pf13424, Pf13432, Pf14559	104718	ENSMUSG00000033530.7	Ttc7b	12
-0.580955	0.214564	1.04032	0.328477	-1.05559	-1.33405	-2.26106	0.978992	1.30293	0.182882	+	1.176	1.437	1.2	0.96	0.909	0.743	1.391	1.675	1.163	2.13057	-1.72457	-2.95069	FALSE	Medium	IsMasterProtein	Q8CFK2	Transcription factor IIIB 90 kDa subunit OS=Mus musculus OX=10090 GN=Brf1 PE=1 SV=1	0.024	1.671	1	1	2	1	1	676	73.8	5.3	0	2.6	1	1	cell organization and biogenesis;metabolic process;regulation of biological process	nucleus	metal ion binding;protein binding	Pf00382, Pf07741, Pf08271	72308		Brf1	12
-0.169144	0.329137	0.205942	-0.382662	-0.408549	0.170106	0.00286301	0.453098	0.487655	0.100342	+	1.102	1.086	0.916	0.979	1.083	1.067	1.149	1.221	1.041	2.12652	-0.472712	-2.02852	FALSE	High	IsMasterProtein	Q99L13	3-hydroxyisobutyrate dehydrogenase, mitochondrial OS=Mus musculus OX=10090 GN=Hibadh PE=1 SV=1	0	97.4	70	14	59	14	1	335	35.4	8.13	932	94.73	14	14	metabolic process;transport	mitochondrion	catalytic activity;nucleotide binding	Pf02254, Pf02826, Pf03446, Pf03807, Pf14833	58875	ENSMUSG00000029776.11	Hibadh	6
-0.198035	0.398219	0.60562	-0.359808	-0.345075	-0.136272	0.0128314	0.125339	0.608591	-0.0786294	+	1.125	1.197	0.926	0.997	1.032	1.077	1.085	1.27	1.002	2.112	-0.5371	-2.13022	FALSE	High	IsMasterProtein	Q52KI8	Serine/arginine repetitive matrix protein 1 OS=Mus musculus OX=10090 GN=Srrm1 PE=1 SV=2	0	27.704	9	6	18	6	1	946	106.8	11.87	236	30.31	6	6	metabolic process	nucleus;spliceosomal complex	DNA binding;RNA binding	Pf01480, Pf15402, Pf15449	51796		Srrm1	4
0.99978	-0.621681	-2.30821	0.243357	1.15637	0.990684	0.879338	-0.570254	0.433648	-0.879927	+	0.688	0.473	0.827	0.986	0.967	0.981	0.727	0.927	0.631	2.0968	1.64319	2.88985	FALSE	High	IsMasterProtein	P55002	Microfibrillar-associated protein 2 OS=Mus musculus OX=10090 GN=Mfap2 PE=2 SV=1	0.002	3.929	5	1	2	1	1	183	20.6	4.89	40	3.41	1	1	cell differentiation	extracellular	protein binding	Pf05507	17150		Mfap2	4
-0.193206	0.449346	0.477739	-0.517897	-0.550655	0.306485	-0.211195	0.637475	0.0418856	0.397738	+	1.137	1.161	0.889	0.961	1.116	1.028	1.196	1.085	1.126	2.0729	-0.63413	-2.24235	FALSE	High	IsMasterProtein	Q9WUR9	Adenylate kinase 4, mitochondrial OS=Mus musculus OX=10090 GN=Ak4 PE=1 SV=1	0	21.254	42	6	17	6	1	223	25	7.53	178	21.24	6	6	metabolic process;response to stimulus	mitochondrion;organelle lumen	catalytic activity;nucleotide binding	Pf00406, Pf05191, Pf13207, Pf13238, Pf13671	11639	ENSMUSG00000028527.18	Ak4	4
-0.107176	0.436618	0.74136	-0.138265	-0.928711	-0.112996	-0.133691	0.428978	0.326448	0.0373212	+	1.112	1.208	0.96	0.883	1.016	1.024	1.127	1.151	1.01	2.0574	-0.678313	-2.28457	FALSE	High	IsMasterProtein	Q00LT2	Progressive rod-cone degeneration protein homolog OS=Mus musculus OX=10090 GN=Prcd PE=3 SV=1	0	6.813	36	1	3	1	1	53	5.9	9.14	98	5.09	1	1	response to stimulus	cytoplasm;endoplasmic reticulum;extracellular;Golgi;membrane		Pf15201	100038570	ENSMUSG00000075410.12	Gm11744;Prcd	11
-0.340341	0.381048	0.530139	0.176302	-0.238719	-0.0265583	-0.226839	0.104793	0.136933	0.271787	+	1.157	1.213	1.096	1.047	1.087	1.059	1.115	1.151	1.128	2.05014	-0.416171	-1.88133	FALSE	High	IsMasterProtein	Q06185	ATP synthase subunit e, mitochondrial OS=Mus musculus OX=10090 GN=Atp5i PE=1 SV=2	0	30.054	76	7	22	7	1	71	8.2	9.35	220	21.56	7	5	metabolic process;transport	membrane;mitochondrion	catalytic activity;transporter activity	Pf05680	11958	ENSMUSG00000050856.16	Atp5k	5
1.37286	-0.42197	-0.873937	0.573334	0.640607	0.354782	-0.113223	-0.688816	0.195522	-0.4716	+	0.662	0.603	0.828	0.831	0.795	0.74	0.655	0.8	0.643	2.01366	1.01783	2.53547	FALSE	High	IsMasterProtein	P70271	PDZ and LIM domain protein 4 OS=Mus musculus OX=10090 GN=Pdlim4 PE=1 SV=3	0.001	4.704	6	1	2	1	1	330	35.5	8.05	36	2.16	1	1	cell organization and biogenesis;regulation of biological process	cytoplasm;cytoskeleton;nucleus;organelle lumen	metal ion binding;protein binding	Pf00412, Pf00595	30794	ENSMUSG00000020388.12	Pdlim4	11
0.252134	0.537442	0.184323	-0.373504	-0.357714	-0.00943011	-0.386051	0.501001	0.119519	0.354879	+	1.051	0.984	0.835	0.899	0.955	0.899	1.055	1.004	1.009	2.01111	-0.514346	-2.03697	FALSE	High	IsMasterProtein	Q8BHL3	TBC1 domain family member 10B OS=Mus musculus OX=10090 GN=Tbc1d10b PE=1 SV=2	0	9.229	5	3	6	3	1	798	87.2	8.9	52	9.38	3	3	regulation of biological process;transport	cytoplasm;cytosol;membrane	enzyme regulator activity;protein binding	Pf00566	68449	ENSMUSG00000042492.12	Tbc1d10b	7
-0.00883621	0.169711	0.469622	-0.116781	-0.485634	0.208627	-0.451181	0.186491	0.283331	0.455464	+	1.026	1.112	0.944	0.932	1.052	0.941	1.053	1.113	1.095	1.95573	-0.483685	-1.95701	FALSE	High	IsMasterProtein	O55100	Synaptogyrin-1 OS=Mus musculus OX=10090 GN=Syngr1 PE=1 SV=2	0	10.16	10	2	10	2	1	234	25.6	4.65	172	9.73	2	2	cell organization and biogenesis;regulation of biological process;transport	membrane		Pf01284	20972	ENSMUSG00000022415.12	Syngr1	15
0.351583	0.00443377	-0.130068	0.258972	0.36188	0.481582	0.236788	-0.0360535	-0.553908	0.223533	+	0.912	0.896	0.959	0.994	1.02	0.996	0.931	0.815	0.955	1.92142	0.436573	1.85783	FALSE	High	IsMasterProtein	Q8R1X6	Spartin OS=Mus musculus OX=10090 GN=Spart PE=1 SV=1	0	9.443	6	3	5	3	1	671	72.6	5.86	44	4	3	2	cell division;cell organization and biogenesis;regulation of biological process	cytoplasm;cytosol;membrane	protein binding	Pf04212, Pf06911	229285	ENSMUSG00000036580.15	Spg20	3
0.100988	0.0648189	0.337663	-0.151212	0.0220012	-0.344161	0.00286301	0.414453	0.147342	0.299673	+	0.978	1.054	0.914	0.992	0.932	1.006	1.073	1.046	1.03	1.90814	-0.326694	-1.62005	FALSE	Medium	IsMasterProtein	Q9CWP8	DNA polymerase delta subunit 4 OS=Mus musculus OX=10090 GN=Pold4 PE=1 SV=1	0.018	1.835	9	1	1	1	1	107	12.4	6.52	14		1		metabolic process;regulation of biological process;response to stimulus	cytosol;mitochondrion;nucleus	catalytic activity	Pf04081	69745	ENSMUSG00000024854.3;ENSMUSG00000097508.2	Pold4	19;CHR_MG153_PATCH
0.377169	0.267807	-0.330085	0.995896	-0.031617	0.620894	0.236788	-0.391673	-0.393497	-0.500482	+	0.963	0.852	1.15	0.925	1.04	0.99	0.864	0.847	0.795	1.89656	0.709412	2.20334	FALSE	High	IsMasterProtein	P21460	Cystatin-C OS=Mus musculus OX=10090 GN=Cst3 PE=1 SV=2	0.002	3.781	8	1	2	1	1	140	15.5	9	31	3.14	1	1	cell death;cell organization and biogenesis;defense response;regulation of biological process;response to stimulus	cytoplasm;endoplasmic reticulum;endosome;extracellular;membrane;vacuole	enzyme regulator activity;protein binding	Pf00031	13010	ENSMUSG00000027447.6	Cst3	2
-0.0413789	-0.0805356	0.824588	-0.484827	-0.376725	-0.693651	-0.386051	1.33609	0.401497	-0.0138054	+	0.978	1.215	0.867	0.957	0.903	0.96	1.323	1.159	0.984	1.84065	-0.890094	-2.30505	FALSE	Medium	IsMasterProtein	Q8CCH7	Zinc finger protein ZFPM2 OS=Mus musculus OX=10090 GN=Zfpm2 PE=1 SV=2	0.028	1.592	1	1	1	1	1	1151	127.6	6.55		2.36		1	cell differentiation;metabolic process;regulation of biological process	cytoplasm;nucleus	DNA binding;metal ion binding;protein binding	Pf13912	22762	ENSMUSG00000022306.8	Zfpm2	15
0.13701	0.333484	-0.0516257	-0.142576	-0.177044	-0.0322807	-0.418511	0.346127	0.239692	0.549896	+	1.03	0.956	0.908	0.952	0.976	0.917	1.051	1.065	1.085	1.81124	-0.410195	-1.75452	FALSE	High	IsMasterProtein	P62962	Profilin-1 OS=Mus musculus OX=10090 GN=Pfn1 PE=1 SV=2	0	50.733	73	9	34	9	1	140	14.9	8.28	368	45.07	9	9	cell organization and biogenesis;regulation of biological process;response to stimulus	cytoplasm;cytoskeleton;cytosol;extracellular;membrane;nucleus	enzyme regulator activity;nucleotide binding;protein binding;RNA binding	Pf00235	18643	ENSMUSG00000018293.4	Pfn1	11
-0.0367144	0.333484	0.873039	-0.194679	-0.376725	-0.528682	-0.0271612	0.27689	0.417608	-0.162247	+	1.07	1.226	0.931	0.956	0.929	1.03	1.078	1.163	0.948	1.78434	-0.580547	-1.9888	FALSE	High	IsMasterProtein	O55022	Membrane-associated progesterone receptor component 1 OS=Mus musculus OX=10090 GN=Pgrmc1 PE=1 SV=4	0	40.871	63	10	31	9	1	195	21.7	4.7	522	51.58	9	10	regulation of biological process;response to stimulus	endoplasmic reticulum;membrane		Pf00173	53328	ENSMUSG00000006373.10	Pgrmc1	X
0.16384	0.178717	0.420599	0.00557209	-1.09849	-0.177239	-0.434819	0.291803	0.531535	0.451641	+	0.989	1.059	0.938	0.808	0.945	0.909	1.033	1.147	1.054	1.74881	-0.683087	-2.07069	FALSE	High	IsMasterProtein	Q80UJ7	Rab3 GTPase-activating protein catalytic subunit OS=Mus musculus OX=10090 GN=Rab3gap1 PE=1 SV=4	0	11.863	6	5	7	5	1	981	110.1	5.73	33	4.62	4	3	cell organization and biogenesis;regulation of biological process;response to stimulus;transport	cytoplasm;Golgi	enzyme regulator activity;protein binding	Pf13890	226407	ENSMUSG00000036104.12	Rab3gap1	1
0.128031	0.223483	0.179985	-0.461373	-0.128168	-0.0265583	0.0820608	0.266922	0.40795	0.182882	+	1.007	1.009	0.839	0.961	0.979	1.015	1.037	1.117	0.994	1.73478	-0.333446	-1.56532	FALSE	High	IsMasterProtein	Q9D3A9	Protein tweety homolog 1 OS=Mus musculus OX=10090 GN=Ttyh1 PE=1 SV=1	0	15.331	14	4	10	4	1	450	49	5.03	114	16.04	4	4	cell organization and biogenesis;regulation of biological process;transport	membrane	metal ion binding;transporter activity	Pf04906	57776	ENSMUSG00000030428.16	Ttyh1	7
0.709093	-0.133263	0.320888	0.0714864	1.0528	0.197648	0.717626	-0.0625601	-0.815483	-0.848237	+	0.818	0.917	0.846	1.034	0.896	1.014	0.856	0.701	0.679	1.73152	0.857462	2.19233	FALSE	High	IsMasterProtein	sp	P14735 IDE_HUMAN	0	33.679	13	10	11	1	1	1019	117.9	6.61	93		10
0.0050395	0.236825	0.096766	-0.54169	-0.326166	-0.189	0.0277467	0.321505	0.858943	0.0710539	+	1.038	1.018	0.845	0.955	0.977	1.031	1.077	1.301	0.994	1.71924	-0.521833	-1.87516	FALSE	High	IsMasterProtein	Q9D7G4	Protein EURL homolog OS=Mus musculus OX=10090 GN=Eurl PE=1 SV=1	0	5.892	5	1	2	1	1	290	32.9	6.9	47	4.31	1	1	cell differentiation;regulation of biological process		protein binding	Pf06937	67102	ENSMUSG00000022864.13	D16Ertd472e	16
0.0964655	0.281019	0.1713	-0.0278027	-0.122087	0.00196081	-0.0573673	0.135582	0.378821	-0.000963785	+	1.027	1.014	0.944	0.969	0.99	0.994	1.017	1.116	0.956	1.70369	-0.214918	-1.23502	FALSE	High	IsMasterProtein	Q99LP6	GrpE protein homolog 1, mitochondrial OS=Mus musculus OX=10090 GN=Grpel1 PE=1 SV=1	0	29.327	44	11	31	11	1	217	24.3	8.38	146	31.78	11	10	metabolic process;regulation of biological process;transport	mitochondrion;nucleus;organelle lumen	enzyme regulator activity;nucleotide binding;protein binding	Pf01025	17713	ENSMUSG00000029198.3	Grpel1	5
-0.01811	0.423855	0.404137	-0.0656911	0.0101287	0.120188	-0.29521	0.150907	0.0596774	0.166507	+	1.087	1.098	0.959	1.017	1.038	0.972	1.047	1.048	1.022	1.70364	-0.290756	-1.45275	FALSE	High	IsMasterProtein	P57787	Monocarboxylate transporter 4 OS=Mus musculus OX=10090 GN=Slc16a3 PE=1 SV=1	0	14.543	11	4	8	4	1	470	50.3	7.96	56	0	4	3	transport	membrane	RNA binding;transporter activity	Pf07690	80879	ENSMUSG00000025161.16	Slc16a3	11
-0.395516	0.0509558	0.0299347	-0.382662	-0.0917749	-0.295961	0.0771469	0.104793	0.798684	0.612881	+	1.089	1.097	0.963	1.087	1.049	1.139	1.129	1.399	1.241	1.70245	-0.537203	-1.88403	FALSE	High	IsMasterProtein	Q5DTL9	Sodium-driven chloride bicarbonate exchanger OS=Mus musculus OX=10090 GN=Slc4a10 PE=1 SV=2	0	98.009	29	23	57	17	1	1118	125.7	6.51	692	86.03	20	23	cellular homeostasis;metabolic process;response to stimulus;transport	membrane	transporter activity	Pf00955, Pf07565	94229	ENSMUSG00000026904.17	Slc4a10	2
-0.140437	0.423855	0.231746	-0.309989	-0.0436	0.0585698	-0.118332	-0.126736	0.256539	0.572237	+	1.117	1.085	0.926	1.034	1.055	1.034	1.019	1.138	1.16	1.70044	-0.382286	-1.64861	FALSE	High	IsMasterProtein	O88848	ADP-ribosylation factor-like protein 6 OS=Mus musculus OX=10090 GN=Arl6 PE=1 SV=1	0	35.295	57	8	17	8	1	186	20.9	8.25	156	21.58	7	8	cell differentiation;cell organization and biogenesis;metabolic process;regulation of biological process;response to stimulus;transport	cytoplasm;cytoskeleton;cytosol;membrane	catalytic activity;metal ion binding;nucleotide binding;protein binding;signal transducer activity	Pf00025, Pf00071, Pf00503, Pf01926, Pf04670, Pf09439	56297	ENSMUSG00000022722.18	Arl6	16
-0.28091	0.219027	0.412376	-0.484827	-0.146449	0.170106	-0.0171333	0.226863	0.660067	-0.0138054	+	1.101	1.166	0.914	1.05	1.11	1.089	1.126	1.312	1.037	1.67311	-0.452748	-1.7519	FALSE	High	IsMasterProtein	Q8CEC0	Nuclear pore complex protein Nup88 OS=Mus musculus OX=10090 GN=Nup88 PE=1 SV=1	0	12.691	6	3	6	3	1	753	84.9	6.27	47	10.16	3	3	transport	nucleus	protein binding;transporter activity	Pf10168	19069	ENSMUSG00000040667.11	Nup88	11
0.0418321	0.478903	0.145137	-0.314492	-0.26357	-0.368416	0.0918721	0.226863	-0.0338064	0.757355	+	1.086	1.021	0.888	0.957	0.938	1.036	1.048	1.008	1.166	1.66508	-0.477445	-1.78297	FALSE	High	IsMasterProtein	Q9DCR2	AP-3 complex subunit sigma-1 OS=Mus musculus OX=10090 GN=Ap3s1 PE=1 SV=2	0	11.02	18	2	6	2	1	193	21.7	5.39	117	12.89	2	2	cellular component movement;transport	Golgi;membrane	transporter activity	Pf01217	11777	ENSMUSG00000024480.7	Ap3s1	18
-0.00883621	0.0832381	-0.214679	0.844373	0.554579	1.44869	-0.0121268	-0.391673	-0.94903	-0.256707	+	1.006	0.951	1.205	1.113	1.312	1.027	0.941	0.791	0.92	1.64392	0.911107	2.14997	FALSE	High	IsMasterProtein	Q8R4N0	Citramalyl-CoA lyase, mitochondrial OS=Mus musculus OX=10090 GN=Clybl PE=1 SV=2	0	9.388	8	3	6	3	1	338	37.5	8.54	34	8.41	3	3		mitochondrion	catalytic activity;metal ion binding	Pf03328, Pf15617	69634	ENSMUSG00000025545.9	Clybl	14
-0.345329	0.419592	0.445179	-0.216593	-0.0917749	0.142429	-0.0372089	0.0841666	-0.0557273	0.561081	+	1.168	1.192	0.992	1.074	1.12	1.1	1.111	1.091	1.211	1.62761	-0.400554	-1.6444	FALSE	High	IsMasterProtein	Q62351	Transferrin receptor protein 1 OS=Mus musculus OX=10090 GN=Tfrc PE=1 SV=1	0	48.354	20	12	31	12	1	763	85.7	6.57	255	46.11	12	11	cell communication;cell differentiation;cellular homeostasis;metabolic process;regulation of biological process;response to stimulus;transport	cell surface;cytoplasm;endosome;extracellular;membrane;mitochondrion;nucleus	protein binding;receptor activity;RNA binding;transporter activity	Pf02225, Pf04253, Pf04389	22042	ENSMUSG00000022797.15	Tfrc	16
-0.425898	0.406782	0.395883	-0.168541	-0.10388	0.322629	-0.133691	0.457908	0.133458	0.0794429	+	1.186	1.199	1.022	1.09	1.178	1.099	1.216	1.171	1.096	1.60883	-0.396571	-1.62795	FALSE	High	IsMasterProtein	O70443	Guanine nucleotide-binding protein G(z) subunit alpha OS=Mus musculus OX=10090 GN=Gnaz PE=1 SV=4	0	42.421	38	11	27	10	1	355	40.8	7.61	227	22.52	10	11	regulation of biological process;response to stimulus	cytosol;membrane	catalytic activity;metal ion binding;nucleotide binding;protein binding;signal transducer activity	Pf00025, Pf00503, Pf13481	14687	ENSMUSG00000040009.6	Gnaz	10
-0.0835652	0.541595	0.114416	-0.0236147	-0.152556	-0.101395	0.0918721	0.0944901	0.296653	0.0542219	+	1.132	1.043	0.983	1.003	1.013	1.066	1.051	1.136	1.009	1.60111	-0.274127	-1.37284	FALSE	High	IsMasterProtein	Q921H8	3-ketoacyl-CoA thiolase A, peroxisomal OS=Mus musculus OX=10090 GN=Acaa1a PE=1 SV=1	0	82.864	51	14	40	14	1	424	43.9	8.44	593	73.83	12	14	metabolic process	membrane;mitochondrion	catalytic activity	Pf00108, Pf02803, Pf08541	113868	ENSMUSG00000036138.16	Acaa1a	9
-0.0977168	0.45358	0.214561	0.0180161	-0.389434	-0.0380068	0.126063	0.221833	0.299975	-0.00523983	+	1.114	1.071	0.997	0.967	1.027	1.077	1.081	1.14	0.998	1.59835	-0.313158	-1.46307	FALSE	High	IsMasterProtein	P62075	Mitochondrial import inner membrane translocase subunit Tim13 OS=Mus musculus OX=10090 GN=Timm13 PE=1 SV=1	0	13.498	42	3	9	3	1	95	10.5	8.18	99	8.52	2	3	cell organization and biogenesis;transport	membrane;mitochondrion	metal ion binding;transporter activity	Pf02953	30055	ENSMUSG00000020219.7	Timm13	10
-0.0367144	0.285415	0.308263	-0.116781	-0.067638	-0.118808	0.184139	0.047872	0.329744	0.0415541	+	1.059	1.078	0.95	1.007	0.999	1.074	1.031	1.134	0.996	1.5864	-0.23373	-1.25883	FALSE	High	IsMasterProtein	P56873	Sjoegren syndrome/scleroderma autoantigen 1 homolog OS=Mus musculus OX=10090 GN=Sssca1 PE=1 SV=1	0	10.508	19	2	6	2	1	199	21.3	5.12	111	10.61	2	2			protein binding	Pf06677	56390	ENSMUSG00000079478.8	Sssca1	19
0.677377	0.00443377	-0.200464	0.992664	-0.2698	0.219585	0.340456	-0.159123	-0.302127	-0.568683	+	0.849	0.82	1.075	0.831	0.906	0.946	0.845	0.813	0.732	1.58554	0.637249	1.90971	FALSE	High	IsMasterProtein	P63087	Serine/threonine-protein phosphatase PP1-gamma catalytic subunit OS=Mus musculus OX=10090 GN=Ppp1cc PE=1 SV=1	0	50.39	36	9	31	1	1	323	37	6.54	418	45.63	8	9	cell differentiation;cell division;metabolic process;regulation of biological process;response to stimulus	chromosome;cytoplasm;membrane;mitochondrion;nucleus	catalytic activity;metal ion binding;protein binding;RNA binding	Pf00149	19047;434233	ENSMUSG00000004455.16	Ppp1cc;Gm5601	5;7
1.11317	-0.157435	-0.549861	1.06318	2.99983	0.311872	-0.73207	-2.25919	-0.604731	-1.38743	+	0.744	0.687	0.994	1.316	0.836	0.693	0.512	0.679	0.544	1.57403	1.94293	2.37811	FALSE	High	IsMasterProtein	P28481	Collagen alpha-1(II) chain OS=Mus musculus OX=10090 GN=Col2a1 PE=1 SV=2	0	26.037	3	5	22	5	1	1487	141.9	6.92	225	27.81	5	5	cell differentiation;cell organization and biogenesis;metabolic process;regulation of biological process;response to stimulus	cytoplasm;extracellular	metal ion binding;protein binding;structural molecule activity	Pf00093, Pf01391, Pf01410, Pf14828	12824	ENSMUSG00000022483.16	Col2a1	15
0.0555527	0.227935	-0.233704	0.76637	0.434193	0.460647	-0.0321826	-0.22451	-0.0962637	-0.367411	+	1.024	0.934	1.165	1.075	1.085	1.008	0.958	0.988	0.882	1.55488	0.475707	1.71478	FALSE	High	IsMasterProtein	Q62036	Centrosomal protein of 131 kDa OS=Mus musculus OX=10090 GN=Cep131 PE=1 SV=2	0.004	3.083	1	1	2	1	1	1060	120.2	8.72	20	2.62	1	1	cell differentiation;cell organization and biogenesis;cellular component movement;development;metabolic process;regulation of biological process;transport	cytoplasm;cytoskeleton	protein binding	Pf02463, Pf04111, Pf04156, Pf06785, Pf12325	12009	ENSMUSG00000039781.14	Azi1;Cep131	11
-0.21255	0.196676	0.244592	-0.0826463	-0.446964	0.131321	0.164854	0.341212	0.398266	0.0710539	+	1.08	1.105	0.997	0.982	1.086	1.113	1.134	1.203	1.043	1.55241	-0.339557	-1.49709	FALSE	High	IsMasterProtein	Q3TSG4	RNA demethylase ALKBH5 OS=Mus musculus OX=10090 GN=Alkbh5 PE=1 SV=2	0	17.186	15	4	9	4	1	395	44.4	9.09	171	15.79	3	4	cell differentiation;metabolic process;response to stimulus;transport	cytosol;Golgi;nucleus	catalytic activity;metal ion binding;RNA binding	Pf13532	268420	ENSMUSG00000042650.3	Alkbh5	11
0.018872	0.603425	0.295602	-0.243053	-0.408549	-0.0151339	0.155185	0.27689	0.150805	0.0245995	+	1.122	1.062	0.909	0.939	1.005	1.055	1.064	1.066	0.979	1.53138	-0.3688	-1.54079	FALSE	High	IsMasterProtein	Q64433	10 kDa heat shock protein, mitochondrial OS=Mus musculus OX=10090 GN=Hspe1 PE=1 SV=2	0	23.136	68	7	39	4	1	102	11	8.35	343	42.3	7	7	cell differentiation;metabolic process;response to stimulus	cytoplasm;membrane;mitochondrion;organelle lumen	metal ion binding;nucleotide binding;protein binding;RNA binding	Pf00166	15528	ENSMUSG00000073676.4	Hspe1	1
-0.27108	-0.114018	0.379328	0.0837245	-0.0978256	-1.10775	-0.680333	1.06097	0.957197	-0.0612422	+	1.021	1.155	1.054	1.056	0.883	0.952	1.32	1.421	1.023	1.51983	-0.859101	-2.01316	FALSE	High	IsMasterProtein	Q640M6	Glycerophosphodiester phosphodiesterase domain-containing protein 5 OS=Mus musculus OX=10090 GN=Gdpd5 PE=2 SV=1	0.005	2.828	1	1	2	1	1	607	68.8	8	55	2.85	1	1	cell differentiation;cell organization and biogenesis;metabolic process;regulation of biological process	cytoplasm;membrane	catalytic activity	Pf03009	233552	ENSMUSG00000035314.10	Gdpd5	7
-0.169144	0.0602033	0.350204	-0.54169	0.185755	-0.0151339	-0.0372089	0.414453	0.0844375	0.623896	+	1.037	1.122	0.879	1.083	1.049	1.059	1.139	1.092	1.183	1.5194	-0.422123	-1.61991	FALSE	High	IsMasterProtein	P97370	Sodium/potassium-transporting ATPase subunit beta-3 OS=Mus musculus OX=10090 GN=Atp1b3 PE=1 SV=1	0	56.684	50	11	47	11	1	278	31.8	8.51	655	87.52	11	10	cell organization and biogenesis;cellular homeostasis;regulation of biological process;transport	cytoplasm;membrane	catalytic activity;enzyme regulator activity;protein binding;transporter activity	Pf00287	11933	ENSMUSG00000032412.8	Atp1b3	9
0.909992	0.241265	0.136381	-0.0656911	0.133615	0.523221	1.31231	-1.18554	-0.704186	-0.481204	+	0.85	0.841	0.781	0.845	0.908	1.092	0.659	0.691	0.71	1.51834	0.961346	2.06326	FALSE	High	IsMasterProtein	P70399	TP53-binding protein 1 OS=Mus musculus OX=10090 GN=Tp53bp1 PE=1 SV=3	0	9.634	2	2	4	2	1	1969	212.6	4.63	100	6.23	2	2	cell organization and biogenesis;metabolic process;regulation of biological process;response to stimulus	chromosome;cytoplasm;nucleus	DNA binding;protein binding	Pf09038, Pf15057	27223	ENSMUSG00000043909.16	Trp53bp1	2
0.633398	-0.703019	0.240314	0.328477	0.527434	-0.189	0.816128	-0.682823	0.174952	-0.409712	+	0.733	0.916	0.917	0.961	0.851	1.051	0.772	0.937	0.769	1.51116	0.699345	1.90407	FALSE	Medium	IsMasterProtein	P17047	Lysosome-associated membrane glycoprotein 2 OS=Mus musculus OX=10090 GN=Lamp2 PE=1 SV=2	0.02	1.779	2	1	1	1	1	415	45.7	7.39	0		1		cell communication;cell organization and biogenesis;cellular homeostasis;metabolic process;regulation of biological process;response to stimulus;transport	endosome;membrane;vacuole	protein binding	Pf01299	16784	ENSMUSG00000016534.15	Lamp2	X
-0.222252	-0.085303	-0.130068	0.00972488	-1.12007	-0.248171	-0.211195	0.961566	0.68404	0.616556	+	1.016	1.017	1.022	0.877	1.017	1.034	1.28	1.303	1.195	1.50864	-0.76775	-1.94933	FALSE	High	IsMasterProtein	Q6GYP7	Ral GTPase-activating protein subunit alpha-1 OS=Mus musculus OX=10090 GN=Ralgapa1 PE=1 SV=1	0	9.366	2	2	4	2	1	2035	229.2	6.1	77	8.66	2	2	regulation of biological process	cytoplasm;nucleus	enzyme regulator activity;protein binding	Pf02145	56784	ENSMUSG00000021027.16	Ralgapa1	12
-0.00883621	0.406782	0.493928	0.0592117	-0.183184	-0.0552242	-0.180049	-0.126736	0.164623	0.223533	+	1.08	1.117	0.987	0.981	1.004	0.993	0.99	1.076	1.034	1.49735	-0.306042	-1.40456	FALSE	Medium	IsMasterProtein	P58069	Ras GTPase-activating protein 2 OS=Mus musculus OX=10090 GN=Rasa2 PE=1 SV=2	0.018	1.84	1	1	1	1	1	847	96.3	7.59	17		1		regulation of biological process;response to stimulus	cytoplasm;membrane	enzyme regulator activity;metal ion binding;protein binding	Pf00168, Pf00169, Pf00616, Pf00779	114713	ENSMUSG00000032413.12	Rasa2	9
0.461424	0.196676	1.18078	-0.959185	-0.459827	-0.85035	-0.831279	0.0634577	1.16701	-0.220464	+	0.93	1.178	0.688	0.844	0.786	0.785	0.926	1.281	0.836	1.47629	-1.00533	-2.04347	FALSE	High	IsMasterProtein	P52430	Serum paraoxonase/arylesterase 1 OS=Mus musculus OX=10090 GN=Pon1 PE=1 SV=2	0	24.107	19	6	12	5	1	355	39.5	5.22	100	12.21	6	6	metabolic process;regulation of biological process;response to stimulus	extracellular	catalytic activity;metal ion binding;protein binding	Pf01731, Pf03088, Pf08450	18979	ENSMUSG00000002588.12	Pon1	6
0.381419	-0.0096169	-0.162779	0.108085	0.0456762	0.365458	0.160023	-0.0519413	0.0454516	0.145946	+	0.903	0.883	0.917	0.935	0.992	0.974	0.921	0.955	0.931	1.47388	0.21872	1.17974	FALSE	High	IsMasterProtein	Q9Z1Q5	Chloride intracellular channel protein 1 OS=Mus musculus OX=10090 GN=Clic1 PE=1 SV=3	0	32.949	42	8	28	8	1	241	27	5.17	319	37.16	7	8	metabolic process;regulation of biological process;transport	cytoplasm;membrane;mitochondrion;nucleus	catalytic activity;protein binding;transporter activity	Pf00043, Pf13409, Pf13410, Pf13417	114584	ENSMUSG00000007041.9	Clic1	17
-0.178754	0.0137766	0.197307	-0.151212	0.0456762	-0.0494795	-0.185226	-0.0254879	0.372315	0.700179	+	1.029	1.086	0.973	1.059	1.044	1.029	1.049	1.184	1.208	1.45894	-0.355417	-1.48105	FALSE	High	IsMasterProtein	Q91VC3	Eukaryotic initiation factor 4A-III OS=Mus musculus OX=10090 GN=Eif4a3 PE=1 SV=3	0	65.3	38	16	50	13	1	411	46.8	6.73	439	54.12	16	16	metabolic process;regulation of biological process;response to stimulus;transport	cytoplasm;membrane;nucleus;spliceosomal complex	catalytic activity;nucleotide binding;RNA binding	Pf00270, Pf00271	192170	ENSMUSG00000025580.15	Eif4a3	11
-0.305578	0.210099	0.982852	0.301593	-2.02994	-1.5473	-0.284632	1.50388	0.847543	-0.43816	+	1.105	1.334	1.122	0.765	0.823	1.039	1.449	1.389	0.94	1.45727	-1.39441	-2.14622	FALSE	High	IsMasterProtein	A8DUK4	Beta-globin OS=Mus musculus OX=10090 GN=Hbb-bs PE=1 SV=1	0	80.201	88	12	91	3	1	147	15.7	7.69		298.59		12	regulation of biological process;transport		antioxidant activity;catalytic activity;metal ion binding;protein binding;transporter activity	Pf00042	100503605;101488143;15129	ENSMUSG00000073940.3;ENSMUSG00000052305.6	Beta-s;Hbb-bs;Hbb-bt;Hbb-b1	7
-0.183566	0.187706	0.61742	0.00972488	0.179984	-0.230354	-0.113223	0.281866	-0.0265285	0.219486	+	1.07	1.195	1.013	1.085	1.011	1.045	1.114	1.061	1.074	1.45418	-0.323477	-1.42031	FALSE	High	IsMasterProtein	Q9WVR4	Fragile X mental retardation syndrome-related protein 2 OS=Mus musculus OX=10090 GN=Fxr2 PE=1 SV=1	0	28.376	17	7	16	5	1	673	73.7	6.23	189	23.69	7	7	regulation of biological process	cytoplasm;cytosol;membrane;nucleus	protein binding;RNA binding	Pf00013, Pf05641, Pf12235	23879		Fxr2	11
0.132523	1.05491	0.714546	-0.23863	-0.40217	-0.344161	-0.914486	-0.0519413	0.623807	-0.293275	+	1.21	1.139	0.887	0.916	0.925	0.83	0.974	1.185	0.883	1.44812	-0.762994	-1.8961	FALSE	High	IsMasterProtein	Q8K3W3	Protein CASC3 OS=Mus musculus OX=10090 GN=Casc3 PE=1 SV=3	0.001	4.442	4	1	2	1	1	698	75.7	6.44	30	3.38	1	1	metabolic process;regulation of biological process;transport	cytoplasm;membrane;nucleus	protein binding;RNA binding	Pf09405	192160	ENSMUSG00000078676.9	Casc3	11
0.705141	-0.157435	-0.453608	-0.0530204	0.248857	0.89928	0.0771469	-0.420064	0.0632243	0.104509	+	0.814	0.77	0.819	0.902	1.016	0.892	0.8	0.894	0.858	1.44762	0.548156	1.72747	FALSE	High	IsMasterProtein	Q9Z120	tRNA (guanine-N(7)-)-methyltransferase OS=Mus musculus OX=10090 GN=Mettl1 PE=1 SV=1	0	6.776	15	2	4	2	1	268	30.6	7.34	39	8.38	2	2	metabolic process	cytosol;nucleus	catalytic activity;RNA binding	Pf02390, Pf08242, Pf12847, Pf13659	17299	ENSMUSG00000006732.14	Mettl1	10
-0.28091	0.45358	0.253135	-0.142576	-0.603197	0.365458	-0.0624201	0.0944901	0.436847	0.199191	+	1.16	1.124	0.997	0.97	1.149	1.079	1.097	1.233	1.092	1.44069	-0.432178	-1.58868	FALSE	High	IsMasterProtein	Q99KE1	NAD-dependent malic enzyme, mitochondrial OS=Mus musculus OX=10090 GN=Me2 PE=1 SV=1	0	75.103	43	16	49	15	1	589	65.8	7.61	435	76.55	15	16	metabolic process;regulation of biological process	mitochondrion;organelle lumen	catalytic activity;metal ion binding;nucleotide binding	Pf00390, Pf03949	107029	ENSMUSG00000024556.3	Me2	18
-0.149985	0.124406	0.395883	0.200099	-0.201637	-0.142108	0.00784967	0.145802	0.385314	-0.000963785	+	1.048	1.129	1.056	1.01	1.021	1.064	1.078	1.181	1.01	1.43317	-0.267245	-1.29195	FALSE	High	IsMasterProtein	Q3U2P1	Protein transport protein Sec24A OS=Mus musculus OX=10090 GN=Sec24a PE=1 SV=1	0	9.05	3	2	4	2	1	1090	118.7	7.83	65	6.21	2	2	cell organization and biogenesis;regulation of biological process;transport	cytoplasm;cytosol;endoplasmic reticulum;membrane	metal ion binding	Pf00626, Pf04810, Pf04811, Pf04815, Pf07271, Pf08033	77371	ENSMUSG00000036391.16	Sec24a	11
0.0464101	0.350839	0.304048	-0.274149	-0.0436	0.186648	-0.00212862	0.135582	0.0418856	0.251752	+	1.055	1.057	0.896	0.993	1.035	1.016	1.029	1.029	1.029	1.42748	-0.234185	-1.20744	FALSE	High	IsMasterProtein	P53994	Ras-related protein Rab-2A OS=Mus musculus OX=10090 GN=Rab2a PE=1 SV=1	0	55.246	71	12	44	6	1	212	23.5	6.54	438	58.91	12	11	cell organization and biogenesis;regulation of biological process;response to stimulus;transport	endoplasmic reticulum;Golgi;membrane;nucleus	catalytic activity;nucleotide binding	Pf00009, Pf00025, Pf00071, Pf01926, Pf04670, Pf08477	59021	ENSMUSG00000047187.9	Rab2a	4
1.05866	-0.552358	0.145137	0.270642	0.428663	0.00196081	0.227258	0.161098	-0.182517	-0.593321	+	0.69	0.815	0.823	0.86	0.801	0.85	0.827	0.773	0.669	1.42582	0.601829	1.76137	FALSE	High	IsMasterProtein	P62073	Mitochondrial import inner membrane translocase subunit Tim10 OS=Mus musculus OX=10090 GN=Timm10 PE=1 SV=1	0	5.835	24	2	3	2	1	90	10.3	6.29	17	3.9	2	1	cell organization and biogenesis;transport	membrane;mitochondrion	metal ion binding;protein binding;transporter activity	Pf02953	30059	ENSMUSG00000027076.10	Timm10	2
-0.385434	0.423855	0.244592	-0.121068	-0.244921	0.344084	0.0227799	0.365741	0.0632243	0.251752	+	1.179	1.148	1.025	1.055	1.171	1.124	1.183	1.138	1.133	1.42295	-0.346745	-1.44789	FALSE	High	IsMasterProtein	Q9JLZ3	Methylglutaconyl-CoA hydratase, mitochondrial OS=Mus musculus OX=10090 GN=Auh PE=1 SV=1	0	28.486	39	11	39	11	1	314	33.4	9.51	177	42.63	11	10	metabolic process	mitochondrion	catalytic activity;RNA binding	Pf00378	11992		Auh	13
0.0280697	0.128956	0.118818	-0.194679	-0.134254	0.181139	0.00784967	0.496232	0.0985115	0.275783	+	1.008	1.018	0.918	0.982	1.038	1.022	1.108	1.049	1.04	1.40682	-0.246035	-1.23061	FALSE	High	IsMasterProtein	Q3TDQ1	Dolichyl-diphosphooligosaccharide--protein glycosyltransferase subunit STT3B OS=Mus musculus OX=10090 GN=Stt3b PE=1 SV=2	0	17.683	9	6	18	5	1	823	93.2	8.95	73	17.58	6	6	metabolic process;response to stimulus	endoplasmic reticulum;membrane	catalytic activity;metal ion binding	Pf02516, Pf13231	68292		Stt3b	9
1.14915	0.491511	-0.272004	0.544452	0.20878	0.76181	0.111438	-1.25194	-1.16654	0.12528	+	0.852	0.727	0.864	0.812	0.899	0.814	0.617	0.577	0.782	1.40455	0.969866	1.96148	FALSE	High	IsMasterProtein	Q9D4J7	PHD finger protein 6 OS=Mus musculus OX=10090 GN=Phf6 PE=1 SV=1	0.004	3.153	2	1	2	1	1	364	41.1	8.73	27	2.03	1	1	metabolic process;regulation of biological process	chromosome;nucleus	DNA binding;metal ion binding;protein binding;RNA binding	Pf13771, Pf13832	70998	ENSMUSG00000025626.16	Phf6	X
-0.456487	0.892782	0.832077	-1.37869	-0.301047	0.114614	0.179325	0.833453	-0.278665	0.299673	+	1.329	1.333	0.757	1.062	1.142	1.177	1.316	1.052	1.164	1.40453	-0.884321	-1.92383	FALSE	High	IsMasterProtein	Q9JI99	Sphingosine-1-phosphate phosphatase 1 OS=Mus musculus OX=10090 GN=Sgpp1 PE=1 SV=1	0.001	4.995	5	1	4	1	1	430	47.7	8	71	8.13	1	1	metabolic process;regulation of biological process;response to stimulus	cytoskeleton;endoplasmic reticulum;Golgi;membrane;mitochondrion	catalytic activity;receptor activity;signal transducer activity	Pf01569	81535	ENSMUSG00000021054.6	Sgpp1	12
0.653441	-0.0805356	0.248866	-0.0445962	0.751639	0.0585698	0.586162	0.0686426	-0.62612	-0.376773	+	0.838	0.914	0.831	0.994	0.885	0.999	0.888	0.748	0.771	1.39612	0.554227	1.69718	FALSE	High	IsMasterProtein	Q8C1A5	Thimet oligopeptidase OS=Mus musculus OX=10090 GN=Thop1 PE=1 SV=1	0	60.307	27	15	36	15	1	687	78	6.06	412	50.51	14	14	metabolic process;regulation of biological process;response to stimulus	cytoplasm	catalytic activity;metal ion binding	Pf01432	50492		Thop1	10
0.621329	-0.0143099	0.016446	0.817416	-0.251131	0.0978593	0.349774	-0.420064	-0.156048	-0.320919	+	0.856	0.872	1.041	0.844	0.897	0.96	0.814	0.857	0.787	1.39349	0.506029	1.64732	FALSE	High	IsMasterProtein	J3QMK2	BBSome-interacting protein 1 OS=Mus musculus OX=10090 GN=Bbip1 PE=1 SV=1	0	6.591	25	2	3	2	1	67	7.6	8.76		7.64		2	cell organization and biogenesis;response to stimulus	cytoplasm		Pf14777	100503572	ENSMUSG00000084957.2	Bbip1	19
-0.0600801	0.138045	0.510059	-0.350702	-0.0917749	0.0246721	0.169682	0.261933	0.329744	-0.0309918	+	1.03	1.135	0.9	1.009	1.03	1.076	1.08	1.14	0.983	1.3879	-0.303398	-1.35059	FALSE	High	IsMasterProtein	Q8K0T0	Reticulon-1 OS=Mus musculus OX=10090 GN=Rtn1 PE=1 SV=1	0	71.123	37	18	65	17	1	780	83.5	4.58	606	75.17	18	17		endoplasmic reticulum;membrane		Pf02453	104001	ENSMUSG00000021087.17	Rtn1	12
0.347303	0.0740382	0.131997	0.046898	0.640607	0.360124	0.0376671	-0.0519413	-0.0704145	-0.325544	+	0.928	0.952	0.91	1.044	0.999	0.959	0.929	0.933	0.837	1.38766	0.334893	1.40948	FALSE	High	IsMasterProtein	B1AVZ0	Uracil phosphoribosyltransferase homolog OS=Mus musculus OX=10090 GN=Uprt PE=1 SV=1	0	7.738	9	1	2	1	1	310	34.3	6.23	89	4.21	1	1	metabolic process;response to stimulus;transport	cytoplasm;cytosol;nucleus	catalytic activity;nucleotide binding	Pf00156, Pf14681	331487	ENSMUSG00000073016.3	Uprt	X
-0.476994	0.850351	0.52613	0.223753	0.133615	-0.856975	-0.606532	1.00069	-0.0192662	-0.153364	+	1.323	1.249	1.143	1.15	0.966	1.012	1.366	1.136	1.047	1.38255	-0.757535	-1.83769	FALSE	High	IsMasterProtein	O08586	Phosphatidylinositol 3,4,5-trisphosphate 3-phosphatase and dual-specificity protein phosphatase PTEN OS=Mus musculus OX=10090 GN=Pten PE=1 SV=1	0	9.825	8	2	4	2	1	403	47.1	6.37	93	6.3	2	2	cell communication;cell death;cell organization and biogenesis;cellular component movement;metabolic process;regulation of biological process;response to stimulus	cytoplasm;cytosol;membrane;mitochondrion;nucleus	catalytic activity;metal ion binding;protein binding	Pf00102, Pf00782, Pf10409, Pf13350	19211	ENSMUSG00000013663.7	Pten	19
-0.149985	0.0231	0.265919	-0.391841	0.197278	-0.124623	0.0820608	0.115077	0.306612	0.54242	+	1.025	1.095	0.909	1.081	1.023	1.08	1.071	1.156	1.155	1.38191	-0.328048	-1.39441	FALSE	High	IsMasterProtein	Q9JIX8	Apoptotic chromatin condensation inducer in the nucleus OS=Mus musculus OX=10090 GN=Acin1 PE=1 SV=3	0	174.155	37	38	109	38	1	1338	150.6	5.91	1176	141.38	37	37	cell death;cell differentiation;cell organization and biogenesis;metabolic process;regulation of biological process	cytosol;membrane;nucleus	RNA binding	Pf02037, Pf13893	56215	ENSMUSG00000022185.18	Acin1	14
0.0509837	0.64418	0.489887	-0.216593	-0.164787	-0.0724936	-0.103021	0.191554	0.232932	-0.211454	+	1.125	1.102	0.909	0.972	0.988	0.995	1.039	1.083	0.918	1.37833	-0.370602	-1.46403	FALSE	High	IsMasterProtein	E1AZ71	Cyclic nucleotide-gated channel beta 1 OS=Mus musculus OX=10090 GN=Cngb1 PE=2 SV=1	0	122.114	22	23	41	23	1	1325	148.6	4.53		120.36		23	cell organization and biogenesis;cellular homeostasis;regulation of biological process;response to stimulus;transport	membrane	nucleotide binding;transporter activity	Pf00027, Pf00520	333329	ENSMUSG00000031789.17	Cngb1	8
0.609228	0.156168	-0.483777	0.270642	-0.0978256	0.89928	0.126063	-0.159123	0.0773808	-0.423911	+	0.891	0.78	0.908	0.868	1.037	0.92	0.858	0.916	0.77	1.37549	0.52813	1.6576	FALSE	High	IsMasterProtein	Q8K354	Carbonyl reductase [NADPH] 3 OS=Mus musculus OX=10090 GN=Cbr3 PE=1 SV=1	0	10.426	18	3	7	2	1	277	30.9	6.57	36	6	3	3	metabolic process	cytoplasm;cytosol	catalytic activity;nucleotide binding	Pf00106, Pf08659, Pf13561	109857	ENSMUSG00000022947.7	Cbr3	16
0.584928	0.00443377	-0.918267	0.83765	0.0574788	0.37079	0.284177	-0.523578	0.608591	-0.853502	+	0.866	0.711	1.055	0.896	0.95	0.955	0.805	1.067	0.696	1.37287	0.763469	1.83292	FALSE	High	IsMasterProtein	Q6PIE5	Sodium/potassium-transporting ATPase subunit alpha-2 OS=Mus musculus OX=10090 GN=Atp1a2 PE=1 SV=1	0	249.504	49	43	253	23	1	1020	112.1	5.55	3377	378.99	43	42	cellular homeostasis;metabolic process;regulation of biological process;response to stimulus;transport	cytoplasm;endosome;membrane	catalytic activity;metal ion binding;nucleotide binding;protein binding;transporter activity	Pf00122, Pf00689, Pf00690, Pf00702, Pf08282, Pf12710, Pf13246	98660	ENSMUSG00000007097.14	Atp1a2	1
-0.246601	0.660378	0.0478556	-0.225394	-0.146449	0.295695	-0.451181	0.316566	-0.0851627	0.703775	+	1.206	1.066	0.968	1.041	1.127	0.992	1.137	1.06	1.227	1.37114	-0.483469	-1.60804	FALSE	High	IsMasterProtein	Q8K400	Syntaxin-binding protein 5 OS=Mus musculus OX=10090 GN=Stxbp5 PE=1 SV=3	0	37.445	13	8	16	8	1	1152	127.6	7.21	257	28.06	8	8	cell organization and biogenesis;regulation of biological process;transport	cytoplasm;cytosol;membrane	enzyme regulator activity;protein binding	Pf00400, Pf00957, Pf08366	78808	ENSMUSG00000019790.17	Stxbp5	10
0.490546	0.281019	0.136381	0.511704	0.751639	0.241436	-0.113223	-0.142904	-0.537124	-0.486015	+	0.941	0.923	0.992	1.031	0.948	0.901	0.885	0.795	0.779	1.36519	0.526149	1.6485	FALSE	High	IsMasterProtein	Q03958	Prefoldin subunit 6 OS=Mus musculus OX=10090 GN=Pfdn6 PE=1 SV=1	0.006	2.49	6	1	4	1	1	127	14.4	8.88	62	2.29	1	1	cell organization and biogenesis;metabolic process	cytoplasm;nucleus	catalytic activity;protein binding	Pf01920, Pf15499	14976	ENSMUSG00000024309.14	H2-Ke2;Pfdn6	17
-0.116654	0.0924187	0.354377	-0.0699234	-0.251131	0.0133276	0.270008	0.256936	0.236314	0.0961711	+	1.033	1.11	0.979	0.994	1.042	1.113	1.093	1.126	1.028	1.35053	-0.238118	-1.19005	FALSE	High	IsMasterProtein	P28571	Sodium- and chloride-dependent glycine transporter 1 OS=Mus musculus OX=10090 GN=Slc6a9 PE=1 SV=3	0	23.995	9	5	20	5	1	692	76.5	7.81	241	31.19	5	5	transport	membrane	transporter activity	Pf00209	14664		Slc6a9	4
-0.130908	0.0370495	0.270172	-0.575242	-0.134254	0.186648	0.184139	0.321505	0.289998	0.451641	+	1.023	1.092	0.864	1.017	1.078	1.097	1.11	1.146	1.125	1.34652	-0.367997	-1.44273	FALSE	High	IsMasterProtein	P62835	Ras-related protein Rap-1A OS=Mus musculus OX=10090 GN=Rap1a PE=1 SV=1	0	55.021	78	12	49	3	1	184	21	6.67	463	67.06	12	11	cellular homeostasis;regulation of biological process;response to stimulus;transport	cytoplasm;endosome;membrane	catalytic activity;nucleotide binding;protein binding;transporter activity	Pf00009, Pf00071, Pf08477	109905	ENSMUSG00000068798.10	Rap1a	3
0.0646759	0.245699	0.408259	-0.318999	-0.134254	0.00764791	0.198554	0.271908	0.20917	-0.00523983	+	1.026	1.079	0.883	0.973	0.999	1.054	1.053	1.073	0.962	1.34103	-0.262435	-1.24397	FALSE	High	IsMasterProtein	Q810U3	Neurofascin OS=Mus musculus OX=10090 GN=Nfasc PE=1 SV=1	0	97.29	25	22	57	22	1	1240	137.9	6.19	688	85.63	22	21	cell organization and biogenesis;cellular component movement	membrane	protein binding	Pf00041, Pf00047, Pf07679, Pf07686, Pf13882, Pf13895, Pf13927	269116	ENSMUSG00000026442.14	Nfasc	1
-0.251486	0.110725	0.227456	-0.103946	-0.294785	-0.0840368	0.236788	0.135582	0.651036	0.0457803	+	1.068	1.111	1	1.016	1.054	1.139	1.099	1.299	1.045	1.31952	-0.333609	-1.373	FALSE	High	IsMasterProtein	A2RTL5	Arginine/serine-rich coiled-coil protein 2 OS=Mus musculus OX=10090 GN=Rsrc2 PE=2 SV=1	0	21.07	19	5	12	5	1	376	43.9	11.46	137	20.53	5	5				Pf15477	208606	ENSMUSG00000029422.14	Rsrc2	5
0.461424	0.183214	-0.276814	-0.155538	0.356279	0.429095	0.270008	-0.0466396	-0.0520644	-0.00523983	+	0.928	0.846	0.843	0.97	0.986	0.979	0.907	0.914	0.882	1.31798	0.311762	1.33377	FALSE	High	IsMasterProtein	P52875	Transmembrane protein 165 OS=Mus musculus OX=10090 GN=Tmem165 PE=1 SV=2	0	13.242	19	3	10	3	1	323	34.8	7.46	181	19.68	3	3	cellular homeostasis;metabolic process;transport	endosome;Golgi;membrane;vacuole		Pf01169	21982	ENSMUSG00000029234.13	Tmem165	5
0.523599	-0.381031	-0.0883662	0.0014167	0.20878	0.214108	0.307703	-0.126736	0.143876	0.174703	+	0.806	0.871	0.865	0.933	0.937	0.973	0.881	0.952	0.909	1.314	0.306632	1.32239	FALSE	High	IsMasterProtein	F8VQ05	FRY-like transcription coactivator OS=Mus musculus OX=10090 GN=Fryl PE=1 SV=1	0	13.132	2	4	4	4	1	3007	337.6	5.63		15.56		4	cell organization and biogenesis		protein binding	Pf03755, Pf14222, Pf14225, Pf14228	72313	ENSMUSG00000070733.13	Fryl	5
-0.102444	0.333484	0.550128	-0.0954122	-0.338766	-0.130446	0.179325	0.145802	0.395032	-0.180071	+	1.086	1.156	0.97	0.976	1.012	1.09	1.067	1.172	0.957	1.30366	-0.346424	-1.38584	FALSE	High	IsMasterProtein	Q9JM62	Receptor expression-enhancing protein 6 OS=Mus musculus OX=10090 GN=Reep6 PE=1 SV=1	0	21.429	33	5	18	5	1	201	22.2	7.33	266	24.58	5	5	regulation of biological process;response to stimulus	endoplasmic reticulum;membrane;nucleus	protein binding	Pf03134	70335	ENSMUSG00000035504.16	Reep6	10
0.334443	0.516622	0.538146	0.168337	-1.11287	-0.957298	-0.169709	0.738666	0.296653	-0.0786294	+	1.026	1.046	0.941	0.776	0.792	0.922	1.084	1.035	0.89	1.30342	-0.74971	-1.76562	FALSE	High	IsMasterProtein	Q91VK4	Integral membrane protein 2C OS=Mus musculus OX=10090 GN=Itm2c PE=1 SV=2	0	12.164	16	2	6	2	1	269	30.5	8.59	132	11.29	2	2	cell differentiation;regulation of biological process	Golgi;membrane;vacuole	nucleotide binding	Pf04089	64294	ENSMUSG00000026223.15	Itm2c	1
0.0509837	0.11985	-0.186295	-0.859638	-0.0496003	-0.242226	-0.396848	0.390154	1.21116	0.239682	+	1.001	0.945	0.771	0.991	0.959	0.938	1.08	1.419	1.025	1.30243	-0.654377	-1.70625	FALSE	High	IsMasterProtein	Q9CQE1	Protein NipSnap homolog 3B OS=Mus musculus OX=10090 GN=Nipsnap3b PE=1 SV=1	0	26.306	23	4	16	4	1	247	28.3	9.48	180	28.22	4	4		cytoplasm;cytosol;mitochondrion;nucleus		Pf07978	66536	ENSMUSG00000015247.10	Nipsnap3b	4
-0.824016	-0.285266	1.05457	-0.099677	-0.596602	-0.212594	0.20814	0.424142	0.638959	0.0500038	+	1.11	1.522	1.136	1.096	1.17	1.286	1.319	1.471	1.188	1.30218	-0.681431	-1.72389	FALSE	High	IsMasterProtein	Q91WE4	UPF0729 protein C18orf32 homolog OS=Mus musculus OX=10090 PE=3 SV=1	0	7.158	25	2	12	2	1	72	8	9.35	76	15.2	2	2	regulation of biological process;response to stimulus		signal transducer activity	Pf14975	407819;102641497	ENSMUSG00000036299.4	BC031181;LOC102641497	18;8
0.15938	0.11985	0.244592	0.200099	0.174208	0.295695	0.232025	0.0582676	-0.178724	-0.17115		0.977	1.017	0.986	1.005	1.03	1.038	0.989	0.943	0.905	1.28801	0.197714	1.06036	FALSE	High	IsMasterProtein	Q6P1B1	Xaa-Pro aminopeptidase 1 OS=Mus musculus OX=10090 GN=Xpnpep1 PE=1 SV=1	0	68.166	41	14	37	14	1	623	69.5	5.54	407	68.96	12	14	metabolic process	cytoplasm;cytosol	catalytic activity;metal ion binding;protein binding	Pf00557, Pf01321	170750		Xpnpep1	19
-0.236845	0.549889	0.162597	0.112131	-1.01299	0.33873	-0.274075	0.424142	0.319848	0.215436		1.174	1.09	1.053	0.896	1.132	1.024	1.158	1.182	1.086	1.28796	-0.548992	-1.61431	FALSE	High	IsMasterProtein	Q8VD66	Protein ABHD4 OS=Mus musculus OX=10090 GN=Abhd4 PE=1 SV=1	0.008	2.392	4	1	2	1	1	342	38.8	7.59	24	3.15	1	1	metabolic process		catalytic activity	Pf00561, Pf03403, Pf12695, Pf12697	105501		Abhd4	14
-0.0460463	-0.00492838	0.261662	-0.129657	-0.189328	0.0866616	0.20814	0.336293	0.263256	0.141821		0.995	1.069	0.949	0.989	1.038	1.082	1.092	1.116	1.023	1.28017	-0.213667	-1.10189	FALSE	High	IsMasterProtein	Q9JM76	Actin-related protein 2/3 complex subunit 3 OS=Mus musculus OX=10090 GN=Arpc3 PE=1 SV=3	0	6.312	11	2	3	2	1	178	20.5	8.59	58	3.84	2	1	cell organization and biogenesis;regulation of biological process;response to stimulus	cytoplasm;cytoskeleton;membrane	protein binding;structural molecule activity	Pf04062	56378	ENSMUSG00000029465.14	Arpc3	5
0.41106	-1.07352	-0.643033	1.07587	2.80743	-0.295961	-0.369901	-1.28547	0.0275905	-0.490833		0.709	0.786	1.164	1.488	0.876	0.871	0.722	0.945	0.791	1.27218	1.41875	1.95203	FALSE	High	IsMasterProtein	O88207	Collagen alpha-1(V) chain OS=Mus musculus OX=10090 GN=Col5a1 PE=1 SV=2	0.006	2.621	0	1	5	1	1	1838	183.6	4.98	45	5.68	1	1	cell organization and biogenesis;cellular component movement;metabolic process;regulation of biological process	extracellular	protein binding;structural molecule activity	Pf01410, Pf02210, Pf13385	12831	ENSMUSG00000026837.15	Col5a1	2
-0.355322	0.205629	0.465556	-0.0361903	0.168427	-0.266045	0.116318	0.130462	0.424032	-0.0309918		1.116	1.2	1.041	1.125	1.044	1.137	1.125	1.249	1.05	1.27194	-0.3135	-1.31431	FALSE	High	IsMasterProtein	Q9ER69	Pre-mRNA-splicing regulator WTAP OS=Mus musculus OX=10090 GN=Wtap PE=1 SV=3	0	11.73	9	2	4	2	1	396	44.2	5.25	95	5.44	2	2	development;metabolic process;regulation of biological process	membrane;nucleus	protein binding		60532		Wtap	17
0.0418321	0.097003	0.514082	-0.391841	-0.518056	-0.472686	-0.174876	-0.0678789	1.23945	-0.175608		0.998	1.111	0.871	0.917	0.922	0.983	0.991	1.434	0.928	1.26001	-0.624535	-1.65165	FALSE	High	IsMasterProtein	P10639	Thioredoxin OS=Mus musculus OX=10090 GN=Txn PE=1 SV=3	0	26.623	43	5	22	5	1	105	11.7	4.92	174	22.61	5	5	cellular homeostasis;metabolic process;regulation of biological process;response to stimulus;transport	cytoplasm;cytosol;extracellular;mitochondrion;nucleus	antioxidant activity;catalytic activity;protein binding;RNA binding	Pf00085, Pf13098, Pf13899, Pf13905	22166	ENSMUSG00000028367.5	Txn1	4
0.609228	0.854225	0.861905	-0.777715	-0.956669	-0.171369	-0.533805	0.529533	0.326448	-0.381463		1.041	1.059	0.696	0.75	0.858	0.806	0.98	0.982	0.778	1.25543	-0.804195	-1.75122	FALSE	High	IsMasterProtein	P50149	Guanine nucleotide-binding protein G(t) subunit alpha-2 OS=Mus musculus OX=10090 GN=Gnat2 PE=2 SV=2	0	86.925	50	13	124	8	1	354	40.1	5.36	1580	177.82	12	12	cellular homeostasis;regulation of biological process;response to stimulus	membrane	catalytic activity;metal ion binding;nucleotide binding;protein binding;signal transducer activity	Pf04245	14686	ENSMUSG00000009108.15	Gnat2	3
-0.0227537	0.205629	0.140761	0.0877952	0.139433	0.0416479	-0.0221447	0.0322399	0.136933	0.227576		1.038	1.035	0.998	1.041	1.026	1.029	1.025	1.073	1.039	1.25431	-0.103832	-0.709168	FALSE	High	IsMasterProtein	P24788	Cyclin-dependent kinase 11B OS=Mus musculus OX=10090 GN=Cdk11b PE=1 SV=2	0	18.356	10	7	16	7	1	784	91.5	5.39	79	19.43	7	7	metabolic process;regulation of biological process	nucleus	catalytic activity;nucleotide binding	Pf00069, Pf07714, Pf14531	12537	ENSMUSG00000029062.14	Cdk11b	4
-0.0788589	0.324783	-0.00160437	-0.138265	-0.134254	0.0133276	0.052508	0.331367	0.543975	-0.100469		1.078	1.015	0.954	1.005	1.032	1.056	1.099	1.215	0.971	1.24421	-0.276719	-1.23245	FALSE	High	IsMasterProtein	Q9ERR7	Selenoprotein F OS=Mus musculus OX=10090 GN=Selenof PE=1 SV=3	0	9.573	18	2	6	2	1	162	17.8	5.35	111	10.76	2	2	cell organization and biogenesis;metabolic process	endoplasmic reticulum;organelle lumen	antioxidant activity;catalytic activity;protein binding	Pf08806	93684		Sep15;Selenof	3
-0.471858	0.537442	0.546138	-0.207814	-0.414933	0.0472941	0.39611	0.385281	-0.00839959	0.0794429		1.234	1.254	1.023	1.046	1.133	1.235	1.212	1.138	1.107	1.24207	-0.438221	-1.47309	FALSE	High	IsMasterProtein	P84104	Serine/arginine-rich splicing factor 3 OS=Mus musculus OX=10090 GN=Srsf3 PE=1 SV=1	0	37.597	40	9	30	8	1	164	19.3	11.65	206	32.01	9	9	metabolic process;regulation of biological process;response to stimulus;transport	cytoplasm;nucleus	protein binding;RNA binding	Pf00076, Pf13893, Pf14259	20383	ENSMUSG00000071172.12	Srsf3	17
0.653441	-0.0567715	-0.560117	0.430491	1.00785	-0.0898168	-0.128565	0.0686426	-0.197731	-0.0742751		0.842	0.759	0.937	1.038	0.861	0.866	0.888	0.841	0.83	1.23977	0.53873	1.56995	FALSE	Medium	IsMasterProtein	Q9WVF8	Tumor suppressor candidate 2 OS=Mus musculus OX=10090 GN=Tusc2 PE=1 SV=3	0.049	1.284	11	1	1	1	1	110	12.1	9.69	44		1		cell differentiation;defense response;regulation of biological process;response to stimulus;transport	mitochondrion		Pf15000	80385	ENSMUSG00000010054.4	Tusc2	9
-0.145209	-0.138087	0.449262	-0.274149	-0.031617	-0.732418	0.307703	0.595504	0.509662	0.121135		0.987	1.14	0.935	1.038	0.917	1.128	1.173	1.221	1.039	1.23727	-0.482633	-1.51678	FALSE	High	IsMasterProtein	Q9JLN9	Serine/threonine-protein kinase mTOR OS=Mus musculus OX=10090 GN=Mtor PE=1 SV=2	0	16.445	3	6	12	6	1	2549	288.6	7.17	46	15.38	6	6	cell communication;cell growth;cell organization and biogenesis;metabolic process;regulation of biological process;response to stimulus	cytoplasm;cytosol;endoplasmic reticulum;Golgi;membrane;mitochondrion;nucleus;vacuole	catalytic activity;DNA binding;nucleotide binding;protein binding	Pf00454, Pf02259, Pf02260, Pf08771, Pf11865	56717	ENSMUSG00000028991.15	Mtor	4
0.0828687	-0.0615151	0.445179	-0.305491	-0.294785	-0.338113	-0.0928396	0.145802	0.948879	-0.10485		0.955	1.084	0.882	0.944	0.936	0.991	1.024	1.312	0.936	1.23224	-0.464371	-1.49485	FALSE	High	IsMasterProtein	Q8VDS4	Regulation of nuclear pre-mRNA domain-containing protein 1A OS=Mus musculus OX=10090 GN=Rprd1a PE=1 SV=1	0	27.926	30	7	13	4	1	312	35.7	7.58	95	14.11	7	6	metabolic process;regulation of biological process		protein binding	Pf04818	225283	ENSMUSG00000040446.3	Rprd1a	18
0.0372496	0.566429	0.114416	0.0180161	-0.213971	0.147975	-0.396848	0.539009	0.136933	-0.0396113		1.109	1.016	0.968	0.967	1.03	0.941	1.115	1.059	0.96	1.22957	-0.344951	-1.3435	FALSE	High	IsMasterProtein	sp	Q5VZF2 MBNL2_HUMAN	0	13.351	19	5	7	1	1	373	40.5	8.38	75		5
-0.492437	-0.162284	-1.53929	1.4473	1.60787	0.230521	0.135789	-0.191714	-0.216836	-0.279524		1.061	0.785	1.564	1.483	1.177	1.178	1.09	1.079	1.018	1.22634	1.06374	1.82009	FALSE	High	IsMasterProtein	Q9CS42	Ribose-phosphate pyrophosphokinase 2 OS=Mus musculus OX=10090 GN=Prps2 PE=1 SV=4	0	37.703	43	10	27	2	1	318	34.8	6.61	303	39.32	10	8	metabolic process		catalytic activity;metal ion binding;nucleotide binding;protein binding	Pf00156, Pf13793, Pf14572	110639	ENSMUSG00000025742.5	Prps2	X
-0.164347	0.320427	0.070155	-0.172886	-0.453392	-0.0494795	0.405326	0.186491	0.243068	0.401613		1.097	1.051	0.964	0.97	1.041	1.155	1.089	1.139	1.119	1.22586	-0.331306	-1.32031	FALSE	High	IsMasterProtein	Q99JP7	Glutathione hydrolase 7 OS=Mus musculus OX=10090 GN=Ggt7 PE=1 SV=2	0	21.607	12	5	12	5	1	662	70.2	5.06	120	18.6	5	5	metabolic process;regulation of biological process	membrane	catalytic activity	Pf01019	207182	ENSMUSG00000027603.15	Ggt7	2
0.018872	0.436618	0.197307	-0.151212	-0.408549	0.170106	0.111438	0.181423	0.299975	0.00330822		1.082	1.039	0.931	0.939	1.039	1.046	1.045	1.111	0.975	1.21425	-0.275595	-1.21654	FALSE	High	IsMasterProtein	P50518	V-type proton ATPase subunit E 1 OS=Mus musculus OX=10090 GN=Atp6v1e1 PE=1 SV=2	0	77.1	65	14	86	14	1	226	26.1	8.43	647	96.47	14	14	transport	cytoplasm;cytosol;endosome;membrane;mitochondrion	catalytic activity;protein binding;transporter activity	Pf01991	11973	ENSMUSG00000019210.10	Atp6v1e1	6
0.764068	-0.0378507	0.231746	0.441664	-0.122087	0.114614	0.279458	-0.357807	-0.0192662	-0.4716		0.825	0.887	0.917	0.835	0.872	0.917	0.798	0.862	0.735	1.21281	0.426499	1.44078	FALSE	Medium	IsMasterProtein	Q9CR25	2-(3-amino-3-carboxypropyl)histidine synthase subunit 2 OS=Mus musculus OX=10090 GN=Dph2 PE=1 SV=1	0.011	2.173	4	1	2	1	1	489	52.3	5.53	0	2.99	1	1	metabolic process		catalytic activity;protein binding	Pf01866	67728	ENSMUSG00000028540.6	Dph2	4
-0.145209	0.245699	0.016446	-0.0572396	-0.414933	-0.0552242	0.298307	0.176349	0.195522	0.534933		1.076	1.034	0.989	0.972	1.035	1.126	1.083	1.12	1.151	1.21113	-0.30865	-1.27532	FALSE	High	IsMasterProtein	Q8JZQ9	Eukaryotic translation initiation factor 3 subunit B OS=Mus musculus OX=10090 GN=Eif3b PE=1 SV=1	0	59.321	25	13	31	13	1	803	91.3	5.02	487	44.77	13	12	metabolic process;regulation of biological process	cytoplasm	protein binding;RNA binding	Pf00076, Pf08662, Pf13893, Pf14259	27979	ENSMUSG00000056076.13	Eif3b	5
-0.0507198	-0.427114	0.722224	-0.787863	0.151048	-0.85035	-0.0171333	0.891273	0.755019	0.0668519		0.906	1.188	0.805	1.049	0.88	1.036	1.216	1.28	1.005	1.21055	-0.712654	-1.66493	FALSE	High	IsMasterProtein	Q11136	Xaa-Pro dipeptidase OS=Mus musculus OX=10090 GN=Pepd PE=1 SV=3	0.001	5.216	6	2	4	2	1	493	55	5.78	19	6.28	2	2	metabolic process		catalytic activity;metal ion binding	Pf00557, Pf05195	18624	ENSMUSG00000063931.14	Pepd	7
-0.879855	0.756367	0.73754	-0.69746	0.0101287	-0.0956024	0.409927	0.341212	0.365799	-0.229494		1.417	1.432	0.988	1.23	1.209	1.354	1.314	1.381	1.123	1.20913	-0.644857	-1.62384	FALSE	High	IsMasterProtein	O55229	Choline/ethanolamine kinase OS=Mus musculus OX=10090 GN=Chkb PE=1 SV=3	0	8.126	8	2	3	2	1	394	45.1	5.41	91	4.23	2	1	metabolic process		catalytic activity;nucleotide binding	Pf01633, Pf01636	12651	ENSMUSG00000022617.14	Chkb	15
0.0280697	0.35949	0.710701	-0.0488063	-1.67894	0.109035	-0.237299	0.0270172	0.493957	0.389979		1.061	1.165	0.953	0.755	1.025	0.974	1.012	1.171	1.069	1.20795	-0.761818	-1.68809	FALSE	High	IsMasterProtein	sp	P02768 ALBU_HUMAN	0	11.356	6	4	8	5	1	609	69.3	6.28	127		4
-1.16392	0.799687	-0.252812	-0.37808	-1.05559	0.429095	-0.154241	0.51053	1.33051	-0.166696		1.524	1.219	1.142	1.094	1.415	1.289	1.448	1.922	1.216	1.20714	-0.908791	-1.75005	FALSE	High	IsMasterProtein	Q60692	Proteasome subunit beta type-6 OS=Mus musculus OX=10090 GN=Psmb6 PE=1 SV=3	0	17.798	17	5	16	5	1	238	25.4	5.11	182	16.84	5	5	metabolic process	cytoplasm;cytosol;nucleus;proteasome	catalytic activity;protein binding	Pf00227	19175	ENSMUSG00000018286.6	Psmb6	11
-0.0835652	0.106155	0.270172	-0.305491	-0.0136899	0.147975	0.0623788	0.261933	0.490808	-0.0439278		1.028	1.08	0.915	1.027	1.058	1.059	1.085	1.197	0.985	1.20416	-0.255506	-1.17138	FALSE	High	IsMasterProtein	Q8JZQ2	AFG3-like protein 2 OS=Mus musculus OX=10090 GN=Afg3l2 PE=1 SV=1	0	85.98	38	21	52	20	1	802	89.5	8.6	515	81.29	20	21	cell organization and biogenesis;cellular homeostasis;metabolic process;regulation of biological process;response to stimulus;transport	membrane;mitochondrion	catalytic activity;metal ion binding;nucleotide binding;protein binding	Pf00004, Pf01434, Pf05496, Pf06068, Pf06480, Pf07724, Pf07728, Pf13191, Pf13401	69597	ENSMUSG00000024527.9	Afg3l2	18
0.0142656	0.457811	0.341848	-0.229801	-0.313593	0.186648	-0.0321826	-0.0625601	0.42724	-0.00523983		1.089	1.075	0.914	0.955	1.044	1.018	0.999	1.153	0.974	1.2021	-0.306752	-1.26748	FALSE	High	IsMasterProtein	Q8VEK3	Heterogeneous nuclear ribonucleoprotein U OS=Mus musculus OX=10090 GN=Hnrnpu PE=1 SV=1	0	168.02	45	31	161	7	1	800	87.9	6.24	1630	214.18	31	28	cell differentiation;metabolic process;regulation of biological process;response to stimulus	cell surface;chromosome;cytoplasm;membrane;nucleus;spliceosomal complex	DNA binding;nucleotide binding;protein binding;RNA binding	Pf00622, Pf13671	51810	ENSMUSG00000039630.10;ENSMUSG00000111145.1	Hnrnpu	1;CHR_MG4281_PATCH
-0.502761	0.214564	0.473682	-0.155538	-0.629643	-0.272016	0.53708	0.296767	0.651036	-0.0873513		1.156	1.242	1.043	1.015	1.078	1.278	1.2	1.374	1.07	1.20021	-0.514315	-1.51976	FALSE	High	IsMasterProtein	Q9CR41	Huntingtin-interacting protein K OS=Mus musculus OX=10090 GN=Hypk PE=1 SV=2	0	8.277	18	2	4	2	1	129	14.7	4.93	54	6.69	2	2	regulation of biological process	cytoplasm;cytoskeleton;nucleus	protein binding		67693	ENSMUSG00000027245.11	2310003F16Rik;Hypk	2
-0.231976	0.67249	0.36687	-0.50842	-0.583438	0.376115	0.203348	0.171271	0.0738471	0.299673		1.205	1.141	0.899	0.963	1.139	1.126	1.103	1.104	1.109	1.19857	-0.465704	-1.47315	FALSE	High	IsMasterProtein	D3Z7P3	Glutaminase kidney isoform, mitochondrial OS=Mus musculus OX=10090 GN=Gls PE=1 SV=1	0	170.111	60	33	110	33	1	674	73.9	7.99	1179	143.76	32	31	cell communication;cell organization and biogenesis;metabolic process;regulation of biological process;response to stimulus	cytoplasm;cytosol;mitochondrion;organelle lumen	catalytic activity;protein binding	Pf04960, Pf12796	14660	ENSMUSG00000026103.14	Gls	1
0.360128	0.250128	-0.0653674	0.168337	-0.0857319	0.365458	0.39611	-0.329752	0.0703097	-0.17115		0.962	0.907	0.936	0.919	0.997	1.026	0.878	0.967	0.866	1.19623	0.290026	1.23513	FALSE	High	IsMasterProtein	Q9R1T2	SUMO-activating enzyme subunit 1 OS=Mus musculus OX=10090 GN=Sae1 PE=1 SV=1	0	88.416	68	19	55	19	1	350	38.6	5.36	715	75.73	19	18	metabolic process	cytoplasm;nucleus	catalytic activity;protein binding	Pf00899	56459	ENSMUSG00000052833.9	Sae1	7
0.0964655	0.541595	0.162597	-0.309989	-0.492104	0.306485	-0.0928396	0.539009	0.102021	0.0668519		1.088	1.013	0.879	0.91	1.046	0.987	1.101	1.034	0.972	1.1946	-0.380811	-1.37371	FALSE	High	IsMasterProtein	Q9WUA3	ATP-dependent 6-phosphofructokinase, platelet type OS=Mus musculus OX=10090 GN=Pfkp PE=1 SV=1	0	195.695	57	36	152	26	1	784	85.4	7.11	2006	222.69	36	34	cell organization and biogenesis;metabolic process	cytoplasm;cytosol;membrane;nucleus	catalytic activity;metal ion binding;nucleotide binding;protein binding	Pf00365	56421	ENSMUSG00000021196.13	Pfkp	13
-0.596759	0.732561	1.01168	-0.556034	-0.2078	-0.0494795	0.321766	-0.00442206	-0.00117313	0.0878157		1.324	1.433	0.962	1.113	1.144	1.25	1.156	1.171	1.14	1.19145	-0.582953	-1.56763	FALSE	High	IsMasterProtein	Q8JZY2	COMM domain-containing protein 10 OS=Mus musculus OX=10090 GN=Commd10 PE=1 SV=1	0	6.531	13	2	4	2	1	202	22.8	6.65	25	6.25	2	2	metabolic process;regulation of biological process	cytoplasm;nucleus		Pf07258	69456	ENSMUSG00000042705.8	Commd10	18
-0.01811	0.0694315	0.346029	-0.456699	-0.0256361	0.274054	0.00286301	0.370633	0.313236	0.100342		1.005	1.083	0.869	1.011	1.067	1.032	1.093	1.125	1.006	1.18225	-0.28464	-1.21852	FALSE	High	IsMasterProtein	Q8BUV3	Gephyrin OS=Mus musculus OX=10090 GN=Gphn PE=1 SV=2	0	97.093	44	21	65	21	1	769	83.2	5.6	755	77.96	21	21	cell organization and biogenesis;metabolic process;response to stimulus	cytoplasm;cytoskeleton;membrane	catalytic activity;metal ion binding;nucleotide binding;protein binding;structural molecule activity	Pf00994, Pf03453, Pf03454	268566	ENSMUSG00000047454.12	Gphn	12
0.0372496	0.368126	0.325088	-0.133959	0.0101287	-0.0609744	0.0869681	-0.0202137	0.299975	-0.0223898		1.061	1.065	0.931	1.004	0.993	1.036	1	1.107	0.964	1.17761	-0.202234	-1.03591	FALSE	High	IsMasterProtein	Q8BIQ5	Cleavage stimulation factor subunit 2 OS=Mus musculus OX=10090 GN=Cstf2 PE=1 SV=2	0	32.1	19	8	28	3	1	580	61.3	6.83	258	43.63	8	8	metabolic process;response to stimulus	nucleus	RNA binding	Pf00076, Pf13893, Pf14259, Pf14304, Pf14327	108062	ENSMUSG00000031256.11	Cstf2	X
-0.0320558	-0.109219	0.333475	-0.368933	-0.164787	-0.362342	0.101665	0.261933	0.921013	-0.0655816		0.969	1.083	0.89	0.989	0.956	1.055	1.073	1.334	0.968	1.16077	-0.433615	-1.41429	FALSE	High	IsMasterProtein	Q99KJ8	Dynactin subunit 2 OS=Mus musculus OX=10090 GN=Dctn2 PE=1 SV=3	0	101.619	65	20	69	20	1	402	44.1	5.26	658	85.88	20	20	cell organization and biogenesis;cell proliferation;transport	chromosome;cytoplasm;cytoskeleton;cytosol;membrane	catalytic activity;motor activity;protein binding	Pf04912	69654	ENSMUSG00000025410.10	Dctn2	10
-0.207707	0.574677	0.316683	-1.22815	-0.0436	0.230521	-0.174876	0.543741	0.898566	-0.353408		1.172	1.122	0.745	1.05	1.104	1.039	1.178	1.378	0.939	1.16026	-0.680815	-1.60383	FALSE	High	IsMasterProtein	P15409	Rhodopsin OS=Mus musculus OX=10090 GN=Rho PE=1 SV=2	0	77.47	28	7	576	7	1	348	39	6.65	7246	912.67	7	7	metabolic process;regulation of biological process;response to stimulus	Golgi;membrane	metal ion binding;protein binding;receptor activity;signal transducer activity	Pf00001, Pf10323, Pf10413	212541	ENSMUSG00000030324.8	Rho	6
-0.796353	-0.32534	0.534144	-0.712383	0.104448	-0.597886	0.160023	0.453098	1.36531	-0.10485		1.094	1.344	0.967	1.228	1.086	1.266	1.32	1.787	1.138	1.15645	-0.752903	-1.63739	FALSE	High	IsMasterProtein	Q9CY57	Chromatin target of PRMT1 protein OS=Mus musculus OX=10090 GN=Chtop PE=1 SV=2	0	20.364	13	3	11	3	1	249	26.6	12.23	203	15.91	3	2	metabolic process;regulation of biological process;transport	nucleus	DNA binding;nucleotide binding;protein binding;RNA binding	Pf13865	66511	ENSMUSG00000001017.15	Chtop	3
-0.0507198	0.440865	0.640926	0.0014167	0.0160688	-0.142108	-0.617815	-0.30742	0.0703097	0.612881		1.1	1.167	0.982	1.025	0.998	0.918	0.966	1.059	1.149	1.1499	-0.450144	-1.42393	FALSE	High	IsMasterProtein	Q9D1N9	39S ribosomal protein L21, mitochondrial OS=Mus musculus OX=10090 GN=Mrpl21 PE=1 SV=1	0.001	4.896	10	1	2	1	1	209	23.4	9.99	38	3.99	1	1	metabolic process	mitochondrion;ribosome	RNA binding;structural molecule activity	Pf00829	353242	ENSMUSG00000024829.12	Mrpl21	19
-0.188384	0.0924187	1.08293	0.441664	-1.64733	-0.771455	-0.0071252	0.820017	-0.0999707	0.335248		1.05	1.331	1.133	0.796	0.92	1.07	1.237	1.042	1.107	1.14978	-0.880655	-1.68428	FALSE	High	IsMasterProtein	Q9DC51	Guanine nucleotide-binding protein G(k) subunit alpha OS=Mus musculus OX=10090 GN=Gnai3 PE=1 SV=3	0	43.916	24	8	42	1	1	354	40.5	5.69	438	40.67	8	7	cell division;cell organization and biogenesis;metabolic process;regulation of biological process;response to stimulus	cytoplasm;cytoskeleton;Golgi;membrane;nucleus	catalytic activity;metal ion binding;nucleotide binding;protein binding;signal transducer activity	Pf00025, Pf00503	14679	ENSMUSG00000000001.4	Gnai3	3
0.128031	0.449346	0.52613	-0.346157	-0.251131	0.136878	-0.20599	-0.089204	-0.107398	0.598148		1.059	1.093	0.864	0.942	1.008	0.959	0.968	0.969	1.101	1.14715	-0.383078	-1.3475	FALSE	High	IsMasterProtein	P63321	Ras-related protein Ral-A OS=Mus musculus OX=10090 GN=Rala PE=1 SV=1	0	43.217	54	9	32	5	1	206	23.5	7.11	326	48.48	9	9	cell division;cell organization and biogenesis;regulation of biological process;response to stimulus;transport	cell surface;membrane	catalytic activity;nucleotide binding;protein binding	Pf00025, Pf00071, Pf08477	56044	ENSMUSG00000008859.7	Rala	13
0.436312	-0.109219	-0.0745518	0.12021	0.389797	0.0698233	0.20814	-0.180827	0.414391	-0.362738		0.874	0.89	0.909	0.981	0.93	0.972	0.888	1.045	0.812	1.14464	0.307445	1.23885	FALSE	High	IsMasterProtein	Q91WE2	Protein FAM192A OS=Mus musculus OX=10090 GN=Fam192a PE=1 SV=1	0	18.143	20	5	16	5	1	254	28.7	5.14	117	19.91	5	5		nucleus		Pf10187	102122	ENSMUSG00000031774.8	Fam192a	8
-1.02255	-0.260399	-0.364323	-0.692497	-0.152556	-0.547471	-0.456648	0.978992	2.0136	-0.202462		1.168	1.152	1.023	1.235	1.152	1.176	1.536	2.249	1.167	1.14322	-1.00743	-1.71913	FALSE	High	IsMasterProtein	Q9JKY5	Huntingtin-interacting protein 1-related protein OS=Mus musculus OX=10090 GN=Hip1r PE=1 SV=2	0	22.333	9	8	13	7	1	1068	119.4	6.52	83	8.56	8	5	cell death;cell organization and biogenesis;metabolic process;regulation of biological process;transport	cytoplasm;cytoskeleton;cytosol;membrane;mitochondrion	catalytic activity;motor activity;protein binding	Pf01417, Pf01576, Pf01608, Pf04111, Pf05262, Pf06160, Pf07651, Pf07888, Pf10186, Pf12128	29816	ENSMUSG00000000915.15	Hip1r	5
-0.0977168	0.196676	0.092341	-0.129657	-0.0978256	0.164581	0.121193	0.27689	0.411172	-0.0180949		1.052	1.041	0.96	1.016	1.065	1.075	1.092	1.176	0.995	1.13896	-0.199682	-1.01555	FALSE	High	IsMasterProtein	P27546	Microtubule-associated protein 4 OS=Mus musculus OX=10090 GN=Map4 PE=1 SV=3	0	288.025	59	47	189	47	1	1125	117.4	4.98	2091	262.42	46	44	cell division;cell organization and biogenesis;cellular component movement;regulation of biological process	cytoplasm;cytoskeleton	protein binding;RNA binding	Pf00418	17758	ENSMUSG00000032479.15	Map4;Mtap4	9
0.286975	-0.245546	0.733716	-0.0911525	-0.790879	-0.118808	-0.279349	0.336293	0.133458	0.583361		0.876	1.106	0.89	0.829	0.93	0.912	1.015	1	1.059	1.13756	-0.506899	-1.467	FALSE	High	IsMasterProtein	Q9Z255	Ubiquitin-conjugating enzyme E2 A OS=Mus musculus OX=10090 GN=Ube2a PE=1 SV=1	0.001	5.446	11	1	2	1	1	152	17.3	5.15	67	4.04	1	1	cell organization and biogenesis;metabolic process;regulation of biological process;response to stimulus	chromosome;cytoplasm	catalytic activity;nucleotide binding;protein binding	Pf00179, Pf14461	22209	ENSMUSG00000016308.12	Ube2a	X
-0.193206	0.470479	0.299826	0.0180161	-0.170912	0.0416479	-0.20599	-0.0678789	0.638959	-0.166696		1.142	1.114	1.018	1.024	1.064	1.029	1.044	1.279	0.98	1.13517	-0.337027	-1.27889	FALSE	High	IsMasterProtein	P49070	Calcium signal-modulating cyclophilin ligand OS=Mus musculus OX=10090 GN=Camlg PE=1 SV=2	0	6.468	10	2	4	2	1	294	32.5	7.74	28	4.84	2	2	metabolic process;regulation of biological process;response to stimulus	endoplasmic reticulum;membrane	protein binding	Pf14963	12328	ENSMUSG00000021501.4	Caml	13
-0.0553962	0.333484	0.184323	-0.305491	-0.122087	0.142429	0.111438	0.0841666	0.512794	-0.0439278		1.075	1.053	0.911	1.003	1.051	1.064	1.043	1.198	0.98	1.12858	-0.259989	-1.14658	FALSE	High	IsMasterProtein	Q9DCX2	ATP synthase subunit d, mitochondrial OS=Mus musculus OX=10090 GN=Atp5h PE=1 SV=3	0	54.188	81	11	54	11	1	161	18.7	5.69	568	78.96	10	11	metabolic process;transport	cytosol;membrane;mitochondrion	catalytic activity;transporter activity	Pf05873	71679	ENSMUSG00000034566.10	Atp5h	11
0.308614	0.0509558	-0.214679	0.820795	-0.128168	0.0922633	0.303007	0.206716	-0.290376	-0.243079		0.93	0.886	1.116	0.923	0.961	1.019	0.984	0.885	0.859	1.12319	0.377395	1.32554	FALSE	High	IsMasterProtein	Q99MR8	Methylcrotonoyl-CoA carboxylase subunit alpha, mitochondrial OS=Mus musculus OX=10090 GN=Mccc1 PE=1 SV=2	0	11.351	8	3	5	3	1	717	79.3	7.83	69	7.19	3	2	metabolic process	membrane;mitochondrion;organelle lumen	catalytic activity;metal ion binding;nucleotide binding	Pf00289, Pf00364, Pf01071, Pf02222, Pf02785, Pf02786, Pf07478, Pf13533, Pf13535, Pf15632	72039	ENSMUSG00000027709.9	Mccc1	3
-0.0274033	0.147115	0.337663	-0.177235	-0.421326	-0.00943011	0.377627	0.336293	0.136933	0.182882		1.025	1.084	0.935	0.947	1.017	1.114	1.088	1.074	1.029	1.11443	-0.279731	-1.17639	FALSE	High	IsMasterProtein	P68404	Protein kinase C beta type OS=Mus musculus OX=10090 GN=Prkcb PE=1 SV=4	0	45.695	22	11	37	5	1	671	76.7	7.01	332	53.62	11	10	cell death;cell organization and biogenesis;cellular homeostasis;metabolic process;regulation of biological process;response to stimulus;transport	cytoplasm;cytosol;membrane;nucleus	catalytic activity;metal ion binding;nucleotide binding;protein binding	Pf00069, Pf00130, Pf00168, Pf00433, Pf07714	18751	ENSMUSG00000052889.11	Prkcb	7
-2.48988	0.169711	-0.685084	-0.747427	-1.17799	0.666575	-0.445722	1.56639	1.87662	0.0457803		1.777	1.483	1.396	1.437	1.98	1.632	2.379	2.997	1.717	1.11409	-1.43357	-1.77795	FALSE	Medium	IsMasterProtein	P52800	Ephrin-B2 OS=Mus musculus OX=10090 GN=Efnb2 PE=1 SV=1	0.011	2.166	4	1	1	1	1	336	37.2	8.97		2.22		1	cell differentiation;cellular component movement;development;regulation of biological process;response to stimulus	membrane	protein binding	Pf00812	13642	ENSMUSG00000001300.16	Efnb2	8
-0.116654	-0.191496	0.597735	-0.300998	0.367472	-0.289965	-0.595275	0.336293	0.798684	-0.0180949		0.97	1.172	0.923	1.104	0.986	0.936	1.11	1.314	0.999	1.10821	-0.491708	-1.43227	FALSE	Medium	IsMasterProtein	Q9D8W7	OCIA domain-containing protein 2 OS=Mus musculus OX=10090 GN=Ociad2 PE=1 SV=1	0.035	1.482	6	1	1	1	1	154	16.9	9.41		0		1		endosome;membrane;mitochondrion		Pf07051	433904	ENSMUSG00000029153.11	Ociad2	5
-0.004206	-0.162284	0.383472	-0.58971	-0.0857319	-0.124623	0.274735	0.296767	0.525299	0.255766		0.952	1.089	0.837	0.997	0.99	1.086	1.074	1.189	1.043	1.10776	-0.365711	-1.30136	FALSE	High	IsMasterProtein	O70439	Syntaxin-7 OS=Mus musculus OX=10090 GN=Stx7 PE=1 SV=3	0	32.135	39	7	22	7	1	261	29.8	5.78	302	36.28	7	7	cell organization and biogenesis;regulation of biological process;transport	endosome;membrane;vacuole	protein binding	Pf05739, Pf14523	53331		Stx7	10
0.00965479	0.254555	0.379328	-0.283079	-0.220148	0.175626	0.135789	0.301723	0.296653	-0.122425		1.042	1.086	0.902	0.972	1.042	1.053	1.072	1.112	0.947	1.10667	-0.258398	-1.1333	FALSE	High	IsMasterProtein	Q8VCM8	Nicalin OS=Mus musculus OX=10090 GN=Ncln PE=1 SV=2	0	22.096	10	5	15	5	1	563	62.9	6.49	154	17.32	5	5	metabolic process;regulation of biological process	endoplasmic reticulum;membrane		Pf04389, Pf05450	103425	ENSMUSG00000020238.14	Ncln	10
-0.149985	-0.758073	-0.664009	0.231606	-0.140349	1.15063	1.12449	0.140695	-0.0228956	0.0203504		0.862	0.887	1.065	1.02	1.284	1.33	1.076	1.056	1.016	1.10582	0.700064	1.56608	FALSE	High	IsMasterProtein	Q9Z0R6	Intersectin-2 OS=Mus musculus OX=10090 GN=Itsn2 PE=1 SV=2	0	17.002	4	5	10	2	1	1659	188.8	8.13	45	13.08	5	5	cell differentiation;cell organization and biogenesis;metabolic process;regulation of biological process;transport	cytoplasm;cytoskeleton	enzyme regulator activity;metal ion binding;nucleotide binding;protein binding	Pf00018, Pf00168, Pf00169, Pf00621, Pf01025, Pf02463, Pf03961, Pf03962, Pf04111, Pf04156, Pf05483, Pf06156, Pf06160, Pf06818, Pf07653, Pf07888, Pf07926, Pf09731, Pf10174, Pf10186, Pf12763, Pf13514, Pf14604	20403		Itsn2	12
-0.370353	-0.0378507	-0.116123	-0.181589	-0.662871	0.00196081	-0.305812	0.428978	1.39242	-0.0873513		1.062	1.055	1.006	0.98	1.099	1.049	1.194	1.639	1.039	1.10568	-0.619748	-1.52184	FALSE	High	IsMasterProtein	Q9D0S9	Histidine triad nucleotide-binding protein 2, mitochondrial OS=Mus musculus OX=10090 GN=Hint2 PE=1 SV=1	0	21.546	44	5	16	5	1	163	17.3	9.82	148	29.53	5	5	cell death;metabolic process;regulation of biological process	mitochondrion	catalytic activity;nucleotide binding	Pf01230, Pf11969	68917	ENSMUSG00000028470.10	Hint2	4
0.269587	0.294193	-0.0470553	0.0551111	0.156846	0.322629	0.193752	0.0426664	-0.0265285	-0.153364		0.992	0.929	0.928	0.978	1.01	1.006	0.963	0.961	0.887	1.10512	0.177603	0.944288	FALSE	High	IsMasterProtein	Q9D7B6	Isobutyryl-CoA dehydrogenase, mitochondrial OS=Mus musculus OX=10090 GN=Acad8 PE=1 SV=2	0	29.081	22	7	22	7	1	413	45	8.13	243	24.24	7	7	metabolic process	mitochondrion	catalytic activity;nucleotide binding	Pf00441, Pf02770, Pf02771, Pf08028	66948		Acad8	9
0.0828687	0.419592	0.465556	-0.256349	0.156846	0.0303369	-0.19041	-0.0678789	0.0738471	0.231617		1.062	1.088	0.893	1.019	0.998	0.97	0.982	1.029	1.016	1.10459	-0.259888	-1.13518	FALSE	High	IsMasterProtein	Q9CWZ7	Gamma-soluble NSF attachment protein OS=Mus musculus OX=10090 GN=Napg PE=1 SV=1	0	47.732	38	10	35	10	1	312	34.7	5.41	352	49.66	9	10	cell organization and biogenesis;transport	membrane;mitochondrion	protein binding	Pf14938	108123	ENSMUSG00000024581.12	Napg	18
-1.27294	-0.0996379	0.687565	-0.346157	-1.56128	0.109035	0.773538	0.428978	0.645003	0.620227		1.279	1.547	1.18	1.028	1.369	1.59	1.46	1.628	1.51	1.10014	-0.915987	-1.6476	FALSE	High	IsMasterProtein	P40240	CD9 antigen OS=Mus musculus OX=10090 GN=Cd9 PE=1 SV=2	0	20.168	26	3	7	3	1	226	25.2	7.23	121	12.71	3	3	cell organization and biogenesis;cellular component movement;metabolic process;regulation of biological process;response to stimulus;transport	cell surface;extracellular;membrane	protein binding	Pf00335	12527	ENSMUSG00000030342.8	Cd9	6
0.748428	-0.133263	0.278664	0.434219	-0.226332	0.354782	0.101665	-0.318574	-0.22067	-0.131241		0.81	0.9	0.918	0.824	0.913	0.888	0.807	0.818	0.802	1.09991	0.387569	1.32297	FALSE	High	IsMasterProtein	Q5DTM8	E3 ubiquitin-protein ligase BRE1A OS=Mus musculus OX=10090 GN=Rnf20 PE=1 SV=2	0	20.17	7	5	10	5	1	973	113.5	5.96	95	17.01	3	5	cell organization and biogenesis;metabolic process;regulation of biological process	nucleus	catalytic activity;metal ion binding;protein binding;RNA binding	Pf00097, Pf13639, Pf13920, Pf13923, Pf14634	109331	ENSMUSG00000028309.14	Rnf20	4
0.282634	-0.0520338	-0.413702	-0.551247	1.32503	0.870105	0.572823	0.0374557	0.143876	-0.987372		0.915	0.853	0.793	1.19	1.11	1.082	0.959	1.004	0.721	1.09925	0.754224	1.58557	FALSE	High	IsMasterProtein	Q9CWD8	Iron-sulfur protein NUBPL OS=Mus musculus OX=10090 GN=Nubpl PE=1 SV=2	0	6.206	11	2	4	2	1	319	34.1	9.07	23	6.86	2	2	cell organization and biogenesis	membrane;mitochondrion	metal ion binding;nucleotide binding	Pf01656, Pf10609	76826	ENSMUSG00000035142.18	Nubpl	12
-0.135671	0.214564	0.333475	-0.424138	-0.326166	0.0810544	0.284177	0.0944901	0.641983	-0.0482496		1.066	1.109	0.899	0.985	1.059	1.121	1.064	1.264	0.996	1.09923	-0.351401	-1.27766	FALSE	High	IsMasterProtein	P80315	T-complex protein 1 subunit delta OS=Mus musculus OX=10090 GN=Cct4 PE=1 SV=3	0	149.767	66	29	119	28	1	539	58	8.02	1370	158.86	28	28	metabolic process;regulation of biological process;transport	cytoplasm;cytoskeleton;cytosol	nucleotide binding;protein binding;RNA binding	Pf00118	12464	ENSMUSG00000007739.10	Cct4	11
-0.436071	0.0091089	0.214561	0.0674	-0.128168	-1.0732	0.130929	0.306677	1.11171	-0.0439278		1.088	1.154	1.088	1.09	0.922	1.161	1.184	1.539	1.065	1.0985	-0.607448	-1.50829	FALSE	High	IsMasterProtein	P24270	Catalase OS=Mus musculus OX=10090 GN=Cat PE=1 SV=4	0	17.86	13	5	10	5	1	527	59.8	7.88	51	9.66	5	5	cell differentiation;cell organization and biogenesis;metabolic process;regulation of biological process;response to stimulus	cytosol;endoplasmic reticulum;Golgi;membrane;mitochondrion;vacuole	antioxidant activity;catalytic activity;metal ion binding;nucleotide binding;protein binding	Pf00199, Pf06628	12359	ENSMUSG00000027187.10	Cat	2
0.364394	0.346507	0.140761	0.374142	0.494695	0.328002	-0.143955	-0.175393	-0.345538	-0.265819		0.982	0.949	0.985	1.014	0.99	0.92	0.903	0.861	0.845	1.09713	0.343352	1.26562	FALSE	High	IsMasterProtein	Q9CRA8	Exosome complex component RRP46 OS=Mus musculus OX=10090 GN=Exosc5 PE=1 SV=1	0	10.41	20	3	5	3	1	235	25.2	7.56	36	5.83	2	3	defense response;metabolic process;response to stimulus	cytoplasm;nucleus	RNA binding	Pf01138, Pf03725	27998	ENSMUSG00000061286.7	Exosc5	7
-0.140437	0.285415	0.192983	-0.332556	-0.0436	0.365458	0.047566	0.375521	0.174952	0.108672		1.083	1.074	0.921	1.034	1.114	1.07	1.123	1.111	1.036	1.09159	-0.248222	-1.10643	FALSE	High	IsMasterProtein	Q05920	Pyruvate carboxylase, mitochondrial OS=Mus musculus OX=10090 GN=Pc PE=1 SV=1	0	109.468	31	27	70	27	1	1178	129.6	6.71	775	99.71	25	26	metabolic process;regulation of biological process	cytoplasm;membrane;mitochondrion;organelle lumen	catalytic activity;metal ion binding;nucleotide binding;protein binding	Pf00289, Pf00364, Pf00682, Pf02222, Pf02436, Pf02785, Pf02786, Pf07478, Pf08443, Pf13533, Pf13535, Pf15632	18563		Pcx	19
0.465595	0.156168	0.179985	-0.0699234	0.127794	0.481582	0.260539	-0.105255	-0.309981	-0.0309918		0.921	0.937	0.86	0.932	0.994	0.976	0.895	0.85	0.875	1.09153	0.275132	1.15684	FALSE	High	IsMasterProtein	Q9CQC9	GTP-binding protein SAR1b OS=Mus musculus OX=10090 GN=Sar1b PE=1 SV=1	0	31.682	42	7	19	4	1	198	22.4	6.11	227	25.51	7	7	regulation of biological process;response to stimulus;transport	endoplasmic reticulum;Golgi;membrane	catalytic activity;metal ion binding;nucleotide binding;protein binding;signal transducer activity	Pf00025, Pf00503, Pf01926, Pf08477, Pf09439	66397	ENSMUSG00000020386.5	Sar1b	11
0.312928	0.0878314	-0.0106565	0.200099	0.133615	0.125758	0.00286301	0.0738224	0.0667688	0.0203504		0.937	0.928	0.953	0.964	0.965	0.959	0.959	0.976	0.917	1.08789	0.107429	0.697754	FALSE	High	IsMasterProtein	A2BH40	AT-rich interactive domain-containing protein 1A OS=Mus musculus OX=10090 GN=Arid1a PE=1 SV=1	0	30.778	5	8	18	7	1	2283	241.9	6.68	176	29.83	8	7	cell differentiation;cell organization and biogenesis;metabolic process;regulation of biological process;response to stimulus;transport	nucleus	DNA binding;protein binding	Pf01388, Pf12031	93760	ENSMUSG00000007880.16	Arid1a	4
0.705141	-0.427114	0.441091	0.500727	-0.0796948	0.225055	0.409927	0.306677	-0.491367	-0.623082		0.767	0.944	0.943	0.853	0.901	0.954	0.92	0.767	0.718	1.08303	0.51099	1.42887	FALSE	High	IsMasterProtein	Q8C0D5	Elongation factor-like GTPase 1 OS=Mus musculus OX=10090 GN=Efl1 PE=1 SV=1	0	8.424	2	2	4	2	1	1127	125.7	6.16	41	4.17	2	2	cell organization and biogenesis;metabolic process		catalytic activity;nucleotide binding;RNA binding	Pf00009, Pf00679, Pf01926, Pf03764, Pf14492	101592	ENSMUSG00000038563.14	Eftud1;Efl1	7
0.697226	-0.181738	-0.0883662	-0.0868981	0.237434	0.279473	0.246303	0.0686426	0.289998	-0.476399		0.812	0.837	0.814	0.902	0.912	0.925	0.88	0.953	0.746	1.07554	0.35228	1.26443	FALSE	High	IsMasterProtein	Q9EPU4	Cleavage and polyadenylation specificity factor subunit 1 OS=Mus musculus OX=10090 GN=Cpsf1 PE=1 SV=1	0	9.576	3	3	4	3	1	1441	160.7	6.39	63	3.3	3	1	metabolic process	nucleus	protein binding;RNA binding	Pf03178, Pf10433	94230	ENSMUSG00000034022.7	Cpsf1	15
-0.370353	0.423855	-0.310639	-0.199052	-0.596602	0.186648	0.135789	0.140695	0.701916	0.436313		1.176	1.009	1.003	0.991	1.136	1.145	1.131	1.354	1.181	1.07094	-0.447142	-1.36535	FALSE	High	IsMasterProtein	Q9JIQ3	Diablo homolog, mitochondrial OS=Mus musculus OX=10090 GN=Diablo PE=1 SV=2	0	21.467	25	5	14	5	1	237	26.8	6.37	195	23.33	5	5	cell death;metabolic process;regulation of biological process;response to stimulus	cytoplasm;mitochondrion		Pf09057	66593	ENSMUSG00000029433.14	Diablo	5
0.269587	0.0509558	0.175645	0.540827	0.0985977	0.0641994	0.0869681	-0.0625601	0.0240065	-0.316298		0.94	0.979	1.05	0.969	0.965	0.985	0.944	0.974	0.853	1.062	0.237686	1.07185	FALSE	High	IsMasterProtein	Q5SRX1	TOM1-like protein 2 OS=Mus musculus OX=10090 GN=Tom1l2 PE=1 SV=1	0	81.204	35	13	41	13	1	507	55.6	4.82	548	77.25	12	13	regulation of biological process;response to stimulus;transport		protein binding	Pf00790, Pf01417, Pf03127	216810	ENSMUSG00000000538.18	Tom1l2	11
0.018872	0.267807	0.162597	-0.229801	-0.067638	-0.0494795	0.198554	0.0686426	0.487655	-0.0223898		1.041	1.03	0.912	0.995	0.999	1.064	1.022	1.17	0.968	1.06118	-0.218761	-1.03126	FALSE	High	IsMasterProtein	Q8BTI8	Serine/arginine repetitive matrix protein 2 OS=Mus musculus OX=10090 GN=Srrm2 PE=1 SV=3	0	68.335	9	16	42	16	1	2703	294.7	12.03	521	55.95	16	16	metabolic process	nucleus;spliceosomal complex	protein binding;RNA binding		75956	ENSMUSG00000039218.16	Srrm2	17
-0.266174	1.18989	0.832077	-1.57222	0.554579	0.429095	-1.16644	0.281866	0.00243473	0.287745		1.363	1.278	0.691	1.179	1.159	0.864	1.135	1.09	1.114	1.05741	-0.923034	-1.60673	FALSE	High	IsMasterProtein	Q9CPX8	Cytochrome b-c1 complex subunit 10 OS=Mus musculus OX=10090 GN=Uqcr11 PE=3 SV=1	0.002	4.015	21	1	4	1	1	56	6.5	9.82	25	4.98	1	1	metabolic process;transport	membrane;mitochondrion	catalytic activity;transporter activity	Pf08997	66594	ENSMUSG00000020163.12	Uqcr11	10
-0.607324	0.35949	0.534144	-0.247481	-0.770482	0.295695	0.423706	0.104793	0.417608	0.12528		1.222	1.288	1.044	1.014	1.221	1.279	1.183	1.319	1.154	1.05686	-0.48944	-1.39164	FALSE	High	IsMasterProtein	Q8C8T8	Pre-rRNA-processing protein TSR2 homolog OS=Mus musculus OX=10090 GN=Tsr2 PE=1 SV=1	0	18.148	38	5	16	5	1	191	20.9	4.23	170	25.3	5	5	metabolic process	nucleus		Pf10273	69499		Tsr2	X
0.57273	-0.0237107	-0.549861	0.0959235	-0.213971	0.569699	0.541562	0.321505	-0.186314	-0.0612422		0.863	0.775	0.876	0.859	0.986	1.008	0.949	0.859	0.848	1.05502	0.413113	1.32092	FALSE	High	IsMasterProtein	Q99KQ4	Nicotinamide phosphoribosyltransferase OS=Mus musculus OX=10090 GN=Nampt PE=1 SV=1	0	25.175	18	5	12	5	1	491	55.4	7.15	157	21.15	5	5	metabolic process;regulation of biological process;response to stimulus	cytoplasm;cytosol;extracellular;nucleus	catalytic activity;protein binding	Pf04095	59027	ENSMUSG00000020572.8	Nampt	12
-7.91119	-8.74455	-6.06921	7.94943	-1.43071	-0.856975	-7.45435	-8.62046	-6.96782	-7.62653		0.817	1.45	42.039	4.567	5.009	1.337	1.109	0.865	0.868	1.05437	5.66495	1.87654	FALSE	High	IsMasterProtein	E9Q3M5	Anion exchange protein OS=Mus musculus OX=10090 GN=Slc4a5 PE=1 SV=1	0.002	3.943	2	2	2	2	1	1116	124.1	8.18		6		2	cell organization and biogenesis;cellular homeostasis;regulation of biological process;transport	membrane	transporter activity	Pf00955, Pf07565		ENSMUSG00000068323.12		6
-0.380401	-0.416832	0.153875	-0.199052	-0.201637	-0.937091	0.321766	0.365741	1.01489	0.470721		0.978	1.124	1.004	1.062	0.932	1.192	1.183	1.479	1.193	1.05343	-0.596962	-1.46385	FALSE	High	IsMasterProtein	Q6PFD9	Nuclear pore complex protein Nup98-Nup96 OS=Mus musculus OX=10090 GN=Nup98 PE=1 SV=2	0	12.702	2	3	6	3	1	1816	197.1	6.18	81	10.16	3	3	cell organization and biogenesis;metabolic process;regulation of biological process;transport	chromosome;membrane;nucleus	catalytic activity;RNA binding;structural molecule activity;transporter activity	Pf04096, Pf12110, Pf13634	269966		Nup98	7
-0.902385	-0.275303	1.43916	-2.19547	-0.232521	-0.313988	0.752108	1.45252	-0.0888591	0.459285		1.132	1.689	0.679	1.186	1.169	1.457	1.636	1.224	1.336	1.05167	-1.17581	-1.66289	FALSE	High	IsMasterProtein	Q9DAS9	Guanine nucleotide-binding protein G(I)/G(S)/G(O) subunit gamma-12 OS=Mus musculus OX=10090 GN=Gng12 PE=1 SV=3	0	19.818	67	4	13	4	1	72	8	8.97	147	17.57	4	4	regulation of biological process;response to stimulus	membrane	protein binding;signal transducer activity	Pf00631	14701	ENSMUSG00000036402.13	Gng12	6
0.000418239	0.320427	0.0567885	0.116171	-0.158668	-0.380584	-0.413086	-0.126736	0.923809	0.0373212		1.059	1.011	1.001	0.984	0.946	0.946	0.989	1.327	0.987	1.04899	-0.409471	-1.31303	FALSE	High	IsMasterProtein	Q0VBL3	RNA-binding motif protein 15 OS=Mus musculus OX=10090 GN=Rbm15 PE=1 SV=1	0	15.842	9	5	5	5	1	962	105.7	10.08		11.57		5	metabolic process;regulation of biological process	nucleus	protein binding;RNA binding	Pf00076, Pf07744, Pf13893, Pf14259	229700	ENSMUSG00000048109.10	Rbm15	3
0.19051	0.174216	0.0612484	-0.177235	-0.0736635	-0.277993	-0.0071252	-0.0572481	0.626842	0.207321		0.983	0.97	0.891	0.957	0.924	0.983	0.961	1.171	0.986	1.04892	-0.271577	-1.12914	FALSE	High	IsMasterProtein	Q9QZ23	NFU1 iron-sulfur cluster scaffold homolog, mitochondrial OS=Mus musculus OX=10090 GN=Nfu1 PE=1 SV=2	0	19.4	25	5	14	5	1	255	28.5	5.03	107	16.02	5	5	cell organization and biogenesis;metabolic process	cytoplasm;cytosol;mitochondrion;nucleus	metal ion binding;protein binding	Pf01106, Pf08712	56748	ENSMUSG00000029993.16	Nfu1	6
0.186075	-0.504982	0.0299347	0.108085	0.603124	0.186648	0.354427	-0.494617	0.528419	-0.1445		0.846	0.964	0.958	1.075	1.004	1.058	0.884	1.141	0.906	1.04064	0.404821	1.30249	FALSE	High	IsMasterProtein	O08677	Kininogen-1 OS=Mus musculus OX=10090 GN=Kng1 PE=1 SV=1	0.003	3.21	4	1	1	1	1	661	73.1	6.54	0		1		cellular homeostasis;coagulation;defense response;regulation of biological process;response to stimulus	extracellular	enzyme regulator activity;protein binding	Pf00031	16644		Kng1	16
0.523599	0.574677	0.231746	0.231606	-1.00592	-0.254122	-0.691783	0.414453	0.0632243	0.354879		0.997	0.936	0.917	0.758	0.861	0.797	0.978	0.931	0.95	1.04044	-0.56712	-1.43441	FALSE	High	IsMasterProtein	Q9WTU0	Lysine-specific demethylase PHF2 OS=Mus musculus OX=10090 GN=Phf2 PE=1 SV=2	0.002	4.018	2	2	3	2	1	1096	120.7	9.17	33	5.41	1	2	cell organization and biogenesis;metabolic process;regulation of biological process	chromosome;cytosol;nucleus	catalytic activity;metal ion binding;protein binding	Pf00628, Pf02373, Pf13621	18676	ENSMUSG00000038025.7	Phf2	13
-0.0741571	0.631993	-0.560117	3.34181	0.127794	-0.159647	-0.123446	-0.959591	-1.77257	-2.78464		1.154	0.893	2.304	1.051	1	1.019	0.856	0.64	0.502	1.04031	1.71146	1.72622	FALSE	High	IsMasterProtein	A2A432	Cullin-4B OS=Mus musculus OX=10090 GN=Cul4b PE=1 SV=1	0	28.448	10	8	20	2	1	970	110.6	8.37	182	22.53	8	8	cell organization and biogenesis;metabolic process;regulation of biological process;response to stimulus	cytosol;nucleus	catalytic activity;DNA binding;protein binding	Pf00888, Pf10557	72584	ENSMUSG00000031095.15	Cul4b	X
0.402611	0.329137	0.0790428	0.0304197	0.0338504	0.50244	0.321766	-0.00968081	-0.224507	-0.320919		0.97	0.929	0.895	0.929	1.012	1.002	0.925	0.883	0.826	1.0379	0.287603	1.15002	FALSE	High	IsMasterProtein	Q9Z1F9	SUMO-activating enzyme subunit 2 OS=Mus musculus OX=10090 GN=Uba2 PE=1 SV=1	0	129.559	58	27	79	27	1	638	70.5	5.24	797	104.41	25	25	metabolic process	cytoplasm;nucleus	catalytic activity;metal ion binding;nucleotide binding;protein binding	Pf00899, Pf02134, Pf10585, Pf14732	50995	ENSMUSG00000052997.15	Uba2	7
0.629379	-0.29525	0.387613	-1.40831	-0.935687	-0.242226	-0.180049	1.63584	0.0490129	0.674909		0.803	0.948	0.591	0.749	0.843	0.862	1.208	0.906	1.003	1.03601	-0.917803	-1.58334	FALSE	High	IsMasterProtein	B1AZA5	Transmembrane protein 245 OS=Mus musculus OX=10090 GN=Tmem245 PE=1 SV=1	0.001	4.42	2	1	2	1	1	876	97.3	8.75	46	3.8	1	1		membrane			242474	ENSMUSG00000055296.14	Tmem245	4
0.775761	-0.735971	-1.19405	0.18425	1.2002	0.413255	-0.274075	0.140695	0.632907	-0.442919		0.705	0.64	0.856	1.044	0.917	0.819	0.877	1.03	0.738	1.03298	0.779747	1.53349	FALSE	High	IsMasterProtein	Q61733	28S ribosomal protein S31, mitochondrial OS=Mus musculus OX=10090 GN=Mrps31 PE=1 SV=1	0.001	4.939	6	1	2	1	1	384	43.9	8.51	46	4.02	1	1		mitochondrion;ribosome	protein binding;RNA binding;structural molecule activity	Pf15433	57312	ENSMUSG00000031533.4	Mrps31	8
-0.198035	-0.265361	0.358545	-0.456699	-0.109942	-0.648758	0.130929	0.724982	1.10108	-0.293275		0.971	1.13	0.903	1.036	0.942	1.101	1.217	1.454	0.95	1.03093	-0.581694	-1.43552	FALSE	High	IsMasterProtein	Q04690	Neurofibromin OS=Mus musculus OX=10090 GN=Nf1 PE=1 SV=1	0	11.928	2	4	7	4	1	2841	319.4	7.39	35	9.24	4	3	cell communication;cell differentiation;cell organization and biogenesis;metabolic process;regulation of biological process;response to stimulus;transport	cytoplasm;membrane;nucleus	enzyme regulator activity;protein binding	Pf00616, Pf13716	18015	ENSMUSG00000020716.16	Nf1	11
1.16346	0.406782	-0.700958	0.460217	-0.276037	0.0472941	0.974737	-0.0413432	0.0454516	-1.63499		0.834	0.658	0.843	0.745	0.788	0.965	0.777	0.804	0.506	1.03076	0.858948	1.55959	FALSE	High	IsMasterProtein	P49194	Retinol-binding protein 3 OS=Mus musculus OX=10090 GN=Rbp3 PE=2 SV=3	0	260.17	61	44	156	44	1	1234	134.4	5.11	2202	236.94	44	44	metabolic process;transport	extracellular	catalytic activity	Pf03572, Pf11918	19661		Rbp3	14
-0.785336	0.329137	0.668193	-0.151212	-0.777272	0.214108	-0.253026	0.000831546	-0.520417	1.56587		1.263	1.382	1.112	1.054	1.252	1.163	1.207	1.059	1.709	1.02948	-0.75927	-1.52206	FALSE	High	IsMasterProtein	Q8R323	Replication factor C subunit 3 OS=Mus musculus OX=10090 GN=Rfc3 PE=1 SV=1	0.002	4.088	4	1	2	1	1	356	40.5	8.38	32	2.14	1	1	metabolic process;regulation of biological process;response to stimulus	nucleus	catalytic activity;DNA binding	Pf03215, Pf08542, Pf13177, Pf13401	69263	ENSMUSG00000033970.15	Rfc3	5
0.0874064	0.423855	0.184323	-0.129657	-0.395799	0.257769	-0.087757	0.457908	0.243068	-0.131241		1.062	1.02	0.922	0.927	1.039	0.99	1.086	1.077	0.929	1.02747	-0.289191	-1.14689	FALSE	High	IsMasterProtein	Q8K1R3	Polyribonucleotide nucleotidyltransferase 1, mitochondrial OS=Mus musculus OX=10090 GN=Pnpt1 PE=1 SV=1	0	14.85	7	4	6	4	1	783	85.6	8.03	19	7.2	3	3	cell organization and biogenesis;metabolic process;regulation of biological process;response to stimulus;transport	cytoplasm;cytosol;membrane;mitochondrion;nucleus;ribosome	catalytic activity;RNA binding	Pf00013, Pf00575, Pf01138, Pf03725, Pf03726	71701	ENSMUSG00000020464.15	Pnpt1	11
0.423704	0.0555818	0.88784	-0.657937	0.417584	-1.05944	-0.52271	0.939702	0.00243473	0.170608		0.909	1.111	0.748	0.988	0.763	0.843	1.105	0.936	0.928	1.02612	-0.690993	-1.48941	FALSE	High	IsMasterProtein	Q9R0P6	Signal peptidase complex catalytic subunit SEC11A OS=Mus musculus OX=10090 GN=Sec11a PE=1 SV=1	0.003	3.52	5	1	4	1	1	179	20.6	9.33	67	5.11	1	1	metabolic process	endoplasmic reticulum;membrane	catalytic activity	Pf00717	56529	ENSMUSG00000025724.12	Sec11a	7
0.928845	0.0137766	-0.354513	-0.172886	-0.427726	0.726911	0.734897	-0.279635	-0.0520644	-0.220464		0.805	0.749	0.757	0.765	0.938	0.968	0.782	0.824	0.754	1.02544	0.536588	1.40187	FALSE	High	IsMasterProtein	O88196	E3 ubiquitin-protein ligase TTC3 OS=Mus musculus OX=10090 GN=Ttc3 PE=1 SV=2	0.001	4.836	2	2	3	2	1	1979	223.8	6.25	15	0	2	1	metabolic process;regulation of biological process	cytosol;nucleus;vacuole	catalytic activity;metal ion binding;protein binding	Pf00097, Pf10300, Pf12678, Pf13414, Pf13424, Pf13431, Pf13639, Pf13923, Pf14634	22129		Ttc3	16
0.239	0.402502	0.729888	-0.212201	0.0868786	-0.272016	-0.247779	0.089331	0.116027	-0.0786294		1.022	1.116	0.873	0.973	0.914	0.927	0.978	1.006	0.91	1.02406	-0.333047	-1.20802	FALSE	High	IsMasterProtein	G5E8G3	MCG9827 OS=Mus musculus OX=10090 GN=Opcml PE=1 SV=1	0	23.879	24	7	13	3	1	345	38	6.87		35.07		7			protein binding	Pf00047, Pf07679, Pf13895, Pf13927	330908	ENSMUSG00000062257.13	Opcml	9
0.0601173	-0.280281	-0.463642	-0.657937	-0.26357	-1.19859	0.106554	0.529533	0.884464	1.22298		0.914	0.886	0.811	0.953	0.807	1.035	1.107	1.294	1.303	1.01798	-0.769296	-1.51498	FALSE	High	IsMasterProtein	Q8K097	Protein lifeguard 2 OS=Mus musculus OX=10090 GN=Faim2 PE=2 SV=1	0.001	5.728	7	1	2	1	1	317	35.2	6.92	71	4.85	1	1	cell death;cell differentiation;regulation of biological process;response to stimulus	endoplasmic reticulum;Golgi;membrane	protein binding	Pf01027	72393	ENSMUSG00000023011.7	Faim2	15
1.01088	0.0878314	-0.0975986	0.562528	0.092741	0.0472941	-0.103021	-0.847108	-0.201543	0.12528		0.803	0.779	0.895	0.82	0.816	0.804	0.688	0.776	0.806	1.01637	0.508712	1.37487	FALSE	High	IsMasterProtein	P83882	60S ribosomal protein L36a OS=Mus musculus OX=10090 GN=Rpl36a PE=1 SV=2	0.002	4.093	16	2	6	2	1	106	12.4	10.58	31	4.88	2	2	metabolic process;response to stimulus	cytoplasm;cytosol;membrane;nucleus;ribosome	structural molecule activity	Pf00935	66483;19982;100043893	ENSMUSG00000079435.9;ENSMUSG00000049751.6	Rpl36al;Rpl36a;Rpl36a-ps3	12;X;6
0.829933	0.0786404	-0.262398	-0.0278027	0.0279297	0.716901	0.00286301	-0.517773	0.286666	-0.265819		0.835	0.782	0.802	0.845	0.957	0.855	0.763	0.925	0.763	1.01304	0.446101	1.32216	FALSE	High	IsMasterProtein	Q01065	Calcium/calmodulin-dependent 3',5'-cyclic nucleotide phosphodiesterase 1B OS=Mus musculus OX=10090 GN=Pde1b PE=1 SV=2	0	31.173	21	8	18	7	1	535	61.2	5.72	126	24.72	8	8	cell differentiation;metabolic process;regulation of biological process;response to stimulus	cytoplasm;cytosol;nucleus	catalytic activity;metal ion binding;protein binding	Pf00233, Pf08499	18574	ENSMUSG00000022489.5	Pde1b	15
0.19494	0.648234	-0.0975986	0.508049	0.661918	0.569699	0.643554	-0.834759	-1.81404	0.405482		1.091	0.934	1.059	1.084	1.073	1.119	0.826	0.596	1.034	1.01007	0.854169	1.53725	FALSE	High	IsMasterProtein	tr	K7EJU3 K7EJU3_HUMAN	0	16.478	31	3	6	1	1	125	14.2	8.51	145		3
0.791305	-1.47725	-0.929419	0.362776	0.104448	0.20314	0.858356	-1.42868	1.27006	-0.131241		0.596	0.678	0.894	0.863	0.881	1.023	0.646	1.225	0.795	1.00957	1.00331	1.57898	FALSE	High	IsMasterProtein	P16014	Secretogranin-1 OS=Mus musculus OX=10090 GN=Chgb PE=1 SV=2	0.001	4.893	2	1	2	1	1	677	77.9	5.07	37	0	1	1		extracellular	protein binding	Pf01271	12653	ENSMUSG00000027350.8	Chgb	2
-12.1533	-14.2101	-8.16949	3.45599	11.0483	-9.76004	-3.79035	-15.1953	-5.0808	-12.3636		0.618	2.297	34.409	97.868	2.633	7.109	0.794	3.721	0.699	1.00729	8.76397	1.83139	FALSE	Medium	IsMasterProtein	Q30D77	Collagen alpha-1(XXIV) chain OS=Mus musculus OX=10090 GN=Col24a1 PE=2 SV=2	0.037	1.441	1	1	2	1	1	1733	175.6	7.34		1.91		1	cell differentiation	extracellular	structural molecule activity	Pf01391, Pf01410, Pf02210, Pf13385	71355	ENSMUSG00000028197.4	Col24a1	3
0.145971	-0.114018	0.136381	0.493392	0.174208	0.274054	0.0277467	-0.251999	-0.216836	0.311566		0.93	0.996	1.065	1.008	1.028	1	0.934	0.936	1.022	1.00681	0.250055	1.06982	FALSE	High	IsMasterProtein	Q9CQE7	Endoplasmic reticulum-Golgi intermediate compartment protein 3 OS=Mus musculus OX=10090 GN=Ergic3 PE=1 SV=1	0.008	2.352	2	1	2	1	1	383	43.2	6.47	30	3.41	1	1	transport	endoplasmic reticulum;Golgi;membrane		Pf07970, Pf13850	66366	ENSMUSG00000005881.13	Ergic3	2
0.221427	0.537442	1.27312	-0.813347	-0.244921	-0.112996	-0.180049	0.481894	-0.290376	-0.113627		1.057	1.268	0.752	0.922	0.945	0.944	1.058	0.903	0.905	1.00635	-0.603667	-1.42719	FALSE	Medium	IsMasterProtein	Q9DBX3	Sushi domain-containing protein 2 OS=Mus musculus OX=10090 GN=Susd2 PE=1 SV=1	0.045	1.35	2	1	1	1	1	820	90.6	6.62		2.57		1	regulation of biological process;response to stimulus;transport	membrane	receptor activity	Pf00084, Pf00094, Pf01033, Pf03782, Pf05587	71733	ENSMUSG00000006342.15	Susd2	10
0.018872	-0.0473007	0.0523242	0.0014167	-0.152556	0.0472941	0.106554	0.186491	0.375569	0.259777		0.972	1.006	0.968	0.981	1.017	1.045	1.047	1.135	1.038	1.00561	-0.161056	-0.864866	FALSE	High	IsMasterProtein	Q8C5Q4	G-rich sequence factor 1 OS=Mus musculus OX=10090 GN=Grsf1 PE=1 SV=2	0	14.209	17	4	8	4	1	479	53	6.67	71	14.25	4	4	metabolic process	cytoplasm;mitochondrion	RNA binding	Pf00076, Pf14259	231413	ENSMUSG00000044221.14	Grsf1	5
1.29026	-1.75189	-1.88611	2.75896	-0.702995	-0.623265	-0.072539	-1.17236	-0.302127	0.382205		0.502	0.488	1.469	0.673	0.68	0.761	0.607	0.709	0.807	1.00396	1.47614	1.65618	FALSE	High	IsMasterProtein	Q8BNW9	Kelch repeat and BTB domain-containing protein 11 OS=Mus musculus OX=10090 GN=Kbtbd11 PE=1 SV=3	0	23.2	11	4	10	4	1	633	67.9	5.39	108	19.87	4	4	metabolic process		catalytic activity;protein binding	Pf00651, Pf01344, Pf13964	74901	ENSMUSG00000055675.6	Kbtbd11	8
-1.38465	0.881249	-0.664009	-0.159867	-0.797695	0.333368	-0.434819	0.833453	1.45571	-0.339452		1.629	1.165	1.266	1.199	1.459	1.279	1.616	2.086	1.222	1.00325	-0.922122	-1.55086	FALSE	High	IsMasterProtein	O70435	Proteasome subunit alpha type-3 OS=Mus musculus OX=10090 GN=Psma3 PE=1 SV=3	0	14.104	13	2	6	2	1	255	28.4	5.44	89	9.08	2	2	metabolic process;regulation of biological process	cytoplasm;cytosol;nucleus;proteasome	catalytic activity;protein binding	Pf00227, Pf10584	19167	ENSMUSG00000060073.9	Psma3	12
0.338735	-0.315287	-0.39883	0.148355	0.417584	0.159052	0.428291	-0.442889	0.789993	-0.43816		0.852	0.845	0.936	1.007	0.966	1.038	0.863	1.185	0.815	1.00265	0.459438	1.32577	FALSE	High	IsMasterProtein	Q62313	Trans-Golgi network integral membrane protein 1 OS=Mus musculus OX=10090 GN=Tgoln1 PE=1 SV=1	0	18.965	28	6	12	6	1	353	37.8	5.34	114	13.07	4	6	transport	cytosol;endosome;Golgi;membrane			22134	ENSMUSG00000056429.4	Tgoln1	6
-1.24239	-0.201275	0.534144	-1.48032	-0.629643	0.186648	0.974737	1.04382	0.61164	0.459285		1.241	1.483	0.879	1.196	1.379	1.644	1.632	1.602	1.442	1.00243	-0.927717	-1.55157	FALSE	High	IsMasterProtein	Q80YA3	Phospholipase DDHD1 OS=Mus musculus OX=10090 GN=Ddhd1 PE=1 SV=1	0	6.23	5	1	2	1	1	547	61.8	6.61	72	5.43	1	1	cell organization and biogenesis;metabolic process;regulation of biological process	cytoplasm	catalytic activity;metal ion binding	Pf02862	114874		Ddhd1	14
0.018872	0.346507	0.223162	-0.103946	-0.282279	0.214108	0.126063	0.271908	0.174952	-0.0352988		1.061	1.046	0.942	0.959	1.047	1.05	1.063	1.074	0.966	0.999314	-0.201682	-0.967219	FALSE	High	IsMasterProtein	P47802	Metaxin-1 OS=Mus musculus OX=10090 GN=Mtx1 PE=1 SV=1	0	21.32	25	6	14	6	1	317	35.6	6.18	146	13.56	6	6	transport	membrane;mitochondrion		Pf10568, Pf11801, Pf14497	17827		Mtx1	3
0.168296	-0.499749	0.640926	0.769793	0.0515814	0.263203	0.473907	-0.251999	-0.788458	0.0584373		0.85	1.112	1.138	0.982	1.022	1.088	0.93	0.796	0.956	0.998557	0.513524	1.36403	FALSE	High	IsMasterProtein	Q8BM39	Pre-mRNA-splicing factor 18 OS=Mus musculus OX=10090 GN=Prpf18 PE=1 SV=1	0	9.41	18	3	6	3	1	342	39.9	8.15	0	9.82	3	3	cell organization and biogenesis;metabolic process;regulation of biological process	membrane;nucleus;spliceosomal complex	catalytic activity	Pf02840, Pf08799	67229	ENSMUSG00000039449.14	Prpf18	2
1.06597	1.15381	1.19114	-1.43815	-1.40797	-0.0208433	-0.837177	0.360845	0.0773808	-0.265819		1.006	1.033	0.532	0.628	0.796	0.686	0.857	0.829	0.723	0.996332	-1.03111	-1.57148	FALSE	High	IsMasterProtein	O35599	Medium-wave-sensitive opsin 1 OS=Mus musculus OX=10090 GN=Opn1mw PE=1 SV=1	0	26.463	14	5	20	5	1	359	40.2	8.37	252	31.92	5	5	metabolic process;regulation of biological process;response to stimulus	membrane	protein binding;receptor activity;signal transducer activity	Pf00001	14539	ENSMUSG00000031394.11	Opn1mw	X
0.299971	0.0463253	0.287142	0.180277	0.0160688	0.208627	0.603891	0.0530723	-0.0962637	-0.549081		0.932	0.996	0.951	0.949	0.983	1.085	0.958	0.936	0.799	0.995051	0.313528	1.16432	FALSE	High	IsMasterProtein	Q9D0M0	Exosome complex exonuclease RRP42 OS=Mus musculus OX=10090 GN=Exosc7 PE=1 SV=2	0	10.845	18	3	6	3	1	291	31.8	5.19	60	6.71	3	3	metabolic process	cytoplasm;nucleus	RNA binding	Pf01138, Pf03725	66446	ENSMUSG00000025785.5	Exosc7	9
0.423704	0.156168	0.149508	0.0510065	0.384225	0.235981	0.150344	-0.0360535	-0.478987	0.150066		0.93	0.94	0.895	0.982	0.962	0.964	0.916	0.819	0.924	0.994584	0.260912	1.08296	FALSE	High	IsMasterProtein	Q922B2	Aspartate--tRNA ligase, cytoplasmic OS=Mus musculus OX=10090 GN=Dars PE=1 SV=2	0	102.121	57	22	68	22	1	501	57.1	6.49	711	95.39	21	22	metabolic process	cytoplasm;cytosol;membrane	catalytic activity;nucleotide binding;RNA binding	Pf00152, Pf01336	226414	ENSMUSG00000026356.15	Dars	1
0.641427	0.0509558	0.149508	-0.0194319	0.450756	0.284885	-0.0523211	0.0322399	-0.0410986	-0.37209		0.865	0.895	0.838	0.947	0.923	0.882	0.884	0.881	0.774	0.991599	0.29716	1.13901	FALSE	High	IsMasterProtein	P28271	Cytoplasmic aconitate hydratase OS=Mus musculus OX=10090 GN=Aco1 PE=1 SV=3	0	96.918	33	21	54	21	1	889	98.1	7.5	625	74.47	20	20	cellular homeostasis;metabolic process;regulation of biological process;response to stimulus;transport	cytoplasm;cytosol;endoplasmic reticulum;Golgi;mitochondrion	catalytic activity;metal ion binding;RNA binding	Pf00330, Pf00694	11428	ENSMUSG00000028405.9	Aco1	4
1.23786	0.696614	0.205942	-0.142576	0.629922	0.476355	0.45115	0.0322399	-1.44072	-1.13707		0.875	0.795	0.712	0.855	0.837	0.854	0.775	0.524	0.562	0.991271	0.859142	1.51982	FALSE	High	IsMasterProtein	Q91VH6	Protein MEMO1 OS=Mus musculus OX=10090 GN=Memo1 PE=1 SV=1	0	16.318	22	4	8	4	1	297	33.7	7.14	78	7.91	4	4	regulation of biological process	cytoplasm;cytosol;nucleus		Pf01875	76890	ENSMUSG00000058704.7	Memo1	17
0.0555527	0.445107	0.240314	-0.0194319	-0.109942	0.120188	0.042619	0.104793	0.0914811	0.00330822		1.075	1.041	0.955	0.98	1.021	1.023	1.022	1.041	0.967	0.990721	-0.159204	-0.85474	FALSE	High	IsMasterProtein	Q61036	Serine/threonine-protein kinase PAK 3 OS=Mus musculus OX=10090 GN=Pak3 PE=1 SV=2	0	34.698	19	8	23	2	1	559	62.4	5.4	240	35.8	7	7	cell organization and biogenesis;cellular component movement;development;metabolic process;regulation of biological process;response to stimulus	cytoplasm;cytosol;endosome	catalytic activity;metal ion binding;nucleotide binding;protein binding	Pf00069, Pf00786, Pf07714, Pf14531	18481	ENSMUSG00000031284.16	Pak3	X
0.54823	-0.133263	-0.315493	0.690285	0.231713	0.736905	-0.550495	-0.268563	-0.302127	0.267788		0.848	0.822	1.025	0.932	1.022	0.816	0.852	0.837	0.925	0.988381	0.481659	1.3325	FALSE	High	IsMasterProtein	Q8VE95	UPF0598 protein C8orf82 homolog OS=Mus musculus OX=10090 PE=1 SV=1	0	9.165	14	2	4	2	1	218	24.3	8.7	60	7.53	2	2	regulation of biological process	mitochondrion		Pf14956	223665	ENSMUSG00000033707.8	C030006K11Rik	15
-0.24172	-0.0662616	0.308263	-0.452032	0.25456	-0.218508	0.298307	0.261933	0.229548	0.527431		1.024	1.128	0.913	1.113	1.027	1.15	1.123	1.154	1.173	0.987944	-0.324061	-1.17422	FALSE	High	IsMasterProtein	E9Q5C9	Nucleolar and coiled-body phosphoprotein 1 OS=Mus musculus OX=10090 GN=Nolc1 PE=1 SV=1	0	32.19	15	9	25	8	1	702	73.7	9.36	158	32.15	9	9	cell organization and biogenesis;regulation of biological process	cytoplasm;nucleus	protein binding;RNA binding	Pf05022	70769	ENSMUSG00000015176.9	Nolc1	19
-0.266174	-2.00036	-2.86092	2.88103	-0.00176895	0.175626	0.0227799	-0.45434	1.13814	-1.29247		0.671	0.552	2.138	1.071	1.107	1.094	0.984	1.491	0.755	0.987329	1.65629	1.65646	FALSE	High	IsMasterProtein	Q9D1H9	Microfibril-associated glycoprotein 4 OS=Mus musculus OX=10090 GN=Mfap4 PE=1 SV=1	0.001	5.477	7	1	2	1	1	257	28.9	5.44	69	4.39	1	1	cell organization and biogenesis;regulation of biological process;response to stimulus	extracellular		Pf00147	76293	ENSMUSG00000042436.12	Mfap4	11
-0.202868	0.363811	-0.300948	0.463916	0.288662	0.533583	0.270008	-0.380359	-0.0520644	0.0288446		1.118	0.974	1.143	1.11	1.164	1.135	0.986	1.06	1.03	0.986193	0.338803	1.19192	FALSE	High	IsMasterProtein	O55028	[3-methyl-2-oxobutanoate dehydrogenase [lipoamide]] kinase, mitochondrial OS=Mus musculus OX=10090 GN=Bckdk PE=1 SV=1	0.002	4.341	4	1	2	1	1	412	46.6	8.91	16	3.34	1	1	metabolic process	mitochondrion;organelle lumen	catalytic activity;nucleotide binding	Pf02518, Pf10436	12041	ENSMUSG00000030802.14	Bckdk	7
-0.863031	0.214564	0.118818	-0.391841	-1.08416	0.0472941	0.550513	0.341212	1.25734	-0.162247		1.252	1.24	1.064	1.017	1.235	1.388	1.31	1.76	1.137	0.983317	-0.702181	-1.45451	FALSE	High	IsMasterProtein	P50247	Adenosylhomocysteinase OS=Mus musculus OX=10090 GN=Ahcy PE=1 SV=3	0	96.136	58	21	71	20	1	432	47.7	6.54	836	90.05	21	21	defense response;metabolic process;response to stimulus;transport	cytoplasm;cytosol;nucleus	catalytic activity;metal ion binding;nucleotide binding;protein binding	Pf00670, Pf02254, Pf02826, Pf05221	269378;11615	ENSMUSG00000048087.5;ENSMUSG00000027597.15	Ahcy;Gm4737	2;16
0.406838	-0.230739	0.265919	-0.181589	0.428663	0.159052	0.756402	0.27689	-0.290376	-0.386157		0.856	0.968	0.848	0.994	0.952	1.092	0.977	0.867	0.813	0.979472	0.386766	1.24165	FALSE	High	IsMasterProtein	A2A5R2	Brefeldin A-inhibited guanine nucleotide-exchange protein 2 OS=Mus musculus OX=10090 GN=Arfgef2 PE=1 SV=1	0	29.328	6	8	14	3	1	1792	202.1	6.55	126	18.17	8	6	cell organization and biogenesis;metabolic process;regulation of biological process;response to stimulus;transport	cytoplasm;cytoskeleton;cytosol;endosome;Golgi;membrane	protein binding	Pf01369, Pf09324, Pf12783	99371	ENSMUSG00000074582.10	Arfgef2	2
0.677377	0.316064	-0.0929803	0.305445	0.527434	0.471123	-0.434819	-0.374713	-0.17115	-0.202462		0.91	0.84	0.903	0.951	0.947	0.81	0.811	0.843	0.801	0.97933	0.41436	1.26867	FALSE	High	IsMasterProtein	P62754	40S ribosomal protein S6 OS=Mus musculus OX=10090 GN=Rps6 PE=1 SV=1	0	25.277	29	8	20	8	1	249	28.7	10.84	86	20.9	7	8	cell death;cell differentiation;cell proliferation;metabolic process;regulation of biological process;response to stimulus	cytoplasm;membrane;nucleus;ribosome	protein binding;RNA binding;structural molecule activity	Pf01092	667739;20104;105244208	ENSMUSG00000028495.14	Rps6-ps4;Rps6;LOC105244208	2;4
0.527713	-0.147751	0.395883	-0.247481	0.494695	0.197648	0.473907	-0.0838645	-0.11484	-0.353408		0.849	0.971	0.812	0.979	0.932	1.004	0.887	0.886	0.797	0.97794	0.350092	1.20026	FALSE	High	IsMasterProtein	Q9CT10	Ran-binding protein 3 OS=Mus musculus OX=10090 GN=Ranbp3 PE=1 SV=2	0	64.201	39	14	37	14	1	491	52.5	5.12	324	50.04	13	13	cell organization and biogenesis;metabolic process;regulation of biological process;transport	cytoplasm;nucleus	enzyme regulator activity;protein binding	Pf00638	71810	ENSMUSG00000002372.8	Ranbp3	17
1.27287	-0.142917	0.236033	0.132297	0.586987	0.159052	-0.29521	-0.279635	-0.643324	-0.0655816		0.72	0.793	0.757	0.842	0.785	0.73	0.724	0.648	0.725	0.977139	0.550283	1.37061	FALSE	High	IsMasterProtein	P62137	Serine/threonine-protein phosphatase PP1-alpha catalytic subunit OS=Mus musculus OX=10090 GN=Ppp1ca PE=1 SV=1	0	53.176	39	10	32	2	1	330	37.5	6.33	398	48.3	9	10	cell division;metabolic process;regulation of biological process;response to stimulus	cytoplasm;cytosol;membrane;nucleus	catalytic activity;metal ion binding;protein binding	Pf00149	19045	ENSMUSG00000040385.6;ENSMUSG00000096994.2	Ppp1ca	19;CHR_MG153_PATCH
0.584928	0.333484	0.00291513	-0.0403913	0.277317	0.413255	0.126063	0.135582	-0.282566	-0.353408		0.932	0.877	0.844	0.93	0.957	0.925	0.913	0.834	0.787	0.969423	0.305033	1.13738	FALSE	High	IsMasterProtein	sp	P17252 KPCA_HUMAN	0	89.492	43	21	33	5	1	672	76.7	7.05	568		21
-0.0320558	0.097003	0.291375	-0.0278027	-0.10388	0.175626	-0.0221447	-0.0838645	0.154263	0.440151		1.014	1.073	0.971	0.999	1.051	1.029	1.004	1.079	1.097	0.969078	-0.181837	-0.907866	FALSE	High	IsMasterProtein	P32037	Solute carrier family 2, facilitated glucose transporter member 3 OS=Mus musculus OX=10090 GN=Slc2a3 PE=1 SV=1	0	28.567	18	7	17	7	1	493	53.4	4.98	239	20.63	7	6	transport	cytoplasm;membrane	protein binding;transporter activity	Pf00083, Pf07690, Pf13347	20527	ENSMUSG00000003153.10	Slc2a3	6
0.0372496	0.101581	0.240314	-0.337084	0.121966	0.114614	-0.0422419	0.125339	0.0204202	0.594457		1.001	1.045	0.884	1.024	1.025	1.011	1.03	1.025	1.122	0.964313	-0.237521	-1.02591	FALSE	High	IsMasterProtein	Q91Z31	Polypyrimidine tract-binding protein 2 OS=Mus musculus OX=10090 GN=Ptbp2 PE=1 SV=2	0	88.729	56	17	62	16	1	531	57.5	8.66	777	91.24	16	16	cell organization and biogenesis;metabolic process;regulation of biological process	nucleus;spliceosomal complex	protein binding;RNA binding	Pf00076, Pf13893, Pf14259	56195	ENSMUSG00000028134.11	Ptbp2	3
0.317241	0.245699	0.0746004	-0.0403913	0.886261	0.0978593	0.203348	-0.0202137	-0.247619	-0.284103		0.97	0.946	0.896	1.096	0.96	0.997	0.94	0.894	0.85	0.962683	0.339191	1.17743	FALSE	High	IsMasterProtein	Q9Z1R2	Large proline-rich protein BAG6 OS=Mus musculus OX=10090 GN=Bag6 PE=1 SV=1	0	22.996	7	6	13	6	1	1154	121	5.71	145	17.58	5	6	cell death;cell differentiation;cell organization and biogenesis;metabolic process;regulation of biological process;response to stimulus;transport	cytoplasm;cytosol;extracellular;membrane;nucleus	protein binding	Pf00240, Pf11976, Pf12057	224727	ENSMUSG00000024392.17	Bag6	17
0.502969	-0.0284201	-0.272004	0.247266	-0.301047	0.263203	0.541562	0.156006	-0.178724	0.0542219		0.876	0.838	0.925	0.859	0.948	1.023	0.934	0.874	0.886	0.960632	0.304575	1.13153	FALSE	High	IsMasterProtein	Q7TT37	Elongator complex protein 1 OS=Mus musculus OX=10090 GN=Elp1 PE=1 SV=2	0	27.777	8	8	17	8	1	1333	149.5	6	179	28.38	7	8	metabolic process;regulation of biological process	cytoplasm;cytosol;nucleus	catalytic activity;enzyme regulator activity;nucleotide binding;protein binding	Pf04762	230233	ENSMUSG00000028431.11	Ikbkap	4
0.000418239	0.704628	0.287142	-0.078401	0.277317	-0.0380068	-0.52271	0.00607828	-0.00117313	0.279774		1.153	1.065	0.952	1.059	1.005	0.925	1.014	1.027	1.048	0.959784	-0.327566	-1.16129	FALSE	High	IsMasterProtein	Q8R5H6	Wiskott-Aldrich syndrome protein family member 1 OS=Mus musculus OX=10090 GN=Wasf1 PE=1 SV=2	0.001	4.919	3	1	2	1	1	559	61.5	6.37	27	4.59	1	1	cell growth;cell organization and biogenesis;regulation of biological process;response to stimulus;transport	cytoplasm;cytoskeleton;membrane;mitochondrion	protein binding	Pf02205	83767	ENSMUSG00000019831.14	Wasf1	10
0.576799	-0.128443	0.184323	0.396778	0.25456	0.0416479	0.0623788	0.104793	-0.591959	0.166507		0.843	0.916	0.945	0.929	0.897	0.915	0.91	0.767	0.897	0.958945	0.319389	1.15032	FALSE	High	IsMasterProtein	sp	Q00839 HNRPU_HUMAN	0	120.427	31	25	64	1	1	825	90.5	6	1113		25
0.19051	0.241265	0.0523242	-0.0868981	-0.195479	0.114614	0.0820608	0.21176	0.0773808	0.271787		0.997	0.967	0.91	0.937	0.99	1.001	1.011	1.005	1.001	0.957995	-0.149942	-0.817267	FALSE	High	IsMasterProtein	Q9DBL1	Short/branched chain specific acyl-CoA dehydrogenase, mitochondrial OS=Mus musculus OX=10090 GN=Acadsb PE=1 SV=1	0	42.109	34	9	21	9	1	432	47.8	7.87	193	28.69	9	9	metabolic process	mitochondrion;organelle lumen	catalytic activity;nucleotide binding	Pf00441, Pf02770, Pf02771, Pf08028	66885	ENSMUSG00000030861.15	Acadsb	7
-0.365337	-0.12363	0.1713	0.188218	-0.596602	-0.289965	-0.143955	0.221833	1.22405	-0.162247		1.04	1.124	1.104	0.989	1.042	1.082	1.146	1.562	1.019	0.95654	-0.507789	-1.32577	FALSE	High	IsMasterProtein	P08249	Malate dehydrogenase, mitochondrial OS=Mus musculus OX=10090 GN=Mdh2 PE=1 SV=3	0	111.825	63	17	107	17	1	338	35.6	8.68	1399	146.7	17	17	metabolic process	membrane;mitochondrion;nucleus;organelle lumen	catalytic activity;nucleotide binding;protein binding;RNA binding	Pf00056, Pf01073, Pf01118, Pf02866, Pf13460	17448	ENSMUSG00000019179.10	Mdh2	5
-0.0788589	0.385347	0.0834794	0.168337	-0.434132	0.0922633	0.047566	0.130462	0.372315	0.00330822		1.092	1.034	1.031	0.955	1.047	1.055	1.058	1.158	0.996	0.955569	-0.235947	-1.01872	FALSE	High	IsMasterProtein	P38647	Stress-70 protein, mitochondrial OS=Mus musculus OX=10090 GN=Hspa9 PE=1 SV=3	0	197.416	59	37	155	37	1	679	73.4	6.07	1745	239.05	35	35	cell differentiation;cell organization and biogenesis;metabolic process;regulation of biological process;transport	cytoplasm;mitochondrion;nucleus;organelle lumen	nucleotide binding;protein binding;RNA binding	Pf00012, Pf06723	15526	ENSMUSG00000024359.8	Hspa9	18
0.15938	0.393932	0.127609	-0.199052	-0.201637	0.354782	-0.268803	0.43864	-0.00478457	0.21138		1.038	0.991	0.891	0.943	1.04	0.939	1.064	0.99	0.994	0.955306	-0.264421	-1.06825	FALSE	High	IsMasterProtein	Q8BWF0	Succinate-semialdehyde dehydrogenase, mitochondrial OS=Mus musculus OX=10090 GN=Aldh5a1 PE=1 SV=1	0	78.519	42	17	64	17	1	523	55.9	8.25	745	87.03	16	17	cell organization and biogenesis;metabolic process	mitochondrion	catalytic activity;nucleotide binding	Pf00171	214579	ENSMUSG00000035936.6	Aldh5a1	13
-0.315482	0.842595	-0.195736	0.108085	0.133615	0.0529348	-0.511638	0.404748	0.0454516	0.315523		1.275	1.023	1.07	1.109	1.096	0.994	1.175	1.115	1.133	0.94939	-0.389013	-1.22283	FALSE	High	IsMasterProtein	Q3TLS3	GDP-D-glucose phosphorylase 1 OS=Mus musculus OX=10090 GN=Gdpgp1 PE=1 SV=2	0.001	4.535	4	1	2	1	1	386	42.5	6.19	45	3.7	1	1	metabolic process	cytoplasm	catalytic activity;nucleotide binding		269952	ENSMUSG00000050973.11	D330012F22Rik;Gdpgp1	7
0.368656	0.11529	0.158237	0.108085	0.0633704	0.252331	0.0918721	0.0841666	-0.0557273	-0.109237		0.932	0.954	0.92	0.941	0.976	0.964	0.949	0.932	0.878	0.9492	0.138317	0.778948	FALSE	High	IsMasterProtein	Q9CWU9	Nucleoporin Nup37 OS=Mus musculus OX=10090 GN=Nup37 PE=1 SV=2	0.002	4.044	5	1	2	1	1	326	36.7	6.09	16	0	1	1	cell division;transport	chromosome;nucleus	protein binding	Pf00400	69736	ENSMUSG00000035351.16	Nup37	10
-0.27108	0.570555	0.404137	0.258972	0.121966	-1.29092	-0.0624201	0.851313	-0.438025	0.489712		1.189	1.161	1.101	1.096	0.855	1.078	1.268	0.967	1.171	0.947842	-0.624235	-1.38572	FALSE	High	IsMasterProtein	Q91WM2	Haloacid dehalogenase-like hydrolase domain-containing 5 OS=Mus musculus OX=10090 GN=Hdhd5 PE=1 SV=1	0.006	2.634	8	1	1	1	1	419	46.3	7.88	0		1		metabolic process	mitochondrion		Pf13344	214932	ENSMUSG00000058979.7	Cecr5;Hdhd5	6
-0.310529	0.457811	0.236033	-0.594544	0.48922	-0.32001	0.203348	0.161098	0.493957	0.0373212		1.169	1.128	0.895	1.177	1.025	1.147	1.12	1.262	1.058	0.947718	-0.383747	-1.2164	FALSE	High	IsMasterProtein	Q8VCB2	Mediator of RNA polymerase II transcription subunit 25 OS=Mus musculus OX=10090 GN=Med25 PE=1 SV=1	0.003	3.45	3	1	4	1	1	745	78.1	8.34	35	6.07	1	1	metabolic process;regulation of biological process	nucleus	protein binding	Pf11232, Pf11235, Pf11244, Pf11265	75613	ENSMUSG00000002968.8	Med25	7
-0.741532	0.652286	-0.195736	0.362776	-0.914779	-0.189	0.33579	0.221833	0.395032	0.459285		1.343	1.124	1.255	1.019	1.152	1.294	1.246	1.349	1.289	0.946732	-0.535889	-1.33585	FALSE	High	IsMasterProtein	Q3UKC1	Tax1-binding protein 1 homolog OS=Mus musculus OX=10090 GN=Tax1bp1 PE=1 SV=2	0.003	3.391	1	1	2	1	1	814	93.6	5.33	0	2.26	1	1	cell death;cell organization and biogenesis;regulation of biological process		catalytic activity;metal ion binding;motor activity;protein binding;structural molecule activity	Pf00038, Pf01576, Pf02463, Pf04156, Pf05483, Pf05557, Pf05622, Pf07888, Pf09726, Pf10174, Pf12128, Pf13166, Pf13870, Pf14915	52440	ENSMUSG00000004535.12	Tax1bp1	6
-0.0274033	-0.432262	0.0612484	-0.0656911	-1.077	-0.183118	-0.0121268	0.683716	1.03392	0.182882		0.902	1.018	0.961	0.847	0.986	1.032	1.164	1.376	1.029	0.946402	-0.578969	-1.36081	FALSE	High	IsMasterProtein	Q91XY4	Protocadherin gamma-A4 OS=Mus musculus OX=10090 GN=Pcdhga4 PE=1 SV=1	0.001	4.888	3	2	4	2	1	930	100.3	4.87	23	4.59	2	2	cell communication	membrane	metal ion binding	Pf00028, Pf08266	93712	ENSMUSG00000103677.1	Pcdhga4	18
0.018872	0.483109	0.304048	-0.099677	-0.177044	0.159052	-0.0071252	0.21176	-0.243756	0.354879		1.093	1.065	0.943	0.977	1.037	1.022	1.051	0.956	1.063	0.945514	-0.243192	-1.02695	FALSE	High	IsMasterProtein	P62334	26S proteasome regulatory subunit 10B OS=Mus musculus OX=10090 GN=Psmc6 PE=1 SV=1	0	59.955	49	14	42	14	1	389	44.1	7.49	445	54.4	14	14	metabolic process;regulation of biological process;response to stimulus	cytoplasm;membrane;nucleus;proteasome	catalytic activity;nucleotide binding;protein binding;RNA binding	Pf00004, Pf00910, Pf01078, Pf05496, Pf07724, Pf07726, Pf07728, Pf13191, Pf13207, Pf13401	67089	ENSMUSG00000021832.7	Psmc6	14
-1.16392	0.0509558	0.477739	-0.00274521	-1.36275	-0.159647	0.794878	1.0524	0.602486	-0.10485		1.29	1.439	1.256	1.037	1.273	1.559	1.606	1.57	1.234	0.945002	-0.794584	-1.4521	FALSE	High	IsMasterProtein	Q8BH57	WD repeat-containing protein 48 OS=Mus musculus OX=10090 GN=Wdr48 PE=1 SV=1	0	12.846	7	3	6	3	1	676	76	7.17	75	7.25	3	3	metabolic process;regulation of biological process;response to stimulus	cytoplasm;endosome;nucleus;vacuole	protein binding	Pf00400, Pf11816	67561	ENSMUSG00000032512.7	Wdr48	9
0.0828687	0.368126	0.179985	-0.121068	-0.0256361	0.125758	-0.0776067	0.0270172	-0.0704145	0.478328		1.05	1.02	0.924	0.988	1.016	0.993	1	0.988	1.08	0.944213	-0.199745	-0.940008	FALSE	High	IsMasterProtein	Q9DB05	Alpha-soluble NSF attachment protein OS=Mus musculus OX=10090 GN=Napa PE=1 SV=1	0	93.774	76	19	53	15	1	295	33.2	5.45	596	59.48	18	17	cell communication;cell differentiation;cell organization and biogenesis;regulation of biological process;transport	membrane	protein binding	Pf14938	108124	ENSMUSG00000006024.13	Napa	7
-0.169144	0.210099	0.158237	-0.0656911	-0.195479	0.0641994	0.0771469	0.171271	-0.159817	0.792687		1.072	1.073	0.992	1.015	1.063	1.083	1.087	1.02	1.232	0.944174	-0.292289	-1.10457	FALSE	High	IsMasterProtein	Q6R0H7	Guanine nucleotide-binding protein G(s) subunit alpha isoforms XLas OS=Mus musculus OX=10090 GN=Gnas PE=1 SV=1	0	74.982	20	18	62	17	1	1133	121.4	4.81	764	88.49	18	17	metabolic process;regulation of biological process;response to stimulus	cytoplasm;cytosol;endosome;extracellular;Golgi;membrane;nucleus	catalytic activity;metal ion binding;nucleotide binding;protein binding;signal transducer activity	Pf00025, Pf00503, Pf08477	14683	ENSMUSG00000027523.19	Gnas	2
0.752344	0.865828	0.0478556	0.188218	0.25456	0.918647	0.251052	-0.437174	-1.5443	-0.270382		1.011	0.853	0.862	0.893	1.009	0.914	0.789	0.567	0.774	0.941134	0.740599	1.42921	FALSE	High	IsMasterProtein	Q69ZN7	Myoferlin OS=Mus musculus OX=10090 GN=Myof PE=1 SV=2	0	19.638	3	5	10	5	1	2048	233.2	6.16	72	14.56	5	5	cell organization and biogenesis;regulation of biological process;response to stimulus	membrane;nucleus	protein binding	Pf00168, Pf08150, Pf08151, Pf08165	226101	ENSMUSG00000048612.15	Myof	19
0.0646759	0.445107	0.760415	-0.23863	-0.427726	0.284885	-0.128565	0.0996442	-0.178724	0.207321		1.072	1.169	0.901	0.926	1.049	0.986	1.018	0.964	1.014	0.941035	-0.355825	-1.18239	FALSE	High	IsMasterProtein	sp	Q14738 2A5D_HUMAN	0	30.945	21	10	12	7	1	602	69.9	8.13	125		10
-0.441166	-0.109219	0.346029	0.132297	-0.128168	0.0359942	0.0918721	0.201666	0.543975	0.0668519		1.061	1.19	1.108	1.091	1.123	1.155	1.163	1.317	1.097	0.939948	-0.271695	-1.07148	FALSE	High	IsMasterProtein	Q8BJ05	Zinc finger CCCH domain-containing protein 14 OS=Mus musculus OX=10090 GN=Zc3h14 PE=1 SV=1	0	33.382	14	8	16	8	1	735	82.4	7.37	141	25.5	7	8	regulation of biological process	cytoplasm;nucleus	metal ion binding;RNA binding	Pf12737, Pf14608	75553	ENSMUSG00000021012.15	Zc3h14	12
-0.188384	0.276619	1.00449	-0.359808	0.333827	-0.423377	-0.0826794	0.637475	-0.00478457	-0.293275		1.093	1.306	0.924	1.115	0.978	1.054	1.195	1.069	0.949	0.935487	-0.468189	-1.28044	FALSE	High	IsMasterProtein	O55128	Histone deacetylase complex subunit SAP18 OS=Mus musculus OX=10090 GN=Sap18 PE=1 SV=1	0	22.984	42	6	25	6	1	153	17.6	9.35	162	32.38	6	6	metabolic process;regulation of biological process	cytoplasm;cytosol;nucleus	protein binding;RNA binding	Pf06487	20220;100041953		Sap18;Gm10094;Sap18b	14;8
0.16384	0.684568	0.175645	0.486044	-0.294785	-0.661548	-0.561652	0.0530723	-0.0192662	0.489712		1.106	1.001	1.059	0.926	0.867	0.885	0.986	0.985	1.062	0.932845	-0.450366	-1.26466	FALSE	High	IsMasterProtein	P56387	Dynein light chain Tctex-type 3 OS=Mus musculus OX=10090 GN=Dynlt3 PE=1 SV=1	0.002	3.704	9	1	2	1	1	116	12.9	5.12	38	2.31	1	1	cell division;regulation of biological process;transport	chromosome;cytoplasm;cytoskeleton;nucleus	catalytic activity;motor activity;protein binding	Pf03645	67117	ENSMUSG00000031176.8	Dynlt3	X
-0.315482	0.97646	0.350204	-0.185947	-0.376725	0.164581	-0.0422419	-0.0678789	0.481343	-0.330175		1.313	1.158	0.993	1.017	1.117	1.092	1.073	1.258	0.967	0.932395	-0.433154	-1.25036	FALSE	High	IsMasterProtein	Q148R9	Regulator of G-protein signaling 9-binding protein OS=Mus musculus OX=10090 GN=Rgs9bp PE=1 SV=2	0	33.414	44	8	24	8	1	237	25.2	5.94	306	30.79	8	8	regulation of biological process;response to stimulus	membrane		Pf14523	243923	ENSMUSG00000056043.5	Rgs9bp	7
0.621329	0.169711	-0.40874	0.320814	0.311289	0.0754416	-0.123446	-0.126736	0.236314	-0.18454		0.892	0.792	0.918	0.928	0.894	0.873	0.862	0.956	0.815	0.93186	0.303884	1.11329	FALSE	High	IsMasterProtein	A2ASZ8	Calcium-binding mitochondrial carrier protein SCaMC-2 OS=Mus musculus OX=10090 GN=Slc25a25 PE=1 SV=1	0	6.882	8	3	6	2	1	469	52.6	8.54	18	8.3	3	3	metabolic process;response to stimulus;transport	membrane;mitochondrion	metal ion binding;transporter activity	Pf00153, Pf13405, Pf13499, Pf13833	227731	ENSMUSG00000026819.15	Slc25a25	2
0.27829	0.101581	0.175645	0.046898	0.30564	0.0641994	0.265276	0.089331	-0.22835	0.0373212		0.948	0.976	0.924	1.001	0.962	1.018	0.969	0.906	0.928	0.931743	0.156955	0.828947	FALSE	High	IsMasterProtein	Q6P5E4	UDP-glucose:glycoprotein glucosyltransferase 1 OS=Mus musculus OX=10090 GN=Uggt1 PE=1 SV=4	0	119.732	28	28	70	28	1	1551	176.3	5.62	607	93.1	25	28	metabolic process;regulation of biological process;response to stimulus	endoplasmic reticulum;organelle lumen	catalytic activity;protein binding	Pf06427	320011	ENSMUSG00000037470.14	Uggt1	1
-0.107176	0.128956	0.898909	-0.461373	-0.134254	-0.386678	0.279458	0.586132	0.391796	-0.476399		1.039	1.253	0.884	1.011	0.967	1.112	1.161	1.172	0.89	0.931334	-0.467883	-1.27689	FALSE	High	IsMasterProtein	Q91X96	Guanine nucleotide exchange factor MSS4 OS=Mus musculus OX=10090 GN=Rabif PE=1 SV=1	0	6.855	37	2	5	2	1	123	13.9	5.52	15	5.5	2	2	regulation of biological process;response to stimulus;transport	cytosol;membrane	metal ion binding	Pf04421	98710	ENSMUSG00000042229.9	Rabif	1
1.02195	0.142583	0.149508	-0.27861	0.456265	0.263203	0.391495	0.206716	-0.801945	-0.348751		0.812	0.823	0.722	0.871	0.846	0.886	0.841	0.656	0.716	0.930997	0.501239	1.30023	FALSE	High	IsMasterProtein	Q99JW2	Aminoacylase-1 OS=Mus musculus OX=10090 GN=Acy1 PE=1 SV=1	0	21.428	20	5	9	5	1	408	45.8	6.32	122	12.66	5	4	metabolic process	cytoplasm	catalytic activity;metal ion binding;protein binding	Pf01546, Pf07687	109652		Acy1	9
0.172747	-0.0996379	0.379328	-0.138265	0.608494	0.37079	0.563912	0.0530723	-0.630414	0.00757483		0.928	1.046	0.902	1.078	1.04	1.107	0.985	0.83	0.943	0.925431	0.373551	1.19043	FALSE	High	IsMasterProtein	Q8BFQ8	Glutamine amidotransferase-like class 1 domain-containing protein 1 OS=Mus musculus OX=10090 GN=Gatd1 PE=1 SV=1	0	13.415	20	2	6	2	1	220	23.3	7.05	93	12.98	2	2		extracellular		Pf01965	213350	ENSMUSG00000051007.15	Pddc1;Gatd1	7
-0.0274033	0.236825	0.613489	-0.0445962	-0.251131	-0.283975	0.246303	-0.121357	0.362536	-0.0266875		1.045	1.154	0.966	0.974	0.968	1.086	0.996	1.142	0.978	0.92429	-0.285122	-1.08269	FALSE	High	IsMasterProtein	Q8BR63	Protein FAM177A1 OS=Mus musculus OX=10090 GN=Fam177a1 PE=1 SV=1	0	9.379	16	2	4	2	1	207	23.6	4.59	61	6.46	2	2				Pf14774	100101807;73385	ENSMUSG00000095595.2;ENSMUSG00000094103.2	1700047I17Rik2;Fam177a	12
0.701185	0.196676	-0.0379276	0.223753	0.478256	0.257769	-0.327084	-0.169963	-0.182517	-0.0829876		0.881	0.846	0.879	0.938	0.907	0.824	0.839	0.836	0.82	0.923607	0.32212	1.13163	FALSE	High	IsMasterProtein	Q99L27	GMP reductase 2 OS=Mus musculus OX=10090 GN=Gmpr2 PE=1 SV=2	0	19.314	19	5	11	5	1	348	38	7.44	162	13.84	5	5	cell differentiation;metabolic process		catalytic activity;metal ion binding	Pf00478, Pf01070	105446	ENSMUSG00000002326.5	Gmpr2	14
-0.0553962	0.491511	-0.29611	-0.265239	-1.27334	-0.610561	0.514609	-0.142904	0.984785	0.572237		1.114	0.944	0.919	0.824	0.919	1.153	0.998	1.366	1.14	0.917969	-0.659888	-1.37438	FALSE	High	IsMasterProtein	Q9CQN3	Mitochondrial import receptor subunit TOM6 homolog OS=Mus musculus OX=10090 GN=Tomm6 PE=3 SV=1	0	8.089	19	1	4	1	1	74	7.9	4.89	107	6.68	1	1	transport	membrane;mitochondrion		Pf15184	66119	ENSMUSG00000033475.15	Tomm6	17
-0.487283	0.0602033	0.60562	-0.382662	-0.492104	-0.76493	0.773538	0.515288	0.864631	-0.381463		1.113	1.276	0.982	1.036	0.984	1.337	1.247	1.453	0.992	0.917825	-0.603544	-1.34803	FALSE	High	IsMasterProtein	Q3TVA9	Coiled-coil domain-containing protein 136 OS=Mus musculus OX=10090 GN=Ccdc136 PE=1 SV=2	0	17.388	4	3	6	3	1	1136	131.8	4.84	143	9.93	3	3	cell differentiation;cell organization and biogenesis	membrane;mitochondrion		Pf12018	232664		Ccdc136	6
-0.140437	0.250128	1.96098	-1.27386	1.21474	-1.37024	-1.1038	0.089331	0.123009	0.174703		1.075	1.607	0.725	1.282	0.818	0.85	1.063	1.096	1.052	0.916581	-1.05435	-1.48897	FALSE	High	IsMasterProtein	Q80YE4	Serine/threonine-protein kinase LMTK1 OS=Mus musculus OX=10090 GN=Aatk PE=1 SV=1	0.001	4.859	1	1	2	1	1	1365	144.5	4.55	29	4.25	1	1	cell death;metabolic process;regulation of biological process;response to stimulus	cytoplasm;endoplasmic reticulum;endosome;membrane	catalytic activity;nucleotide binding;protein binding	Pf00069, Pf07714	11302		Aatk	11
0.39838	0.337829	0.412376	-0.442711	-0.00176895	-0.266045	-0.0928396	0.150907	0.449616	-0.175608		0.973	1.002	0.795	0.925	0.884	0.923	0.955	1.065	0.857	0.916039	-0.316021	-1.11923	FALSE	High	IsMasterProtein	O08585	Clathrin light chain A OS=Mus musculus OX=10090 GN=Clta PE=1 SV=2	0	22.76	38	9	29	9	1	235	25.6	4.58	131	26.97	9	8	cell division;cell organization and biogenesis;transport	cytoplasm;cytoskeleton;membrane	protein binding;structural molecule activity	Pf01086	12757		Clta	4
0.41106	0.0786404	-0.310639	-0.0614628	0.586987	0.274054	0.0869681	-0.115985	0.424032	-0.376773		0.916	0.849	0.873	1.02	0.97	0.954	0.905	1.055	0.814	0.913924	0.319666	1.12242	FALSE	High	IsMasterProtein	P54731	FAS-associated factor 1 OS=Mus musculus OX=10090 GN=Faf1 PE=1 SV=2	0	7.662	3	2	4	2	1	649	73.8	4.86	65	6.63	2	2	cell death;regulation of biological process	cytoplasm;cytosol;nucleus	protein binding	Pf00789, Pf14555	14084	ENSMUSG00000010517.7	Faf1	4
-0.953495	0.440865	-0.214679	-0.382662	-0.907828	0.726911	-0.180049	0.948459	1.10108	-0.325544		1.343	1.173	1.088	1.07	1.423	1.224	1.502	1.72	1.115	0.913033	-0.72946	-1.39734	FALSE	High	IsMasterProtein	O55234	Proteasome subunit beta type-5 OS=Mus musculus OX=10090 GN=Psmb5 PE=1 SV=3	0.005	2.861	7	1	3	1	1	264	28.5	7.02	24	2.66	1	1	metabolic process;response to stimulus	cytoplasm;cytosol;nucleus;proteasome	catalytic activity	Pf00227	19173	ENSMUSG00000022193.6	Psmb5	14
-0.198035	0.389643	0.325088	-0.0445962	-0.257347	0.214108	0.232025	0.104793	0.0168303	0.170608		1.123	1.122	1.003	1.011	1.098	1.124	1.08	1.078	1.065	0.912514	-0.212161	-0.952237	FALSE	High	IsMasterProtein	Q8BFY9	Transportin-1 OS=Mus musculus OX=10090 GN=Tnpo1 PE=1 SV=2	0	119.569	45	25	69	19	1	898	102.3	4.98	800	97.11	23	25	transport	cytoplasm;membrane;nucleus	protein binding;RNA binding;transporter activity	Pf03810, Pf13513	238799	ENSMUSG00000009470.16	Tnpo1	13
-4.44954	-4.33985	-3.32639	3.17434	7.66343	-2.94397	-0.48957	-3.56189	-1.38737	-3.78644		1.011	1.258	5.833	10.009	1.611	2.501	1.37	1.879	1.037	0.910347	3.87133	1.65083	FALSE	High	IsMasterProtein	Q9WTX8	Mitotic spindle assembly checkpoint protein MAD1 OS=Mus musculus OX=10090 GN=Mad1l1 PE=1 SV=1	0	6.614	4	2	3	2	1	717	83.5	5.66	35	3.64	1	2	cell division;cell organization and biogenesis;regulation of biological process	chromosome;cytoplasm;cytoskeleton;cytosol;nucleus	protein binding	Pf05557, Pf12128	17120	ENSMUSG00000029554.15	Mad1l1	5
0.498831	0.415327	-0.139389	0.854435	-0.446964	-0.0552242	0.849939	-0.180827	-0.487235	-0.598265		0.968	0.865	1.08	0.839	0.897	1.089	0.876	0.803	0.756	0.910262	0.538281	1.30592	FALSE	High	IsMasterProtein	O70209	PDZ and LIM domain protein 3 OS=Mus musculus OX=10090 GN=Pdlim3 PE=1 SV=1	0.001	4.426	6	1	2	1	1	316	34.3	7.91	44	3.56	1	1	cell organization and biogenesis	cytoplasm;cytoskeleton;cytosol	metal ion binding;protein binding;structural molecule activity	Pf00412, Pf00595, Pf13180	53318	ENSMUSG00000031636.7	Pdlim3	8
-0.0507198	0.732561	0.990077	-0.609083	0.179984	-0.0898168	-0.149095	-0.126736	0.00963968	-0.0569068		1.173	1.264	0.842	1.054	1.007	1.009	1	1.042	0.975	0.907727	-0.453473	-1.24722	FALSE	High	IsMasterProtein	Q7TNV0	Protein DEK OS=Mus musculus OX=10090 GN=Dek PE=1 SV=1	0	61.025	34	17	54	17	1	380	43.1	6.86	393	52.99	16	14	cell organization and biogenesis;regulation of biological process	nucleus	DNA binding;protein binding;RNA binding	Pf02037, Pf08766	110052	ENSMUSG00000021377.14	Dek	13
-0.0741571	0.524962	0.441091	0.223753	-0.434132	-0.277993	0.101665	-0.0413432	0.356001	-0.17115		1.126	1.122	1.045	0.954	0.98	1.066	1.022	1.152	0.953	0.904155	-0.314085	-1.10928	FALSE	High	IsMasterProtein	Q7TNC4	Putative RNA-binding protein Luc7-like 2 OS=Mus musculus OX=10090 GN=Luc7l2 PE=1 SV=1	0	44.924	34	10	37	7	1	392	46.6	10.1	444	43.76	10	9	cell organization and biogenesis	nucleus;spliceosomal complex	protein binding;RNA binding	Pf03194	192196	ENSMUSG00000029823.16	Luc7l2	6
-0.28091	0.289805	0.092341	-0.570431	-0.466269	0.0359942	0.386877	0.145802	1.00671	-0.166696		1.119	1.084	0.895	0.994	1.084	1.181	1.11	1.444	0.999	0.90387	-0.45254	-1.24343	FALSE	High	IsMasterProtein	O08795	Glucosidase 2 subunit beta OS=Mus musculus OX=10090 GN=Prkcsh PE=1 SV=1	0	61.777	36	13	40	13	1	521	58.8	4.46	491	66.42	13	13	cell organization and biogenesis;metabolic process;regulation of biological process	endoplasmic reticulum	catalytic activity;metal ion binding;protein binding;RNA binding	Pf07915, Pf12999, Pf13015	19089	ENSMUSG00000003402.14	Prkcsh	9
-0.0274033	0.0463253	0.325088	-0.401041	-0.152556	-0.277993	0.405326	0.231887	0.651036	-0.096092		1.002	1.08	0.882	0.99	0.969	1.12	1.065	1.237	0.96	0.900265	-0.322382	-1.11693	FALSE	High	IsMasterProtein	Q6IRU5	Clathrin light chain B OS=Mus musculus OX=10090 GN=Cltb PE=1 SV=1	0	37.14	37	9	28	9	1	229	25.2	4.63	338	32.36	7	9	transport	cytosol;membrane	protein binding;structural molecule activity	Pf01086	74325	ENSMUSG00000047547.14	Cltb	13
-0.345329	0.160687	-0.125415	-0.0868981	-0.550655	0.0810544	0.274735	0.336293	0.792893	0.0457803		1.102	1.046	1.025	0.993	1.108	1.172	1.167	1.38	1.067	0.89947	-0.367466	-1.16595	FALSE	High	IsMasterProtein	Q9JJV2	Profilin-2 OS=Mus musculus OX=10090 GN=Pfn2 PE=1 SV=3	0	44.173	54	6	32	6	1	140	15	6.99	453	40.94	6	6	cell organization and biogenesis;regulation of biological process	cytoplasm;cytoskeleton;cytosol	catalytic activity;protein binding	Pf00235	18645	ENSMUSG00000027805.16	Pfn2	3
0.0964655	0.554029	0.656528	-0.401041	-0.689589	0.465888	-0.0776067	0.241921	-0.0374513	0.0415541		1.091	1.134	0.859	0.879	1.077	0.99	1.039	0.995	0.967	0.897588	-0.412493	-1.20635	FALSE	High	IsMasterProtein	Q91ZQ1	Cone cGMP-specific 3',5'-cyclic phosphodiesterase subunit alpha' OS=Mus musculus OX=10090 GN=Pde6c PE=2 SV=1	0	74.485	30	20	52	18	1	861	98.7	5.49	392	70.83	17	19	regulation of biological process;response to stimulus	membrane	catalytic activity;metal ion binding;nucleotide binding;protein binding	Pf00233, Pf01590, Pf13185	110855	ENSMUSG00000024992.12	Pde6c	19
0.225827	-0.201275	-0.167472	-0.0530204	0.288662	0.631077	0.0967711	-0.235488	0.164623	0.291725		0.897	0.914	0.912	1.01	1.077	0.996	0.921	1.023	0.999	0.895749	0.26744	1.04016	FALSE	High	IsMasterProtein	Q64378	Peptidyl-prolyl cis-trans isomerase FKBP5 OS=Mus musculus OX=10090 GN=Fkbp5 PE=1 SV=1	0	23.733	20	7	17	7	1	456	50.9	7.8	152	26.98	6	7	metabolic process	cytoplasm;membrane;nucleus	catalytic activity;protein binding	Pf00254, Pf00515, Pf07719, Pf13371, Pf13414, Pf13424, Pf13432	14229	ENSMUSG00000024222.16	Fkbp5	17
0.15938	0.381048	0.395883	-0.212201	-0.158668	0.197648	-0.133691	-0.0307673	0.339612	-0.0786294		1.035	1.053	0.888	0.95	1.011	0.965	0.972	1.089	0.925	0.893351	-0.230936	-0.978702	FALSE	High	IsMasterProtein	Q60668	Heterogeneous nuclear ribonucleoprotein D0 OS=Mus musculus OX=10090 GN=Hnrnpd PE=1 SV=2	0	73.068	35	15	69	2	1	355	38.3	7.81	604	77.75	14	14	metabolic process;regulation of biological process;response to stimulus	cytoplasm;cytosol;nucleus	DNA binding;protein binding;RNA binding	Pf00076, Pf13893, Pf14259	11991	ENSMUSG00000000568.15	Hnrnpd	5
0.0326627	0.406782	0.1713	0.160356	0.0574788	-0.49129	-0.0523211	0.130462	0.449616	-0.135656		1.071	1.029	1.004	1.013	0.921	1.009	1.031	1.155	0.939	0.892952	-0.263123	-1.03199	FALSE	High	IsMasterProtein	Q5XJE5	RNA polymerase-associated protein LEO1 OS=Mus musculus OX=10090 GN=Leo1 PE=1 SV=2	0.001	4.773	3	2	4	2	1	667	75.6	4.46	70	4.32	2	2	cell organization and biogenesis;metabolic process;regulation of biological process;response to stimulus	nucleus	catalytic activity;DNA binding;protein binding	Pf03344, Pf04004, Pf04147, Pf04615, Pf04931, Pf05793	235497	ENSMUSG00000042487.6	Leo1	9
0.269587	-0.0996379	-0.544743	-0.332556	0.886261	0.538757	0.428291	-0.915557	0.420822	0.235651		0.908	0.829	0.84	1.107	1.049	1.054	0.8	1.087	0.975	0.892395	0.538761	1.29056	FALSE	High	IsMasterProtein	Q9D0D5	General transcription factor IIE subunit 1 OS=Mus musculus OX=10090 GN=Gtf2e1 PE=1 SV=1	0	6.121	5	1	2	1	1	440	49.6	4.86	69	4.87	1	1	metabolic process;regulation of biological process	cytosol;nucleus	DNA binding;metal ion binding	Pf02002, Pf08271, Pf11521	74197	ENSMUSG00000022828.10	Gtf2e1	16
0.540035	-0.186614	-0.585862	0.0262891	-0.294785	0.328002	0.866758	-0.30185	0.411172	-0.0699263		0.839	0.775	0.867	0.852	0.951	1.084	0.848	1.02	0.853	0.892362	0.439876	1.22459	FALSE	High	IsMasterProtein	P97817	Cerebellar degeneration-related protein 2 OS=Mus musculus OX=10090 GN=Cdr2 PE=1 SV=2	0	12.911	11	2	4	2	1	455	52.1	5	113	6.64	2	2		cytoplasm		Pf04156, Pf14662	12585	ENSMUSG00000030878.11	Cdr2	7
-0.644503	0.178717	0.153875	-0.382662	-0.656211	0.333368	0.39611	0.130462	0.912611	0.0500038		1.184	1.192	1.016	1.043	1.24	1.282	1.199	1.525	1.143	0.889868	-0.475914	-1.2489	FALSE	High	IsMasterProtein	Q59J78	NADH dehydrogenase [ubiquinone] 1 alpha subcomplex assembly factor 2 OS=Mus musculus OX=10090 GN=Ndufaf2 PE=1 SV=1	0	13.666	27	3	10	3	1	168	19.6	8.25	128	15.27	3	3	metabolic process;regulation of biological process	membrane;mitochondrion	catalytic activity	Pf05071	75597	ENSMUSG00000068184.6	Ndufaf2	13
0.736664	-0.000244326	0.299826	-0.151212	1.27733	0.360124	-0.200791	-0.191714	-0.783974	-0.096092		0.838	0.907	0.794	1.068	0.917	0.838	0.83	0.702	0.811	0.889398	0.558863	1.29909	FALSE	High	IsMasterProtein	Q8VHQ9	Acyl-coenzyme A thioesterase 11 OS=Mus musculus OX=10090 GN=Acot11 PE=1 SV=1	0	15.943	10	5	11	5	1	594	67.3	6.8	75	10.65	5	5	metabolic process;regulation of biological process;response to stimulus	cytoplasm;cytosol	catalytic activity	Pf01852, Pf03061, Pf10604	329910	ENSMUSG00000034853.16	Acot11	4
0.925081	-0.686635	-0.369237	1.51869	0.156846	-0.435663	-0.391447	-0.676837	0.236314	-0.256707		0.689	0.747	1.163	0.845	0.763	0.773	0.725	0.893	0.748	0.889316	0.705323	1.3649	FALSE	High	IsMasterProtein	P02468	Laminin subunit gamma-1 OS=Mus musculus OX=10090 GN=Lamc1 PE=1 SV=2	0	26.951	7	7	15	4	1	1607	177.2	5.21	147	17.59	6	7	cell organization and biogenesis;cellular component movement;regulation of biological process	cytoskeleton;extracellular	catalytic activity;motor activity;protein binding;structural molecule activity	Pf00052, Pf00053, Pf00055, Pf01576, Pf05483, Pf05557, Pf06008, Pf06160, Pf08317, Pf13514	226519		Lamc1	1
-0.0413789	0.097003	-0.716889	0.456514	-0.257347	0.625989	0.89606	-0.0625601	-0.433954	0.370517		1.016	0.855	1.1	0.976	1.142	1.24	1.011	0.92	1.081	0.887676	0.485144	1.25333	FALSE	High	IsMasterProtein	Q8CH25	SAFB-like transcription modulator OS=Mus musculus OX=10090 GN=Sltm PE=1 SV=1	0	13.612	4	4	10	4	1	1031	116.9	7.72	78	10.3	4	4	cell death;metabolic process;regulation of biological process	nucleus	DNA binding;RNA binding	Pf00076, Pf02037, Pf03344, Pf13893, Pf14259	66660	ENSMUSG00000032212.10	Sltm	9
-0.698151	0.302954	-0.354513	0.415544	-1.59242	-0.0380068	0.203348	0.939702	0.58104	0.374416		1.231	1.075	1.26	0.9	1.173	1.249	1.418	1.408	1.252	0.885225	-0.710658	-1.36282	FALSE	High	IsMasterProtein	tr	C9JTM0 C9JTM0_HUMAN	0	20.396	23	7	8	1	1	332	37.3	5.11	55		7
-0.126153	0.0231	0.127609	-0.341619	-0.128168	0.0641994	0.150344	0.150907	0.804466	-0.0266875		1.019	1.056	0.915	1.017	1.053	1.088	1.072	1.319	0.998	0.884584	-0.292158	-1.06874	FALSE	High	IsMasterProtein	P13595	Neural cell adhesion molecule 1 OS=Mus musculus OX=10090 GN=Ncam1 PE=1 SV=3	0	251.904	50	44	228	32	1	1115	119.4	4.83	2785	326.51	42	43	cell organization and biogenesis;regulation of biological process;response to stimulus	cell surface;cytosol;membrane	protein binding	Pf00041, Pf00047, Pf07654, Pf07679, Pf08205, Pf13895, Pf13927	17967		Ncam1	9
0.325851	-0.32534	-0.748926	0.188218	-0.0196591	0.585107	0.307703	0.120211	0.455983	-0.0223898		0.853	0.782	0.947	0.937	1.044	1.016	0.964	1.084	0.904	0.882223	0.381536	1.16717	FALSE	High	IsMasterProtein	Q7TSI3	Serine/threonine-protein phosphatase 6 regulatory subunit 1 OS=Mus musculus OX=10090 GN=Ppp6r1 PE=1 SV=1	0	13.444	4	3	8	2	1	856	94.5	4.64	110	9.87	3	3	regulation of biological process	cytoplasm;cytosol	protein binding	Pf04499	243819	ENSMUSG00000052296.7	Ppp6r1	7
0.544134	-0.4893	0.210254	-0.234213	-0.689589	-0.553749	-0.149095	0.756854	0.574888	0.417071		0.784	0.927	0.811	0.797	0.813	0.884	1.039	1.067	0.96	0.880161	-0.510456	-1.26312	FALSE	High	IsMasterProtein	Q99J62	Replication factor C subunit 4 OS=Mus musculus OX=10090 GN=Rfc4 PE=1 SV=1	0.001	4.771	5	1	2	1	1	364	39.8	6.7	50	4.21	1	1	metabolic process;regulation of biological process;response to stimulus	nucleus	catalytic activity;DNA binding;nucleotide binding;protein binding	Pf00004, Pf03215, Pf05496, Pf08542, Pf09848, Pf13086, Pf13177, Pf13191, Pf13401, Pf13481, Pf13604	106344	ENSMUSG00000022881.14	Rfc4	16
-0.0507198	0.346507	0.308263	-0.172886	-0.183184	0.131321	0.293601	0.0530723	0.0703097	0.162403		1.077	1.081	0.94	0.99	1.048	1.101	1.034	1.059	1.029	0.879983	-0.184485	-0.878785	FALSE	High	IsMasterProtein	P80314	T-complex protein 1 subunit beta OS=Mus musculus OX=10090 GN=Cct2 PE=1 SV=4	0	155.892	69	28	99	28	1	535	57.4	6.4	1571	145.88	27	27	cell organization and biogenesis;metabolic process;regulation of biological process;transport	cytoplasm;cytosol	nucleotide binding;protein binding	Pf00118	12461	ENSMUSG00000034024.8	Cct2	10
-1.93179	0.627922	-0.0197274	0.164349	-0.642912	0.0190035	0.595034	0.433812	0.356001	0.634882		1.738	1.523	1.553	1.389	1.558	1.775	1.69	1.738	1.752	0.879688	-0.765841	-1.37624	FALSE	High	IsMasterProtein	Q8BGU5	Cyclin-Y OS=Mus musculus OX=10090 GN=Ccny PE=1 SV=1	0.002	4.131	5	1	2	1	1	341	39.4	7.2	28	4.58	1	1	cell division;regulation of biological process;response to stimulus	membrane;nucleus	enzyme regulator activity;protein binding	Pf00134	67974	ENSMUSG00000024286.7	Ccny	18
-0.5757	0.457811	0.11001	0.0551111	-0.345075	0.486804	-0.0121268	0.125339	0.195522	0.343113		1.239	1.161	1.119	1.082	1.253	1.163	1.179	1.231	1.208	0.878563	-0.324556	-1.10526	FALSE	High	IsMasterProtein	Q8K411	Presequence protease, mitochondrial OS=Mus musculus OX=10090 GN=Pitrm1 PE=1 SV=1	0	11.349	5	3	6	3	1	1036	117.3	7.2	40	7.61	3	3	metabolic process	mitochondrion;organelle lumen	catalytic activity;metal ion binding	Pf00675, Pf05193, Pf08367	69617	ENSMUSG00000021193.9	Pitrm1	13
0.0919382	0.432368	0.497966	-0.00274521	-0.232521	0.0529348	-0.0171333	-0.0785303	-0.0593937	0.207321		1.064	1.094	0.952	0.952	1.002	1.003	0.978	0.991	1.008	0.875682	-0.221451	-0.952572	FALSE	High	IsMasterProtein	Q9D1G1	Ras-related protein Rab-1B OS=Mus musculus OX=10090 GN=Rab1b PE=1 SV=1	0	64.8	75	15	83	8	1	201	22.2	5.73	630	99.81	12	15	cell organization and biogenesis;metabolic process;regulation of biological process;response to stimulus;transport	cytoplasm;Golgi;membrane;mitochondrion	catalytic activity;nucleotide binding	Pf00025, Pf00071, Pf01926, Pf04670, Pf08477, Pf09439	76308	ENSMUSG00000024870.5	Rab1b	19
0.597094	0.0277558	0.337663	-0.885592	-0.616404	-0.610561	-0.993008	0.341212	1.84426	-0.785588		0.869	0.944	0.679	0.797	0.796	0.738	0.948	1.499	0.706	0.873776	-0.854754	-1.39614	FALSE	High	IsMasterProtein	Q61017	Guanine nucleotide-binding protein G(I)/G(S)/G(O) subunit gamma-T2 OS=Mus musculus OX=10090 GN=Gngt2 PE=3 SV=2	0	11.304	25	2	6	2	1	69	7.8	5.52	125	12.17	2	2	regulation of biological process;response to stimulus	membrane	catalytic activity;signal transducer activity	Pf00631	14710	ENSMUSG00000038811.13	Gngt2	11
-0.451373	1.11378	-0.428624	-1.07768	-1.19985	0.821139	0.042619	0.4193	0.918214	0.0203504		1.395	0.999	0.816	0.91	1.293	1.144	1.213	1.462	1.086	0.873055	-0.781634	-1.37438	FALSE	High	IsMasterProtein	Q9WU79	Proline dehydrogenase 1, mitochondrial OS=Mus musculus OX=10090 GN=Prodh PE=1 SV=2	0	7.156	3	1	2	1	1	599	68	8.24	49	4.64	1	1	metabolic process	membrane;mitochondrion;organelle lumen	catalytic activity;nucleotide binding	Pf01619	19125	ENSMUSG00000003526.11;ENSMUSG00000111321.1	Prodh	16;CHR_MG3833_MG4220_PATCH
-0.0227537	0.196676	0.295602	0.591278	0.672545	0.533583	0.116318	-0.180827	-1.24205	0.182882		1.035	1.072	1.134	1.139	1.118	1.057	0.984	0.732	1.028	0.871525	0.527738	1.26584	FALSE	High	IsMasterProtein	Q9QYE9	Pleckstrin homology domain-containing family B member 1 OS=Mus musculus OX=10090 GN=Plekhb1 PE=1 SV=1	0	10.097	13	2	6	2	1	243	27.3	6.98	120	7.74	2	2	development;regulation of biological process	cytoplasm;membrane	protein binding	Pf00169, Pf15413	27276	ENSMUSG00000030701.17	Plekhb1	7
-0.390473	0.791841	0.0389039	0.0262891	-0.642912	0.164581	-0.0372089	0.266922	-0.462547	0.948001		1.282	1.097	1.066	0.988	1.137	1.112	1.163	0.986	1.346	0.871047	-0.492569	-1.24412	FALSE	High	IsMasterProtein	P70295	Ancient ubiquitous protein 1 OS=Mus musculus OX=10090 GN=Aup1 PE=1 SV=1	0.001	4.7	4	1	2	1	1	410	46.1	8.4	21	2.94	1	1	metabolic process;regulation of biological process;transport	endoplasmic reticulum;membrane	enzyme regulator activity;protein binding	Pf02845	11993		Aup1	6
0.381419	0.466259	-0.0151905	0.537198	0.412038	0.164581	0.0277467	-0.363436	-0.810964	0.227576		1.005	0.913	1.022	0.996	0.957	0.949	0.867	0.754	0.95	0.870527	0.403748	1.17823	FALSE	High	IsMasterProtein	Q9QUR8	Semaphorin-7A OS=Mus musculus OX=10090 GN=Sema7a PE=1 SV=1	0.002	3.6	3	2	2	2	1	664	74.9	7.74	0	0	1	1	cell differentiation;cell growth;cell organization and biogenesis;defense response;development;regulation of biological process;response to stimulus	membrane	protein binding	Pf01403, Pf01437, Pf13895	20361	ENSMUSG00000038264.8	Sema7a	9
0.243383	0.529125	0.644832	-0.69746	0.214522	0.0866616	-0.561652	0.860218	-0.337605	0.0500038		1.05	1.094	0.771	0.993	0.973	0.87	1.133	0.886	0.937	0.869253	-0.492224	-1.24236	FALSE	High	IsMasterProtein	sp	P33778 H2B1B_HUMAN	0	65.686	69	11	198	1	1	126	13.9	10.32	4397		11
0.265232	0.59523	0.218864	1.41547	0.168427	0.00196081	0.212925	-0.186268	-1.29845	-0.80116		1.061	0.989	1.311	0.981	0.955	1.01	0.921	0.677	0.757	0.868441	0.707159	1.34478	FALSE	High	IsMasterProtein	Q8BGX2	Mitochondrial import inner membrane translocase subunit Tim29 OS=Mus musculus OX=10090 GN=Timm29 PE=1 SV=1	0	7.46	15	2	3	2	1	266	29.4	6.73	33	6.08	1	2	cell organization and biogenesis;transport	membrane;mitochondrion		Pf10171	69773	ENSMUSG00000048429.10	1810026J23Rik;Timm29	9
0.0326627	-0.104426	0.489887	-0.0488063	-0.0256361	-0.0552242	0.00286301	-0.0466396	0.395032	0.154183		0.956	1.107	0.952	0.999	0.995	1.02	0.997	1.137	1.008	0.867106	-0.196435	-0.899264	FALSE	High	IsMasterProtein	D3Z0M9	DEAD (Asp-Glu-Ala-Asp) box polypeptide 23 OS=Mus musculus OX=10090 GN=Ddx23 PE=1 SV=1	0	23.402	7	7	9	7	1	819	95.4	9.58		20.9		7	metabolic process	cytoplasm;nucleus;spliceosomal complex	catalytic activity;DNA binding;nucleotide binding;RNA binding	Pf00270, Pf00271, Pf04851	74351	ENSMUSG00000003360.14	Ddx23	15
-0.27108	-0.34046	0.282906	-0.53692	0.0397672	-1.01154	0.293601	0.665269	1.26498	-0.252159		0.97	1.13	0.9	1.081	0.897	1.157	1.222	1.546	0.975	0.866907	-0.621342	-1.3089	FALSE	High	IsMasterProtein	Q8K199	COX assembly mitochondrial protein 2 homolog OS=Mus musculus OX=10090 GN=Cmc2 PE=3 SV=1	0.005	2.899	13	1	2	1	1	79	9.4	8.24	18	2.55	1	1		mitochondrion		Pf08583	66531	ENSMUSG00000014633.15	2310061C15Rik;Cmc2	8
-0.0788589	0.533287	0.441091	-0.0656911	0.0279297	-0.00943011	-0.0171333	0.351038	0.109031	-0.311684		1.129	1.121	0.972	1.033	1.027	1.041	1.103	1.076	0.922	0.866416	-0.253189	-1.00171	FALSE	High	IsMasterProtein	P84086	Complexin-2 OS=Mus musculus OX=10090 GN=Cplx2 PE=1 SV=1	0	24.879	43	5	16	5	1	134	15.4	5.08	145	17.99	5	5	cell differentiation;regulation of biological process;transport	cytoplasm;cytosol;vacuole	protein binding	Pf05835	12890	ENSMUSG00000025867.8	Cplx2	13
0.453069	0.499897	0.299826	0.144347	0.456265	0.386751	0.0918721	-0.0732011	-0.470757	-0.613138		0.995	0.965	0.91	0.988	0.98	0.946	0.903	0.815	0.761	0.866414	0.377936	1.15217	FALSE	High	IsMasterProtein	Q9QWY8	Arf-GAP with SH3 domain, ANK repeat and PH domain-containing protein 1 OS=Mus musculus OX=10090 GN=Asap1 PE=1 SV=2	0	45.696	16	13	26	12	1	1147	127.3	7.64	186	41.05	12	12	cell organization and biogenesis;regulation of biological process	cytoplasm;cytosol;membrane	enzyme regulator activity;metal ion binding;protein binding	Pf00018, Pf00023, Pf00169, Pf01412, Pf12796, Pf13637, Pf13857, Pf14604	13196	ENSMUSG00000022377.16	Asap1	15
-12.2222	-9.33656	-8.79018	8.48803	-1.19255	-4.79324	-11.3383	-14.1355	-9.62663	-11.4893		1.855	2.027	100	12.386	6.475	1.602	0.995	1.079	0.881	0.865375	6.46399	1.61451	FALSE	High	IsMasterProtein	P20801	Troponin C, skeletal muscle OS=Mus musculus OX=10090 GN=Tnnc2 PE=1 SV=2	0	13.408	23	3	10	2	1	160	18.1	4.2	193	14.91	3	3	regulation of biological process		metal ion binding;protein binding	Pf00036, Pf13202, Pf13405, Pf13499, Pf13833	21925	ENSMUSG00000017300.9	Tnnc2	2
-0.908035	0.35949	0.52613	-0.975136	-0.0496003	0.595355	-0.258279	1.33203	0.749158	-0.80116		1.305	1.375	0.928	1.225	1.375	1.192	1.601	1.544	0.983	0.864408	-0.752269	-1.35615	FALSE	High	IsMasterProtein	Q9R1P1	Proteasome subunit beta type-3 OS=Mus musculus OX=10090 GN=Psmb3 PE=1 SV=1	0	13.172	22	3	5	3	1	205	22.9	6.55	71	9.13	2	3	metabolic process	cytoplasm;cytosol;nucleus;proteasome	catalytic activity	Pf00227	26446	ENSMUSG00000069744.7	Psmb3	11
-0.188384	-0.225816	-0.519238	0.423024	2.89534	0.0359942	-0.268803	-0.9281	-0.239899	-0.211454		0.977	0.923	1.127	1.724	1.062	1.014	0.883	1.002	0.967	0.864183	1.00434	1.42016	FALSE	High	IsMasterProtein	Q8R1N4	NudC domain-containing protein 3 OS=Mus musculus OX=10090 GN=Nudcd3 PE=1 SV=3	0.002	3.689	2	1	2	1	1	363	40.9	5.26	51	2.77	1	1	cell organization and biogenesis;metabolic process	cytoplasm	protein binding	Pf04969, Pf14050	209586	ENSMUSG00000053838.14	Nudcd3	11
0.27394	-0.0805356	0.016446	-0.116781	0.356279	0.507643	0.487511	0.567333	-0.22067	-0.515002		0.912	0.943	0.887	1.011	1.043	1.066	1.064	0.91	0.811	0.863444	0.348204	1.12085	FALSE	High	IsMasterProtein	P23708	Nuclear transcription factor Y subunit alpha OS=Mus musculus OX=10090 GN=Nfya PE=1 SV=2	0	14.031	12	2	6	2	1	346	36.8	8.94	79	9.18	2	2	metabolic process;regulation of biological process	nucleus	DNA binding;protein binding	Pf02045	18044	ENSMUSG00000023994.13	Nfya	17
-0.665885	-0.157435	-0.0516257	-0.9433	0.635266	-0.732418	0.359076	0.395023	0.710821	0.896883		1.103	1.143	0.886	1.306	1.03	1.279	1.268	1.449	1.412	0.863418	-0.628186	-1.30857	FALSE	High	IsMasterProtein	Q9JKZ2	Sodium/myo-inositol cotransporter OS=Mus musculus OX=10090 GN=Slc5a3 PE=1 SV=2	0.002	3.915	2	1	2	1	1	718	79.5	7.3	33	2.02	1	1	metabolic process;regulation of biological process;transport	membrane	transporter activity	Pf00474	53881	ENSMUSG00000089774.2	Slc5a3	16
0.128031	0.245699	0.320888	-0.368933	0.0985977	0.235981	-0.332416	-0.153711	0.420822	0.243709		1.012	1.042	0.859	0.999	1.026	0.934	0.956	1.122	1.009	0.862292	-0.263229	-1.01468	FALSE	High	IsMasterProtein	Q8BJI1	Sodium-dependent neutral amino acid transporter SLC6A17 OS=Mus musculus OX=10090 GN=Slc6a17 PE=1 SV=1	0	21.25	11	5	14	5	1	727	81	6.23	228	21.43	5	5	transport	membrane	transporter activity	Pf00209	229706	ENSMUSG00000027894.14	Slc6a17	3
0.110021	0.254555	0.299826	-0.0699234	-0.0616202	0.00764791	0.121193	0.296767	-0.174935	0.251752		1.018	1.041	0.931	0.976	0.989	1.026	1.047	0.955	1.015	0.861916	-0.164129	-0.822962	FALSE	High	IsMasterProtein	Q8VD37	SH3-containing GRB2-like protein 3-interacting protein 1 OS=Mus musculus OX=10090 GN=Sgip1 PE=1 SV=1	0	90.348	43	20	59	20	1	806	86	7.87	739	94.37	18	20	cell organization and biogenesis;regulation of biological process;response to stimulus;transport	cytoplasm;membrane	protein binding	Pf00928, Pf10291	73094	ENSMUSG00000028524.21	Sgip1	4
0.705141	0.337829	0.0389039	0.223753	0.434193	0.26863	-0.22162	-0.22451	-0.528761	0.0500038		0.909	0.861	0.879	0.931	0.908	0.84	0.83	0.759	0.846	0.861528	0.347327	1.1186	FALSE	High	IsMasterProtein	P41105	60S ribosomal protein L28 OS=Mus musculus OX=10090 GN=Rpl28 PE=1 SV=2	0	15.638	33	5	18	5	1	137	15.7	12.02	122	19.05	4	4	metabolic process;regulation of biological process	membrane;ribosome	RNA binding;structural molecule activity	Pf01778	19943	ENSMUSG00000030432.12	Rpl28	7
-1.06333	0.250128	-0.374155	0.00972488	0.294326	-0.830524	0.33112	0.385281	0.719703	0.653124		1.319	1.159	1.232	1.345	1.104	1.388	1.381	1.585	1.452	0.860989	-0.578553	-1.28335	FALSE	High	IsMasterProtein	Q80W04	Transmembrane and coiled-coil domains protein 2 OS=Mus musculus OX=10090 GN=Tmcc2 PE=1 SV=1	0	11.911	6	2	4	2	1	706	77	6.84	114	9.54	2	2	metabolic process	endoplasmic reticulum;membrane		Pf10267	68875	ENSMUSG00000042066.15	Tmcc2	1
-0.0507198	0.263393	0.184323	-0.560828	-0.146449	0.429095	-0.195596	0.24693	0.760872	-0.180071		1.058	1.052	0.852	0.997	1.105	0.999	1.075	1.282	0.947	0.859151	-0.359989	-1.1297	FALSE	High	IsMasterProtein	Q8CIB6	Transmembrane protein 230 OS=Mus musculus OX=10090 GN=Tmem230 PE=1 SV=1	0	8.58	31	3	8	3	1	120	13.2	9.31	53	9.94	3	3	transport	endoplasmic reticulum;endosome;Golgi;membrane;vacuole		Pf05915	70612	ENSMUSG00000027341.10	5730494N06Rik;Tmem230	2
-0.461605	-0.104426	0.092341	-0.628552	-0.40217	0.413255	0.382253	0.697508	0.534648	0.267788		1.067	1.128	0.918	1.045	1.207	1.228	1.284	1.319	1.157	0.858488	-0.436936	-1.19525	FALSE	High	IsMasterProtein	Q9Z2D6	Methyl-CpG-binding protein 2 OS=Mus musculus OX=10090 GN=Mecp2 PE=1 SV=1	0	121.908	60	23	92	23	1	484	52.3	9.96	861	114.65	22	23	cell communication;cell differentiation;cell organization and biogenesis;defense response;metabolic process;regulation of biological process;response to stimulus;transport	cytoplasm;cytosol;mitochondrion;nucleus	DNA binding;nucleotide binding;protein binding;RNA binding	Pf01429	17257	ENSMUSG00000031393.16	Mecp2	X
0.527713	-0.0900763	0.358545	0.0633072	0.777769	0.142429	-0.13882	-0.391673	-0.0667373	-0.122425		0.86	0.963	0.878	1.027	0.924	0.889	0.836	0.898	0.845	0.857545	0.336953	1.10486	FALSE	High	IsMasterProtein	tr	E9PQ56 E9PQ56_HUMAN	0	63.13	61	11	19	1	1	322	34.4	8.59	594		11
0.423704	0.0091089	0.158237	-0.12536	0.203032	0.311872	0.184139	0.0270172	-0.144763	0.0878157		0.899	0.941	0.856	0.953	0.974	0.97	0.928	0.898	0.909	0.856352	0.171994	0.84005	FALSE	High	IsMasterProtein	Q8CBY8	Dynactin subunit 4 OS=Mus musculus OX=10090 GN=Dctn4 PE=1 SV=1	0	43.865	32	10	21	10	1	467	53	7.72	279	26.59	9	10		chromosome;cytoplasm;cytoskeleton	protein binding	Pf05502	67665		Dctn4	18
-1.14601	0.285415	-0.0975986	0.0262891	0.845167	0.0472941	-1.24904	0.674501	0.635935	0.482126		1.354	1.257	1.26	1.503	1.315	1.031	1.486	1.577	1.418	0.855128	-0.691336	-1.32567	FALSE	High	IsMasterProtein	P55288	Cadherin-11 OS=Mus musculus OX=10090 GN=Cdh11 PE=1 SV=1	0	6.16	3	1	2	1	1	796	88.1	4.89	61	4.53	1	1	cell organization and biogenesis	cytoplasm;membrane	metal ion binding	Pf00028, Pf01049	12552	ENSMUSG00000031673.6	Cdh11	8
0.154915	0.236825	-0.0653674	0.15636	-0.0496003	0.528405	0.270008	0.0841666	0.0383172	-0.279524		1.004	0.95	0.977	0.969	1.075	1.048	0.996	1.003	0.882	0.85494	0.209134	0.919156	FALSE	High	IsMasterProtein	P70236	Dual specificity mitogen-activated protein kinase kinase 6 OS=Mus musculus OX=10090 GN=Map2k6 PE=1 SV=1	0	27.225	28	8	14	8	1	334	37.4	7.39	137	23.29	7	7	cell death;metabolic process;regulation of biological process;response to stimulus	cytoplasm;cytoskeleton;cytosol;nucleus	catalytic activity;nucleotide binding;protein binding	Pf00069, Pf07714, Pf14531	26399	ENSMUSG00000020623.11	Map2k6	11
-0.355322	0.138045	0.236033	-0.466054	-0.351391	-0.0437404	0.630367	0.0738224	0.632907	0.162403		1.1	1.138	0.933	1.03	1.086	1.26	1.112	1.323	1.101	0.854922	-0.36587	-1.13234	FALSE	High	IsMasterProtein	Q7TSJ2	Microtubule-associated protein 6 OS=Mus musculus OX=10090 GN=Map6 PE=1 SV=2	0	241.088	66	52	168	52	1	906	96.4	9.5	1365	202.17	50	50	cell organization and biogenesis;transport	cytoplasm;cytoskeleton;Golgi	protein binding	Pf05217	17760	ENSMUSG00000055407.14	Map6;Mtap6	7
-0.451373	0.138045	-0.300948	-0.00274521	-0.351391	-0.153794	0.307703	0.590821	0.749158	0.0710539		1.123	1.029	1.072	1.051	1.087	1.207	1.254	1.395	1.099	0.854708	-0.379946	-1.14532	FALSE	High	IsMasterProtein	P97868	E3 ubiquitin-protein ligase RBBP6 OS=Mus musculus OX=10090 GN=Rbbp6 PE=1 SV=5	0.006	2.646	1	1	1	1	1	1790	199.5	9.63	0		1		metabolic process;regulation of biological process;response to stimulus	chromosome;cytoplasm;cytoskeleton;nucleus	catalytic activity;metal ion binding;protein binding;RNA binding	Pf00097, Pf00098, Pf08783, Pf13639, Pf13696, Pf13920, Pf13923, Pf14634, Pf15227	19647	ENSMUSG00000030779.15	Rbbp6	7
-0.27108	0.227935	0.601679	-0.138265	-0.0196591	0.125758	0.198554	0.251937	0.129978	-0.12683		1.1	1.214	0.995	1.069	1.098	1.135	1.129	1.13	1.006	0.854536	-0.237878	-0.970492	FALSE	High	IsMasterProtein	Q7TQH0	Ataxin-2-like protein OS=Mus musculus OX=10090 GN=Atxn2l PE=1 SV=1	0	45.156	17	14	31	13	1	1049	110.6	8.85	185	30.28	14	12	cell organization and biogenesis;regulation of biological process	cytoplasm;cytosol;membrane;nucleus	protein binding;RNA binding	Pf06741, Pf09770, Pf14438	233871	ENSMUSG00000032637.15	Atxn2l	7
-1.01676	0.71662	-0.0288188	-0.155538	-0.351391	0.492021	0.227258	0.296767	0.391796	0.170608		1.449	1.241	1.17	1.193	1.385	1.347	1.344	1.434	1.278	0.85252	-0.470276	-1.21386	FALSE	High	IsMasterProtein	Q8VHE0	Translocation protein SEC63 homolog OS=Mus musculus OX=10090 GN=Sec63 PE=1 SV=4	0	9.023	6	2	3	2	1	760	87.8	5.38	71	4.47	1	2	cell organization and biogenesis;metabolic process;transport	endoplasmic reticulum;membrane	RNA binding;transporter activity	Pf00226, Pf02724, Pf02889, Pf04147	140740	ENSMUSG00000019802.13	Sec63	10
0.119035	0.389643	0.424706	-0.948588	-0.2698	0.423821	0.0967711	0.623523	0.112531	0.00330822		1.047	1.07	0.743	0.94	1.063	1.02	1.113	1.032	0.953	0.852235	-0.426494	-1.1823	FALSE	High	IsMasterProtein	Q91V61	Sideroflexin-3 OS=Mus musculus OX=10090 GN=Sfxn3 PE=1 SV=1	0	49.736	51	11	46	9	1	321	35.4	9.51	575	71.78	10	11	transport	membrane;mitochondrion	transporter activity	Pf03820	94280	ENSMUSG00000025212.16	Sfxn3	19
-8.85828	-9.84841	-6.87495	3.47499	10.5578	-8.24067	-3.90885	-10.0412	-3.86802	-8.0346		0.786	1.494	16.715	43.506	1.666	3.355	1.046	2.513	0.969	0.850928	6.33843	1.5927	FALSE	High	IsMasterProtein	P11087	Collagen alpha-1(I) chain OS=Mus musculus OX=10090 GN=Col1a1 PE=1 SV=4	0	45.7	7	10	43	10	1	1453	137.9	5.85	453	54.01	10	9	cell communication;cell differentiation;cell organization and biogenesis;metabolic process;regulation of biological process;response to stimulus;transport	cytoplasm;endoplasmic reticulum;extracellular;Golgi	metal ion binding;protein binding;structural molecule activity	Pf00093, Pf01391, Pf01410	12842	ENSMUSG00000001506.10	Col1a1	11
-7.72808	-7.25738	-6.96207	8.03381	-0.479172	-3.59525	-8.14157	-8.56551	-5.90262	-7.65436		1.088	1.136	41.273	5.16	2.959	1.119	1.079	1.11	0.828	0.850272	4.88634	1.57995	FALSE	High	IsMasterProtein	O09165	Calsequestrin-1 OS=Mus musculus OX=10090 GN=Casq1 PE=1 SV=3	0	35.392	31	8	20	8	1	405	46.3	4.12	224	29.87	8	8	cell organization and biogenesis;regulation of biological process;response to stimulus	cytoplasm;endoplasmic reticulum;Golgi;membrane;mitochondrion;organelle lumen	metal ion binding;protein binding	Pf01216, Pf13848	12372	ENSMUSG00000007122.11	Casq1	1
0.609228	0.0832381	0.231746	-0.37808	0.231713	0.33873	0.730585	0.0322399	-0.46665	-0.220464		0.877	0.919	0.77	0.919	0.939	1.039	0.89	0.788	0.809	0.850269	0.374413	1.13694	FALSE	High	IsMasterProtein	O35900	U6 snRNA-associated Sm-like protein LSm2 OS=Mus musculus OX=10090 GN=Lsm2 PE=1 SV=1	0	18.827	73	5	11	5	1	95	10.8	6.52	116	19.32	4	5	cell organization and biogenesis;metabolic process	cytoplasm;nucleus;spliceosomal complex	protein binding;RNA binding	Pf01423	27756	ENSMUSG00000007050.17	Lsm2	17
0.685326	0.0555818	-0.775801	1.36871	-0.531073	0.00764791	0.0967711	-0.251999	0.129978	-0.52471		0.857	0.719	1.18	0.793	0.87	0.9	0.829	0.914	0.739	0.85004	0.598866	1.28274	FALSE	High	IsMasterProtein	sp	P49368 TCPG_HUMAN	0	103.244	37	20	37	2	1	545	60.5	6.49	971		20
0.321547	0.355166	-0.305791	-0.0741596	0.265949	0.208627	0.409927	0.0686426	0.0561258	-0.197975		0.994	0.866	0.887	0.985	0.978	1.038	0.956	0.971	0.868	0.849322	0.231144	0.95635	FALSE	High	IsMasterProtein	Q9QYA2	Mitochondrial import receptor subunit TOM40 homolog OS=Mus musculus OX=10090 GN=Tomm40 PE=1 SV=3	0	36.293	30	5	16	5	1	361	37.9	7.74	267	29.56	5	5	transport	cytosol;membrane;mitochondrion	transporter activity	Pf01459	53333	ENSMUSG00000002984.17	Tomm40	7
-0.1214	0.302954	0.145137	-0.225394	-0.195479	-0.00373186	0.372996	0.266922	0.455983	-0.140076		1.083	1.059	0.942	1.004	1.04	1.138	1.097	1.197	0.971	0.849029	-0.240786	-0.972302	FALSE	High	IsMasterProtein	O35326	Serine/arginine-rich splicing factor 5 OS=Mus musculus OX=10090 GN=Srsf5 PE=1 SV=2	0	33.793	26	8	32	7	1	269	30.9	11.56	315	35.8	8	8	metabolic process;regulation of biological process;response to stimulus	nucleus	protein binding;RNA binding	Pf00076, Pf13893, Pf14259	20384	ENSMUSG00000021134.17	Srsf5	12
-0.790841	0.196676	0.891532	-1.41426	-0.935687	0.153517	1.19575	0.679111	0.253176	0.158294		1.227	1.456	0.808	1.028	1.24	1.555	1.377	1.313	1.212	0.848415	-0.794062	-1.35232	FALSE	High	IsMasterProtein	P50153	Guanine nucleotide-binding protein G(I)/G(S)/G(O) subunit gamma-4 OS=Mus musculus OX=10090 GN=Gng4 PE=1 SV=1	0	15.901	44	2	8	2	1	75	8.4	7.08	148	12.73	2	2	regulation of biological process;response to stimulus	membrane	catalytic activity;signal transducer activity	Pf00631	14706	ENSMUSG00000021303.13	Gng4	13
0.779653	0.578795	-0.0745518	-0.401041	-0.616404	-0.356276	-0.445722	0.120211	0.737404	0.0245995		0.943	0.825	0.738	0.766	0.799	0.791	0.873	1.059	0.828	0.848346	-0.48525	-1.22003	FALSE	Medium	IsMasterProtein	F6VB42	Predicted gene 10570 OS=Mus musculus OX=10090 GN=Gm10570 PE=4 SV=1	0.041	1.384	6	1	1	1	1	170	18.8	11.34		1.89		1						ENSMUSG00000073752.1		4
-6.19903	-3.24507	-7.09608	7.44178	0.339449	-2.67199	-5.27987	-10.1513	-2.87247	-5.78363		1.898	0.787	25.354	4.234	2.486	1.415	0.569	1.837	0.937	0.84747	4.55577	1.57225	FALSE	High	IsMasterProtein	Q60989	E3 ubiquitin-protein ligase XIAP OS=Mus musculus OX=10090 GN=Xiap PE=1 SV=2	0.001	5.312	7	2	3	2	1	496	56	6.23	22	2.41	2	1	cell death;cell organization and biogenesis;metabolic process;regulation of biological process;response to stimulus	cytoplasm;cytosol;nucleus	catalytic activity;enzyme regulator activity;metal ion binding;protein binding	Pf00653, Pf13920, Pf13923	11798	ENSMUSG00000025860.14	Xiap	X
-17.11	-10.9268	-10.1005	8.6187	-2.15749	-4.10303	-11.7912	-17.2037	-11.8362	-13.7178		3.907	4.495	100	31.441	21.926	4.371	1.64	1.745	1.543	0.847239	7.44842	1.59327	FALSE	High	IsMasterProtein	P68134	Actin, alpha skeletal muscle OS=Mus musculus OX=10090 GN=Acta1 PE=1 SV=1	0	166.258	69	22	168	2	1	377	42	5.39	1705	164.73	22	21	cell organization and biogenesis;regulation of biological process;response to stimulus	cytoplasm;cytoskeleton	nucleotide binding;protein binding	Pf00022	11459	ENSMUSG00000031972.5	Acta1	8
-0.857437	-0.741486	0.493928	-0.87519	-0.251131	-1.10775	1.04815	0.747768	0.375569	1.20394		1.011	1.349	0.94	1.17	1.005	1.531	1.414	1.378	1.588	0.846969	-0.824618	-1.35936	FALSE	High	IsMasterProtein	Q99JR5	Tubulointerstitial nephritis antigen-like OS=Mus musculus OX=10090 GN=Tinagl1 PE=1 SV=1	0	6.191	7	2	4	2	1	466	52.6	6.77	39	5.24	2	2	metabolic process;response to stimulus;transport	cytoplasm;extracellular;vacuole	catalytic activity;protein binding;receptor activity	Pf00112, Pf01033	94242	ENSMUSG00000028776.14	Tinagl1	4
0.377169	0.124406	0.308263	0.648158	0.265949	0.0698233	-0.143955	-0.335353	-0.349509	-0.0439278		0.932	0.984	1.053	0.973	0.942	0.918	0.874	0.858	0.89	0.846635	0.302653	1.05823	FALSE	High	IsMasterProtein	Q60972	Histone-binding protein RBBP4 OS=Mus musculus OX=10090 GN=Rbbp4 PE=1 SV=5	0	68.792	77	17	45	8	1	425	47.6	4.89	336	50.57	17	15	cell organization and biogenesis;metabolic process;regulation of biological process;response to stimulus	cytosol;nucleus	catalytic activity;DNA binding;protein binding	Pf00400, Pf12265	19646	ENSMUSG00000057236.10	Rbbp4	4
0.469764	0.346507	-0.468667	0.124243	-0.370382	1.26994	0.251052	-0.089204	-0.137259	-0.376773		0.959	0.807	0.903	0.854	1.142	0.973	0.897	0.89	0.803	0.846592	0.494003	1.22396	FALSE	High	IsMasterProtein	Q8JZR4	Excitatory amino acid transporter 5 OS=Mus musculus OX=10090 GN=Slc1a7 PE=2 SV=1	0.002	4.29	4	1	2	1	1	559	60.1	6.04	19	3.07	1	1	transport	membrane	transporter activity	Pf00375	242607		Slc1a7	4
-0.256377	0.541595	0.114416	0.038668	-0.376725	0.159052	-0.651819	-0.369071	1.10108	-0.0786294		1.178	1.084	1.039	1.003	1.102	0.955	0.999	1.475	1.015	0.844884	-0.479318	-1.21328	FALSE	High	IsMasterProtein	Q9ESN9	C-Jun-amino-terminal kinase-interacting protein 3 OS=Mus musculus OX=10090 GN=Mapk8ip3 PE=1 SV=1	0	19.932	8	6	11	5	1	1337	147.5	5.45	77	16.4	6	5	cell organization and biogenesis;cellular component movement;metabolic process;regulation of biological process;response to stimulus;transport	cytoplasm;endoplasmic reticulum;Golgi;membrane	catalytic activity;motor activity;protein binding;structural molecule activity	Pf00038, Pf01576, Pf02463, Pf03938, Pf04111, Pf04156, Pf05701, Pf05769, Pf07926, Pf09728, Pf09744, Pf09756, Pf10037, Pf11559, Pf12037, Pf13851, Pf13863, Pf13868	30957	ENSMUSG00000024163.17	Mapk8ip3	17
-0.0320558	0.165201	-0.162779	-0.309989	-0.2698	0.225055	0.052508	0.271908	0.701916	0.0961711		1.03	0.968	0.905	0.972	1.061	1.046	1.076	1.257	1.008	0.844235	-0.28134	-1.02944	FALSE	High	IsMasterProtein	P40630	Transcription factor A, mitochondrial OS=Mus musculus OX=10090 GN=Tfam PE=1 SV=2	0	36.199	36	10	27	10	1	243	28	9.69	187	30.07	10	9	cell organization and biogenesis;metabolic process;regulation of biological process	mitochondrion;nucleus	DNA binding;protein binding;RNA binding	Pf00505, Pf09011	21780	ENSMUSG00000003923.14	Tfam	10
1.56317	0.752407	-1.50734	1.12933	-1.99639	0.600472	1.65372	-2.70807	-0.699805	-0.1445		0.824	0.501	0.914	0.509	0.796	1.01	0.425	0.598	0.667	0.842806	1.45152	1.4584	FALSE	Medium	IsMasterProtein	O35137	Homeobox protein aristaless-like 4 OS=Mus musculus OX=10090 GN=Alx4 PE=1 SV=1	0.031	1.551	5	1	2	1	1	399	42.7	8.32	0	2.81	1	1	development;metabolic process;regulation of biological process	nucleus	DNA binding;protein binding	Pf00046, Pf03826	11695	ENSMUSG00000040310.12	Alx4	2
0.105507	0.562299	0.149508	-0.133959	-0.777272	0.230521	0.0820608	0.632829	0.0596774	-0.0612422		1.092	1.009	0.917	0.865	1.03	1.021	1.119	1.02	0.941	0.840828	-0.367243	-1.12328	FALSE	High	IsMasterProtein	O88741	Ganglioside-induced differentiation-associated protein 1 OS=Mus musculus OX=10090 GN=Gdap1 PE=1 SV=1	0	12.542	13	3	6	3	1	358	41.3	8.37	74	10.05	2	3	cell communication;cell organization and biogenesis;metabolic process;response to stimulus;transport	cytoplasm;cytosol;membrane;mitochondrion;nucleus	catalytic activity;protein binding	Pf00043, Pf02798, Pf13409, Pf13410, Pf13417, Pf14497	14545	ENSMUSG00000025777.8	Gdap1	1
-0.188384	-0.191496	0.231746	-0.364367	0.0220012	-0.0724936	0.150344	0.567333	0.740346	-0.140076		0.986	1.096	0.923	1.058	1.042	1.104	1.178	1.315	0.985	0.840081	-0.332151	-1.0876	FALSE	High	IsMasterProtein	Q9CRB2	H/ACA ribonucleoprotein complex subunit 2 OS=Mus musculus OX=10090 GN=Nhp2 PE=1 SV=1	0	19.636	49	5	13	5	1	153	17.2	8.41	163	9	5	4	metabolic process	nucleus	protein binding;RNA binding	Pf01248	52530	ENSMUSG00000001056.3	Nhp2	11
-0.251486	0.110725	0.660419	-0.112498	-0.518056	0.164581	0.326445	0.443464	-0.201543	0.287745		1.069	1.226	0.998	0.979	1.102	1.16	1.167	1.027	1.109	0.839005	-0.338365	-1.09342	FALSE	High	IsMasterProtein	Q69Z99	Zinc finger protein 512 OS=Mus musculus OX=10090 GN=Znf512 PE=2 SV=2	0	40.965	25	10	21	10	1	562	63.9	9.51	338	32.02	9	9	metabolic process;regulation of biological process	nucleus	DNA binding;metal ion binding		269639	ENSMUSG00000062761.7	Zfp512	5
0.992365	-0.114018	-0.514154	-0.12536	0.237434	0.181139	0.409927	0.623523	0.0132368	-0.688321		0.771	0.712	0.755	0.844	0.839	0.894	0.917	0.828	0.663	0.838704	0.475048	1.20525	FALSE	High	IsMasterProtein	Q9WVB0	RNA-binding protein with multiple splicing OS=Mus musculus OX=10090 GN=Rbpms PE=1 SV=2	0	13.451	25	3	7	3	1	197	21.8	8.07	80	14.68	3	3	metabolic process;regulation of biological process;response to stimulus	cytoplasm;cytosol;nucleus	protein binding;RNA binding	Pf00076, Pf13893, Pf14259	19663	ENSMUSG00000031586.16	Rbpms	8
1.35578	-0.853236	0.0790428	0.038668	-0.852503	0.76181	0.803389	-0.197164	0.391796	-1.20541		0.604	0.752	0.726	0.647	0.858	0.893	0.722	0.847	0.539	0.838687	0.778422	1.33748	FALSE	High	IsMasterProtein	Q99NE5	Regulating synaptic membrane exocytosis protein 1 OS=Mus musculus OX=10090 GN=Rims1 PE=1 SV=2	0	8.595	2	2	4	2	1	1463	163.1	9.42	41	8.72	2	2	cell differentiation;cell organization and biogenesis;regulation of biological process;transport	membrane	metal ion binding;protein binding;RNA binding	Pf00168, Pf00595, Pf02318	116837		Rims1	1
-11.174	-8.94473	-8.75697	8.52841	-3.78102	-3.89439	-9.92278	-12.7424	-9.01051	-9.58191		1.623	1.627	100	6.349	6.063	1.692	1.045	1.021	1.12	0.83784	5.75856	1.56968	FALSE	High	IsMasterProtein	P97457	Myosin regulatory light chain 2, skeletal muscle isoform OS=Mus musculus OX=10090 GN=Mylpf PE=1 SV=3	0	78.708	75	14	51	14	1	169	18.9	4.92	564	72.75	13	14	response to stimulus	membrane	metal ion binding;structural molecule activity	Pf00036, Pf13405, Pf13833	17907	ENSMUSG00000030672.12	Mylpf	7
-0.5757	0.449346	0.69143	-1.14385	-0.0256361	0.538757	0.33112	0.51053	-0.133513	0.323425		1.238	1.326	0.825	1.144	1.265	1.247	1.27	1.124	1.203	0.836691	-0.543306	-1.24309	FALSE	High	IsMasterProtein	Q64516	Glycerol kinase OS=Mus musculus OX=10090 GN=Gk PE=1 SV=2	0	53.74	30	13	37	12	1	559	61.2	5.87	401	49.76	13	13	metabolic process;regulation of biological process;response to stimulus	cytoplasm;cytosol;membrane;mitochondrion;nucleus	catalytic activity;nucleotide binding;protein binding	Pf00370, Pf02782	14933	ENSMUSG00000025059.16	Gyk;Gk	X
-0.173946	0.333484	-0.433611	2.02527	-0.238719	0.175626	0.140645	-0.903043	-0.833613	-0.0873513		1.103	0.939	1.686	1.008	1.085	1.097	0.885	0.848	0.995	0.83655	0.770602	1.33291	FALSE	Medium	IsMasterProtein	Q9DCT5	Stromal cell-derived factor 2 OS=Mus musculus OX=10090 GN=Sdf2 PE=1 SV=1	0.047	1.319	3	1	2	1	1	211	23.1	7.33	0	2.06	1	1	metabolic process;response to stimulus	extracellular;membrane	catalytic activity	Pf02815	20316		Sdf2	11
-0.285833	-0.365775	-0.0470553	-0.604231	0.197278	-0.356276	0.0623788	0.115077	0.593311	1.15596		0.968	1.051	0.888	1.113	1.012	1.109	1.104	1.289	1.383	0.834544	-0.487639	-1.20959	FALSE	High	IsMasterProtein	P16546	Spectrin alpha chain, non-erythrocytic 1 OS=Mus musculus OX=10090 GN=Sptan1 PE=1 SV=4	0	795.005	66	151	551	151	1	2472	284.4	5.33	7245	781.47	146	148	cell organization and biogenesis;regulation of biological process	cytoplasm;cytoskeleton;membrane	metal ion binding;protein binding	Pf00018, Pf00036, Pf00435, Pf07653, Pf08239, Pf08726, Pf12128, Pf13405, Pf13499, Pf14604	20740	ENSMUSG00000057738.13	Spna2;Sptan1	2
0.110021	0.320427	-0.0699567	-0.337084	1.24371	0.0359942	1.21537	-1.62598	0.00243473	-0.1445		1.034	0.958	0.871	1.219	0.995	1.279	0.723	1.004	0.922	0.834161	0.757117	1.32632	FALSE	High	IsMasterProtein	Q3TCX3	KH homology domain-containing protein 4 OS=Mus musculus OX=10090 GN=Khdc4 PE=1 SV=1	0	5.889	3	1	3	1	1	612	64.5	8.73	46	3.53	1	1	cell organization and biogenesis;metabolic process	cytoplasm;nucleus;spliceosomal complex	protein binding;RNA binding		74200	ENSMUSG00000028060.14	2810403A07Rik	3
0.423704	-0.230739	-0.224181	0.038668	0.400928	0.246885	-0.0271612	-0.22451	0.339612	0.191045		0.852	0.862	0.892	0.985	0.962	0.93	0.883	1.026	0.933	0.833358	0.246359	0.972501	FALSE	High	IsMasterProtein	O08759	Ubiquitin-protein ligase E3A OS=Mus musculus OX=10090 GN=Ube3a PE=1 SV=2	0	39.521	15	10	22	10	1	870	99.8	5.08	229	31.01	10	8	metabolic process;regulation of biological process;response to stimulus;transport	cytoplasm;cytosol;nucleus;proteasome	catalytic activity;metal ion binding;protein binding	Pf00632	22215	ENSMUSG00000025326.12	Ube3a	7
0.925081	-0.0805356	-0.191013	0.0633072	0.48374	0.392061	-0.440267	-0.257515	-0.00117313	0.0668519		0.789	0.778	0.804	0.895	0.885	0.767	0.786	0.837	0.81	0.831992	0.377462	1.12599	FALSE	High	IsMasterProtein	Q9QZH3	Peptidyl-prolyl cis-trans isomerase E OS=Mus musculus OX=10090 GN=Ppie PE=1 SV=2	0	24.695	29	7	15	6	1	301	33.4	5.6	64	23.13	5	7	metabolic process;regulation of biological process	cytosol;nucleus;spliceosomal complex	catalytic activity;RNA binding	Pf00076, Pf00160, Pf13893, Pf14259	56031	ENSMUSG00000028651.12	Ppie	4
-0.390473	-0.181738	-0.0197274	-0.274149	-0.294785	0.0641994	0.33112	0.395023	0.807355	0.191045		1.032	1.082	0.987	1.048	1.116	1.197	1.191	1.4	1.118	0.831871	-0.351209	-1.10134	FALSE	High	IsMasterProtein	Q9Z1D1	Eukaryotic translation initiation factor 3 subunit G OS=Mus musculus OX=10090 GN=Eif3g PE=1 SV=2	0	28.608	32	8	21	8	1	320	35.6	5.9	179	29.11	7	8	cell organization and biogenesis;metabolic process;regulation of biological process	cytoplasm;cytosol;nucleus	protein binding;RNA binding	Pf00076, Pf12353, Pf13893, Pf14259	53356	ENSMUSG00000070319.6	Eif3g	9
0.498831	-0.365775	0.420599	0.164349	-1.24383	-0.189	-0.539362	0.908936	0.401497	0.243709		0.814	0.983	0.907	0.732	0.876	0.826	1.081	1.027	0.929	0.831748	-0.583596	-1.25837	FALSE	High	IsMasterProtein	O89116	Vesicle transport through interaction with t-SNAREs homolog 1A OS=Mus musculus OX=10090 GN=Vti1a PE=1 SV=1	0.001	5.146	12	1	2	1	1	217	25	6.4	28	3.97	1	1	cell organization and biogenesis;metabolic process;transport	cytosol;endosome;Golgi;membrane;vacuole	protein binding	Pf05008, Pf12352	53611	ENSMUSG00000024983.9	Vti1a	19
-0.231976	-0.0284201	0.092341	-0.103946	0.127794	0.0922633	-0.0171333	-0.00968081	0.584111	0.283762		1.031	1.072	0.996	1.087	1.083	1.077	1.065	1.271	1.103	0.829856	-0.211022	-0.910461	FALSE	High	IsMasterProtein	Q80WQ2	Protein VAC14 homolog OS=Mus musculus OX=10090 GN=Vac14 PE=1 SV=1	0	28.516	15	8	15	8	1	782	88	6.13	130	24.39	7	8	regulation of biological process;response to stimulus	endoplasmic reticulum;endosome;membrane	enzyme regulator activity	Pf11916, Pf12755, Pf13513	234729	ENSMUSG00000010936.11	Vac14	8
0.265232	0.529125	-3.0557	0.393015	-0.152556	0.957182	1.78122	0.557909	-1.71414	0.432472		1.046	0.469	1.012	0.928	1.132	1.382	1.063	0.603	1.025	0.829249	1.29888	1.42488	FALSE	High	IsMasterProtein	O88967	ATP-dependent zinc metalloprotease YME1L1 OS=Mus musculus OX=10090 GN=Yme1l1 PE=1 SV=1	0.002	4.457	3	1	2	1	1	715	80	8.97	33	5.31	1	1	cell organization and biogenesis;cell proliferation;metabolic process;regulation of biological process;response to stimulus	membrane;mitochondrion	catalytic activity;metal ion binding;nucleotide binding	Pf00004, Pf01078, Pf01434, Pf05496, Pf06068, Pf07724, Pf07728, Pf13191, Pf13207, Pf13401, Pf13481	27377	ENSMUSG00000026775.9	Yme1l1	2
-0.295694	-0.0996379	-0.0151905	-0.40565	-0.0256361	-0.0898168	0.312395	0.191554	0.246441	0.934431		1.03	1.061	0.936	1.075	1.063	1.168	1.122	1.174	1.313	0.828074	-0.3524	-1.09975	FALSE	High	IsMasterProtein	Q62261	Spectrin beta chain, non-erythrocytic 1 OS=Mus musculus OX=10090 GN=Sptbn1 PE=1 SV=2	0	684.146	67	136	470	126	1	2363	274.1	5.58	5523	645.66	128	133	cell organization and biogenesis;metabolic process;regulation of biological process;transport	cytoplasm;cytoskeleton;membrane;nucleus	protein binding;RNA binding;structural molecule activity	Pf00169, Pf00307, Pf00435, Pf11971, Pf12128, Pf15410	20742	ENSMUSG00000020315.18	Spnb2;Sptbn1	11
-0.0600801	0.285415	-0.0424878	0.104035	-0.376725	0.114614	0.179325	0.176349	0.188678	0.287745		1.065	1.001	1.011	0.961	1.047	1.079	1.062	1.096	1.064	0.827566	-0.186906	-0.861426	FALSE	High	IsMasterProtein	Q9WTP7	GTP:AMP phosphotransferase AK3, mitochondrial OS=Mus musculus OX=10090 GN=Ak3 PE=1 SV=3	0	41.006	43	8	29	8	1	227	25.4	8.84	362	37.98	8	8	cell organization and biogenesis;metabolic process	mitochondrion;organelle lumen	catalytic activity;nucleotide binding;protein binding	Pf00406, Pf05191, Pf13207, Pf13238, Pf13671	56248	ENSMUSG00000024782.7	Ak3	19
0.498831	0.00443377	0.123216	0.937296	-0.518056	0.344084	0.121193	-0.153711	-0.282566	-0.339452		0.883	0.918	1.102	0.828	0.963	0.942	0.881	0.85	0.805	0.826393	0.406286	1.1459	FALSE	High	IsMasterProtein	Q80WT5	Aftiphilin OS=Mus musculus OX=10090 GN=Aftph PE=1 SV=2	0	11.002	5	2	4	2	1	931	101.1	4.5	82	8.26	2	2	transport	cytoplasm;cytosol;Golgi;nucleus	protein binding	Pf15045	216549	ENSMUSG00000049659.15	Aftph	11
0.304294	0.142583	0.36271	-0.225394	0.25456	-0.368416	-0.0776067	0.0841666	0.178389	0.235651		0.951	1.013	0.858	0.987	0.886	0.946	0.963	1.009	0.969	0.824856	-0.223212	-0.929816	FALSE	High	IsMasterProtein	Q9WV98	Mitochondrial import inner membrane translocase subunit Tim9 OS=Mus musculus OX=10090 GN=Timm9 PE=1 SV=1	0	15.324	56	4	8	4	1	89	10.3	7.21	47	8.78	4	4	cell organization and biogenesis;transport	membrane;mitochondrion	metal ion binding;protein binding;transporter activity	Pf02953	30056	ENSMUSG00000021079.15	Timm9	12
-0.145209	-0.104426	0.656528	-0.565627	0.197278	-0.159647	0.145497	0.548467	0.53776	-0.284103		0.994	1.195	0.869	1.079	1.016	1.092	1.163	1.23	0.942	0.824302	-0.376387	-1.1192	FALSE	High	IsMasterProtein	Q8BYI9	Tenascin-R OS=Mus musculus OX=10090 GN=Tnr PE=1 SV=2	0	146.489	33	29	88	29	1	1358	149.5	4.94	1465	143.89	27	28	cell organization and biogenesis;cellular component movement;regulation of biological process;response to stimulus	cell surface;extracellular;membrane	protein binding	Pf00041, Pf00147, Pf01683, Pf07974	21960	ENSMUSG00000015829.13	Tnr	1
-0.725215	-0.275303	-1.1763	-0.885592	-0.459827	0.114614	-0.337753	1.70814	1.32301	0.527431		1.088	0.896	0.911	1.097	1.213	1.127	1.652	1.738	1.306	0.823646	-0.880151	-1.34802	FALSE	High	IsMasterProtein	P10518	Delta-aminolevulinic acid dehydratase OS=Mus musculus OX=10090 GN=Alad PE=1 SV=1	0	23.291	28	4	8	4	1	330	36	6.79	102	15.27	3	4	cell organization and biogenesis;metabolic process;regulation of biological process;response to stimulus	cytosol;nucleus	catalytic activity;metal ion binding;protein binding	Pf00490	17025	ENSMUSG00000028393.10	Alad	4
-0.0882774	0.097003	-0.354513	0.108085	-0.152556	0.543926	0.999326	-0.164539	0.0132368	-0.0138054		1.026	0.938	1.017	1.004	1.137	1.278	1.001	1.05	0.993	0.821111	0.366624	1.10801	FALSE	High	IsMasterProtein	Q8CGU1	Calcium-binding and coiled-coil domain-containing protein 1 OS=Mus musculus OX=10090 GN=Calcoco1 PE=1 SV=2	0.002	4.13	2	1	2	1	1	691	77.2	4.82	0	2.59	1	1	cellular component movement;metabolic process;regulation of biological process;response to stimulus	cytoplasm;cytosol;nucleus	catalytic activity;DNA binding;motor activity;protein binding	Pf01576, Pf04111, Pf04156, Pf05667, Pf06008, Pf07888, Pf08614, Pf09789, Pf12128, Pf13514, Pf13851	67488	ENSMUSG00000023055.9	Calcoco1	15
-0.752444	0.381048	-0.0975986	0.00972488	-0.676215	0.208627	0.184139	0.453098	0.982035	-0.297871		1.268	1.153	1.15	1.064	1.241	1.259	1.307	1.592	1.074	0.821055	-0.489376	-1.19885	FALSE	High	IsMasterProtein	Q9R1P3	Proteasome subunit beta type-2 OS=Mus musculus OX=10090 GN=Psmb2 PE=1 SV=1	0	7.968	16	2	4	2	1	201	22.9	7.02	26	2.84	2	2	metabolic process;response to stimulus	cytoplasm;cytosol;membrane;nucleus;proteasome	catalytic activity	Pf00227	26445	ENSMUSG00000028837.8	Psmb2	4
0.0280697	0.333484	0.445179	-0.220991	-0.0736635	0.120188	0.0722281	0.00607828	0.349455	-0.166696		1.055	1.097	0.913	0.992	1.027	1.036	1.008	1.125	0.933	0.818919	-0.208334	-0.900007	FALSE	High	IsMasterProtein	Q5SUF2	Luc7-like protein 3 OS=Mus musculus OX=10090 GN=Luc7l3 PE=1 SV=1	0	42.477	26	12	40	12	1	432	51.4	9.77	331	54.15	12	12	cell organization and biogenesis;metabolic process	nucleus;spliceosomal complex	DNA binding;RNA binding	Pf03194	67684	ENSMUSG00000020863.15	Luc7l3	11
-0.692757	-0.138087	0.188655	0.0918607	-0.109942	-0.429517	0.446587	0.047872	0.550178	0.583361		1.115	1.214	1.159	1.157	1.094	1.31	1.193	1.395	1.317	0.817684	-0.38515	-1.1217	FALSE	High	IsMasterProtein	Q91VK1	Basic leucine zipper and W2 domain-containing protein 2 OS=Mus musculus OX=10090 GN=Bzw2 PE=1 SV=1	0	18.41	11	4	7	3	1	419	48	6.68	98	11.54	4	3	cell differentiation;development	cytoplasm;membrane	protein binding	Pf02020	66912	ENSMUSG00000020547.4	Bzw2	12
-1.32225	-0.215983	-0.176873	-0.657937	-0.845623	0.214108	0.764977	0.286838	0.701916	1.28892		1.26	1.285	1.103	1.173	1.41	1.605	1.436	1.672	1.8	0.817512	-0.746309	-1.30555	FALSE	High	IsMasterProtein	Q9Z0W1	Tumor necrosis factor receptor superfamily member 16 OS=Mus musculus OX=10090 GN=Ngfr PE=1 SV=1	0	36.007	29	6	18	6	1	417	44.7	4.64	351	36.35	6	6	cell death;cell differentiation;cellular component movement;defense response;development;metabolic process;regulation of biological process;response to stimulus;transport	cell surface;cytoplasm;endoplasmic reticulum;Golgi;membrane;mitochondrion;nucleus	protein binding;receptor activity;signal transducer activity	Pf00020, Pf00531	18053		Ngfr	11
0.0692316	0.128956	0.1713	-0.177235	0.373061	0.0698233	-0.391447	0.477105	0.168069	0.141821		0.999	1.021	0.914	1.061	1.008	0.935	1.094	1.059	0.996	0.817061	-0.228763	-0.935121	FALSE	High	IsMasterProtein	Q922Q4	Pyrroline-5-carboxylate reductase 2 OS=Mus musculus OX=10090 GN=Pycr2 PE=1 SV=1	0	11.317	11	3	6	3	1	320	33.6	7.77	74	8.59	3	3	metabolic process;response to stimulus	cytoplasm;mitochondrion	catalytic activity;nucleotide binding	Pf01210, Pf03807, Pf10727, Pf14748	69051	ENSMUSG00000026520.8	Pycr2	1
0.334443	0.0878314	0.092341	-0.37808	-0.26357	0.0133276	-0.0221447	0.251937	0.651036	-0.0396113		0.934	0.946	0.819	0.897	0.941	0.949	0.987	1.142	0.899	0.816023	-0.271912	-0.999346	FALSE	High	IsMasterProtein	P62821	Ras-related protein Rab-1A OS=Mus musculus OX=10090 GN=Rab1A PE=1 SV=3	0	68.847	72	14	86	7	1	205	22.7	6.21	802	96.95	13	14	cell organization and biogenesis;cellular component movement;defense response;metabolic process;regulation of biological process;response to stimulus;transport	cytoplasm;cytosol;endoplasmic reticulum;endosome;Golgi;membrane	catalytic activity;nucleotide binding;protein binding	Pf00009, Pf00025, Pf00071, Pf01926, Pf04670, Pf08477, Pf09439	19324	ENSMUSG00000020149.17	Rab1;Rab1a	11
-0.953495	1.3799	1.40316	-0.522644	-0.177044	0.114614	-0.544926	0.161098	-1.45688	0.869358		1.654	1.695	1.051	1.211	1.276	1.138	1.292	0.848	1.496	0.815647	-0.888027	-1.34097	FALSE	High	IsMasterProtein	sp	P16402 H13_HUMAN	0	44.792	31	11	35	1	1	221	22.3	11.02	625		11
0.186075	0.342171	-0.186295	0.35898	-0.189328	0.711888	0.246303	-0.352184	-0.349509	0.231617		1.021	0.917	1.021	0.939	1.103	1.036	0.909	0.895	0.993	0.813635	0.325624	1.06217	FALSE	High	IsMasterProtein	Q9D7H3	RNA 3'-terminal phosphate cyclase OS=Mus musculus OX=10090 GN=RtcA PE=1 SV=2	0	28.145	26	8	16	8	1	366	39.2	7.9	102	20.81	7	7	metabolic process	nucleus	catalytic activity;nucleotide binding;RNA binding	Pf01137, Pf05189	66368	ENSMUSG00000000339.14	Rtca;Rtcd1	3
1.04768	0.995262	0.325088	-1.58464	0.500163	-0.629627	-1.30057	0.236907	0.222767	0.413212		0.974	0.851	0.515	0.873	0.717	0.628	0.841	0.866	0.858	0.812567	-0.832045	-1.32412	FALSE	High	IsMasterProtein	Q6DIB4	Nucleolar protein 4-like OS=Mus musculus OX=10090 GN=Nol4l PE=2 SV=1	0	12.619	10	3	6	3	1	494	53.9	4.96	90	9.78	3	3		cytosol			329540		8430427H17Rik;Nol4l	2
-0.266174	0.574677	-0.176873	-0.803133	-0.313593	0.274054	0.487511	0.642118	0.263256	0.215436		1.188	1.016	0.84	1.017	1.128	1.201	1.216	1.172	1.094	0.812315	-0.42799	-1.15096	FALSE	High	IsMasterProtein	O35613	Death domain-associated protein 6 OS=Mus musculus OX=10090 GN=Daxx PE=1 SV=1	0	8.015	4	2	4	2	1	739	81.4	4.7	87	7.58	2	2	cell death;cell organization and biogenesis;metabolic process;regulation of biological process;response to stimulus	chromosome;cytoplasm;cytosol;nucleus	enzyme regulator activity;protein binding	Pf03344	13163		Daxx	17
0.308614	0.692603	-0.379078	0.0014167	0.373061	0.507643	0.265276	-0.0254879	-0.421769	-0.118025		1.074	0.855	0.907	1.006	1.035	1.012	0.941	0.854	0.888	0.812137	0.341554	1.07749	FALSE	High	IsMasterProtein	Q99MK8	Beta-adrenergic receptor kinase 1 OS=Mus musculus OX=10090 GN=Grk2 PE=1 SV=2	0.001	4.89	3	1	2	1	1	689	79.6	7.28	26	2.08	1	1	metabolic process;regulation of biological process;response to stimulus;transport	cytoplasm;membrane	catalytic activity;enzyme regulator activity;nucleotide binding;protein binding;receptor activity;signal transducer activity	Pf00069, Pf00169, Pf00615, Pf07714	110355	ENSMUSG00000024858.13	Adrbk1;Grk2	19
-0.0977168	0.411055	0.400012	-0.112498	0.145243	0.225055	-0.0826794	0.161098	-0.0557273	0.0710539		1.103	1.116	0.964	1.058	1.076	1.032	1.068	1.034	1.016	0.811741	-0.182017	-0.84392	FALSE	High	IsMasterProtein	Q9WUM4	Coronin-1C OS=Mus musculus OX=10090 GN=Coro1c PE=1 SV=2	0	56.361	35	15	42	15	1	474	53.1	7.08	420	55.83	13	15	cell organization and biogenesis;cellular component movement;regulation of biological process;transport	cytoplasm;cytoskeleton;membrane	protein binding	Pf00400, Pf08953, Pf08954	23790	ENSMUSG00000004530.12	Coro1c	5
0.221427	-0.255443	0.166951	0.783459	-0.0978256	0.344084	-0.0422419	0.166187	-0.333646	-0.0223898		0.887	0.987	1.128	0.946	1.025	0.97	0.996	0.892	0.926	0.809882	0.297449	1.02785	FALSE	High	IsMasterProtein	P62843	40S ribosomal protein S15 OS=Mus musculus OX=10090 GN=Rps15 PE=1 SV=2	0	10.079	34	2	5	2	1	145	17	10.39	68	9.53	2	2	cell differentiation;cell organization and biogenesis;metabolic process;transport	membrane;ribosome	protein binding;RNA binding;structural molecule activity	Pf00203	20054	ENSMUSG00000063457.14	Rps15	10
-0.102444	0.0184413	-0.200464	-0.314492	-0.226332	0.136878	-0.332416	0.370633	1.17223	-0.118025		1.013	0.974	0.917	0.995	1.06	0.983	1.113	1.452	0.972	0.809579	-0.416324	-1.14012	FALSE	High	IsMasterProtein	Q8VD62	UPF0696 protein C11orf68 homolog OS=Mus musculus OX=10090 GN=Bles03 PE=1 SV=1	0	13.368	20	4	7	4	1	251	27.5	5.47	84	10.36	4	3			RNA binding	Pf08939	107242		AI837181	19
0.19494	0.169711	0.0344222	-0.168541	-0.307317	0.0416479	0.0918721	0.226863	0.543975	-0.0482496		0.98	0.962	0.891	0.919	0.977	1.002	1.014	1.143	0.925	0.809299	-0.214824	-0.906968	FALSE	High	IsMasterProtein	Q9CRD0	OCIA domain-containing protein 1 OS=Mus musculus OX=10090 GN=Ociad1 PE=1 SV=1	0	22.437	26	6	15	6	1	247	27.6	7.81	117	23.71	5	6	regulation of biological process	endosome;membrane;mitochondrion	protein binding	Pf07051	68095	ENSMUSG00000029152.13	Ociad1	5
-0.714369	1.62791	2.41699	-0.00690972	0.865751	-1.2127	-3.74794	-0.0678789	-1.28813	0.443985		1.657	2.024	1.135	1.372	0.955	0.569	1.172	0.843	1.277	0.809004	-1.58981	-1.42824	FALSE	Medium	IsMasterProtein	P62274	40S ribosomal protein S29 OS=Mus musculus OX=10090 GN=Rps29 PE=1 SV=2	0.011	2.17	20	1	1	1	1	56	6.7	10.13	0		1		metabolic process;regulation of biological process	ribosome	metal ion binding;structural molecule activity	Pf00253	20090	ENSMUSG00000034892.8	Rps29	12
0.212616	0.254555	0.0790428	-0.20343	0.0751361	0.181139	-0.211195	0.266922	0.309926	0.00330822		0.996	0.969	0.88	0.977	0.998	0.939	1.018	1.068	0.934	0.808091	-0.171898	-0.819956	FALSE	High	IsMasterProtein	Q9CPV4	Glyoxalase domain-containing protein 4 OS=Mus musculus OX=10090 GN=Glod4 PE=1 SV=1	0	66.374	67	17	47	17	1	298	33.3	5.47	343	60.64	17	17		mitochondrion	protein binding	Pf00903, Pf12681	67201	ENSMUSG00000017286.15	Glod4	11
0.217024	0.183214	0.497966	-0.628552	-0.0616202	0.164581	-0.00212862	-0.0732011	0.0561258	0.531184		0.979	1.064	0.789	0.954	0.994	0.979	0.953	0.995	1.062	0.806679	-0.301197	-1.03015	FALSE	High	IsMasterProtein	Q99JY8	Phospholipid phosphatase 3 OS=Mus musculus OX=10090 GN=Plpp3 PE=1 SV=1	0	14.918	19	4	8	4	1	312	35.2	9.07	96	12.51	3	3	cell differentiation;development;metabolic process;regulation of biological process;response to stimulus	endoplasmic reticulum;Golgi;membrane	catalytic activity;protein binding	Pf01569	67916	ENSMUSG00000028517.8	Ppap2b;Plpp3	4
-0.99365	0.428114	-0.0929803	-0.737383	0.746399	-1.47285	0.599465	1.03952	-0.25923	1.15917		1.351	1.217	1.004	1.43	0.97	1.443	1.542	1.191	1.62	0.806587	-0.826524	-1.31618	FALSE	High	IsMasterProtein	O35387	HCLS1-associated protein X-1 OS=Mus musculus OX=10090 GN=Hax1 PE=1 SV=1	0	8.04	12	2	4	2	1	280	31.6	4.91	55	6.76	2	2	cell organization and biogenesis;regulation of biological process;response to stimulus	cytoplasm;cytoskeleton;endoplasmic reticulum;membrane;mitochondrion;nucleus	protein binding		23897	ENSMUSG00000027944.13	Hax1	3
0.212616	0.183214	0.325088	-0.260793	0.145243	0.147975	-0.149095	0.150907	0.198938	0.0500038		0.979	1.024	0.867	0.988	0.991	0.951	0.995	1.035	0.944	0.805628	-0.162441	-0.796814	FALSE	High	IsMasterProtein	Q8BMJ3	Eukaryotic translation initiation factor 1A, X-chromosomal OS=Mus musculus OX=10090 GN=Eif1ax PE=2 SV=3	0	14.092	23	4	10	4	1	144	16.5	5.24	57	9.89	4	4	metabolic process		RNA binding	Pf01176	66235	ENSMUSG00000067194.6	Eif1ax	X
0.713043	0.00443377	0.0254428	-0.0361903	0.299987	0.170106	-0.0573673	0.0582676	-0.0410986	-0.0699263		0.843	0.857	0.822	0.909	0.891	0.868	0.875	0.868	0.821	0.805245	0.222492	0.918201	FALSE	High	IsMasterProtein	Q3UIL6	Pleckstrin homology domain-containing family A member 7 OS=Mus musculus OX=10090 GN=Plekha7 PE=1 SV=2	0	36.788	12	8	18	5	1	1118	126.7	9.39	287	34.04	7	8	cell organization and biogenesis;metabolic process	cytoplasm;cytoskeleton;cytosol;nucleus	protein binding	Pf00169, Pf00397, Pf02463, Pf04111, Pf07798, Pf14992, Pf15409, Pf15413	233765	ENSMUSG00000045659.18	Plekha7	7
0.199365	-0.0425735	0.016446	0.783459	0.0810103	-0.0840368	0.052508	0.0322399	-0.0410986	-0.135656		0.934	0.958	1.133	0.98	0.954	0.993	0.975	0.972	0.905	0.804648	0.24059	0.947278	FALSE	High	IsMasterProtein	P57780	Alpha-actinin-4 OS=Mus musculus OX=10090 GN=Actn4 PE=1 SV=1	0	232.576	64	46	148	32	1	912	104.9	5.41	1644	191.75	46	45	cell organization and biogenesis;cellular component movement;regulation of biological process;response to stimulus;transport	cytoplasm;cytoskeleton;cytosol;nucleus	DNA binding;metal ion binding;protein binding;RNA binding	Pf00307, Pf00435, Pf08726, Pf11971, Pf13499	60595	ENSMUSG00000054808.15	Actn4	7
-0.380401	-0.0996379	-0.0106565	-0.747427	-0.00772652	-0.509954	0.617147	0.0426664	0.968257	0.504842		1.049	1.083	0.875	1.099	1.006	1.265	1.112	1.461	1.205	0.804408	-0.486766	-1.18259	FALSE	High	IsMasterProtein	Q61490	CD166 antigen OS=Mus musculus OX=10090 GN=Alcam PE=1 SV=3	0	28.093	14	6	14	6	1	583	65.1	6.15	134	20.5	6	6	cell growth;cellular component movement;response to stimulus	membrane	protein binding	Pf07679, Pf08205, Pf13895, Pf13927	11658	ENSMUSG00000022636.13	Alcam	16
-0.285833	0.566429	0.016446	-0.00274521	-0.544122	0.241436	0.150344	0.291803	-0.243756	0.664031		1.191	1.066	1.034	0.982	1.126	1.127	1.142	1.023	1.226	0.802808	-0.347174	-1.07617	FALSE	High	IsMasterProtein	Q99LX0	Protein/nucleic acid deglycase DJ-1 OS=Mus musculus OX=10090 GN=Park7 PE=1 SV=1	0	81.13	81	13	95	13	1	189	20	6.77	1073	112.12	12	13	cell communication;cell organization and biogenesis;cell proliferation;defense response;metabolic process;regulation of biological process;response to stimulus;transport	chromosome;cytoplasm;cytosol;endoplasmic reticulum;membrane;mitochondrion;nucleus;organelle lumen	antioxidant activity;catalytic activity;enzyme regulator activity;metal ion binding;protein binding;RNA binding	Pf01965, Pf13278	57320	ENSMUSG00000028964.14	Park7	4
1.00718	-0.416832	-0.393885	1.56931	-0.357714	-0.404997	-0.180049	-0.767358	0.150805	-0.293275		0.719	0.73	1.157	0.761	0.753	0.793	0.699	0.856	0.727	0.802566	0.670856	1.26519	FALSE	High	IsMasterProtein	sp	P11047 LAMC1_HUMAN	0	17.09	4	4	5	1	1	1609	177.5	5.12	130		4
0.221427	0.381048	0.593787	-0.391841	-0.220148	0.26863	-0.0979272	0.341212	-0.22067	0.141821		1.022	1.087	0.837	0.928	1.012	0.959	1.031	0.921	0.965	0.801536	-0.291411	-1.01508	FALSE	High	IsMasterProtein	P32067	Lupus La protein homolog OS=Mus musculus OX=10090 GN=Ssb PE=1 SV=1	0	56.236	36	14	42	14	1	415	47.7	9.77	352	54.01	14	14	metabolic process;transport	cytoplasm;nucleus	RNA binding	Pf00076, Pf05383, Pf08777, Pf14259	20823	ENSMUSG00000068882.13	Ssb	2
0.41106	0.307329	0.371026	-0.0699234	-0.158668	-0.101395	-0.149095	-0.00442206	0.102021	0.145946		0.964	0.991	0.871	0.898	0.907	0.91	0.924	0.965	0.926	0.799409	-0.197984	-0.870746	FALSE	High	IsMasterProtein	Q9CQ48	NudC domain-containing protein 2 OS=Mus musculus OX=10090 GN=Nudcd2 PE=1 SV=1	0.001	5.585	18	2	4	2	1	157	17.6	5.07	29	2.39	2	2	metabolic process	chromosome;cytoplasm;cytoskeleton;cytosol	protein binding	Pf04969	52653	ENSMUSG00000020328.10	Nudcd2	11
0.105507	-0.118821	-0.144057	-1.47427	-0.226332	-0.153794	0.377627	1.13324	0.850397	0.112831		0.939	0.943	0.652	0.95	0.962	1.082	1.232	1.269	0.982	0.798283	-0.640971	-1.24986	FALSE	High	IsMasterProtein	Q8BGT0	Osteopetrosis-associated transmembrane protein 1 OS=Mus musculus OX=10090 GN=Ostm1 PE=1 SV=1	0.003	3.278	4	1	2	1	1	338	38	6.39	55	2.14	1	1	cell differentiation	cytosol;membrane;vacuole	protein binding	Pf09777	14628	ENSMUSG00000038280.12	Ostm1	10
0.453069	0.376744	-0.238474	0.116171	0.110294	0.386751	0.0673059	-0.0360535	-0.298206	0.170608		0.969	0.854	0.904	0.932	0.98	0.942	0.91	0.856	0.922	0.797972	0.231794	0.929636	FALSE	High	IsMasterProtein	P61222	ATP-binding cassette sub-family E member 1 OS=Mus musculus OX=10090 GN=Abce1 PE=1 SV=1	0	34.511	22	8	14	8	1	599	67.3	8.34	105	26.91	7	7	cell organization and biogenesis;metabolic process;regulation of biological process;transport	cytoplasm;cytosol;membrane;mitochondrion	catalytic activity;enzyme regulator activity;metal ion binding;nucleotide binding	Pf00005, Pf04068, Pf13304, Pf13671	24015	ENSMUSG00000058355.8	Abce1	8
0.0874064	0.205629	0.902592	0.630471	-2.65041	-1.5548	0.442019	1.09936	0.378821	-0.307074		1.013	1.201	1.118	0.631	0.753	1.1	1.228	1.118	0.89	0.795996	-1.06493	-1.35236	FALSE	High	IsMasterProtein	P01942	Hemoglobin subunit alpha OS=Mus musculus OX=10090 GN=Hba PE=1 SV=2	0	43.98	68	9	55	9	1	142	15.1	8.22	389	64.84	9	8	response to stimulus;transport	membrane	antioxidant activity;catalytic activity;metal ion binding;protein binding;transporter activity	Pf00042	15122;110257		Hba-a1;Hba-a2	11
-1.14601	0.668456	1.25276	-3.40045	0.576205	0.549089	0.20814	1.14589	0.333036	-0.334811		1.475	1.71	0.529	1.438	1.439	1.381	1.63	1.452	1.162	0.795227	-1.25567	-1.37801	FALSE	High	IsMasterProtein	Q8BXA5	Cleft lip and palate transmembrane protein 1-like protein OS=Mus musculus OX=10090 GN=Clptm1l PE=1 SV=1	0.001	4.549	3	1	2	1	1	539	62.1	8.84	43	3.01	1	1	cell death	membrane		Pf05602	218335	ENSMUSG00000021610.7	Clptm1l	13
0.000418239	-0.285266	-0.181582	2.15502	0.265949	-0.266045	-0.375278	-0.500396	-0.421769	-0.442919		0.925	0.956	1.677	1.057	0.965	0.953	0.92	0.913	0.877	0.794755	0.7224	1.27425	FALSE	High	IsMasterProtein	A2ASQ1	Agrin OS=Mus musculus OX=10090 GN=Agrn PE=1 SV=1	0	100.304	19	23	55	20	1	1950	207.4	6.32	552	81.54	22	21	cell communication;cell differentiation;cell organization and biogenesis;development;metabolic process;regulation of biological process;transport	cell surface;cytosol;extracellular;membrane;organelle lumen	enzyme regulator activity;metal ion binding;protein binding;transporter activity	Pf00008, Pf00050, Pf00053, Pf00054, Pf01390, Pf02210, Pf03137, Pf07648	11603	ENSMUSG00000041936.18	Agrn	4
1.49067	-1.5891	-0.591028	0.168337	1.10235	-0.856975	0.265276	-0.552702	1.03392	-0.673172		0.498	0.627	0.728	0.877	0.625	0.778	0.654	0.982	0.596	0.793906	0.908347	1.32102	FALSE	Medium	IsMasterProtein	Q5SS00	DBF4-type zinc finger-containing protein 2 homolog OS=Mus musculus OX=10090 GN=Zdbf2 PE=2 SV=1	0.045	1.339	0	1	1	1	1	2493	273.6	5.22		2.54		1					73884	ENSMUSG00000027520.15	Zdbf2	1
-8.12998	-6.50328	-6.19675	8.08124	-1.46117	-3.50959	-7.58899	-8.90429	-6.54732	-7.41046		1.405	1.479	45.644	4.769	3.279	1.364	1.102	1.017	0.959	0.793639	4.59072	1.49509	FALSE	High	IsMasterProtein	Q5SX39	Myosin-4 OS=Mus musculus OX=10090 GN=Myh4 PE=2 SV=1	0	452.466	55	100	358	27	1	1939	222.7	5.74	3572	478.62	95	96	cell organization and biogenesis;metabolic process;response to stimulus	cytoplasm;cytosol	catalytic activity;motor activity;nucleotide binding;protein binding;RNA binding	Pf00063, Pf00261, Pf01576, Pf02736, Pf04111, Pf05483, Pf05622, Pf08317, Pf09726, Pf12128	17884	ENSMUSG00000057003.12	Myh4	11
0.252134	0.656334	0.640926	-1.46823	0.248857	0.192151	-0.528254	0.0738224	0.79579	-0.367411		1.079	1.091	0.632	0.997	0.99	0.874	0.971	1.21	0.845	0.793597	-0.62056	-1.23725	FALSE	High	IsMasterProtein	Q8BQ46	TAF15 RNA polymerase II, TATA box binding protein (TBP)-associated factor OS=Mus musculus OX=10090 GN=Taf15 PE=1 SV=1	0	32.7	28	8	13	3	1	557	58.6	8.4		35.8		8	regulation of biological process	cytoplasm;nucleus	metal ion binding;RNA binding	Pf00076, Pf00641, Pf13893, Pf14259	70439	ENSMUSG00000020680.15	Taf15	11
-0.999415	1.3799	-0.85194	-0.112498	-1.28815	0.585107	-0.48957	-0.414373	0.632907	1.20712		1.671	1.026	1.177	1.012	1.401	1.162	1.167	1.527	1.64	0.792558	-0.851627	-1.30685	FALSE	High	IsMasterProtein	Q8BQ47	Protein canopy homolog 4 OS=Mus musculus OX=10090 GN=Cnpy4 PE=1 SV=1	0	8.332	13	2	4	2	1	245	28.1	4.77	83	6.44	2	2	regulation of biological process	extracellular	protein binding	Pf11938	66455	ENSMUSG00000036968.15	Cnpy4	5
-7.60169	-6.42462	-6.15993	7.91494	-0.977726	-3.21967	-6.73383	-7.68754	-5.77569	-6.15287		1.274	1.323	38.891	4.602	3.069	1.437	1.239	1.118	1.162	0.791481	4.31654	1.48888	FALSE	High	IsMasterProtein	P13412	Troponin I, fast skeletal muscle OS=Mus musculus OX=10090 GN=Tnni2 PE=2 SV=2	0	11.79	30	3	5	3	1	182	21.3	8.5	32	5.7	2	3	regulation of biological process	nucleus	metal ion binding;protein binding	Pf00992	21953	ENSMUSG00000031097.15	Tnni2	7
0.625356	-0.0143099	0.412376	-0.229801	0.243147	1.0947	0.0227799	-0.623273	-0.600468	0.174703		0.855	0.954	0.798	0.917	1.071	0.899	0.783	0.758	0.888	0.791288	0.48143	1.16779	FALSE	High	IsMasterProtein	Q99NH0	Ankyrin repeat domain-containing protein 17 OS=Mus musculus OX=10090 GN=Ankrd17 PE=1 SV=2	0.001	4.753	1	1	5	1	1	2603	274	6.52	43	10.07	1	1	defense response;regulation of biological process;response to stimulus	chromosome;cytoplasm;membrane;nucleus	protein binding;RNA binding	Pf00013, Pf00023, Pf12796, Pf13014, Pf13606, Pf13637, Pf13857	81702	ENSMUSG00000055204.15	Ankrd17	5
1.09145	0.0924187	0.82084	-0.456699	-0.389434	-0.984356	-0.561652	0.191554	0.205763	0.287745		0.79	0.944	0.679	0.742	0.667	0.721	0.826	0.853	0.824	0.790887	-0.579803	-1.21752	FALSE	High	IsMasterProtein	Q9D3B1	Very-long-chain (3R)-3-hydroxyacyl-CoA dehydratase 2 OS=Mus musculus OX=10090 GN=Hacd2 PE=1 SV=1	0.006	2.511	4	1	3	1	1	254	28.4	9.58	30	5.33	1	1	metabolic process	endoplasmic reticulum;membrane	catalytic activity;protein binding	Pf04387	70757	ENSMUSG00000035376.9	Ptplb;Hacd2	16
-0.533876	0.419592	0.383472	-0.0194319	-0.702995	0.208627	0.52361	0.191554	0.0949981	0.207321		1.217	1.224	1.087	1.009	1.182	1.283	1.182	1.187	1.157	0.790514	-0.364201	-1.08262	FALSE	High	IsMasterProtein	Q9CR95	Adaptin ear-binding coat-associated protein 1 OS=Mus musculus OX=10090 GN=Necap1 PE=1 SV=2	0	35.873	47	9	37	9	1	275	29.6	6.38	394	52.31	9	9	transport	membrane	protein binding	Pf07933	67602	ENSMUSG00000030327.8	Necap1	6
-1.12223	0.728581	0.227456	-0.480125	-0.26357	-0.0265583	0.824601	-0.0307673	0.562555	0.116984		1.486	1.348	1.103	1.24	1.293	1.554	1.292	1.539	1.291	0.789951	-0.534539	-1.19537	FALSE	High	IsMasterProtein	Q8BTE0	Succinate dehydrogenase assembly factor 4, mitochondrial OS=Mus musculus OX=10090 GN=Sdhaf4 PE=3 SV=2	0.002	3.758	11	1	2	1	1	104	11.9	9.5	49	2.98	1	1	cell organization and biogenesis;defense response;metabolic process;response to stimulus	mitochondrion;organelle lumen	catalytic activity	Pf07896	68002	ENSMUSG00000026154.4	1110058L19Rik;Sdhaf4	1
-0.0320558	0.227935	0.282906	-0.27861	-0.466269	0.413255	0.0918721	0.370633	0.417608	-0.162247		1.044	1.071	0.912	0.94	1.097	1.053	1.095	1.161	0.946	0.788113	-0.281729	-0.994393	FALSE	High	IsMasterProtein	O88952	Protein lin-7 homolog C OS=Mus musculus OX=10090 GN=Lin7c PE=1 SV=2	0	42.045	51	10	34	4	1	197	21.8	8.43	342	38.22	10	10	cell organization and biogenesis;transport	cytoplasm;membrane	protein binding	Pf00595, Pf02828, Pf09829	22343	ENSMUSG00000027162.7	Lin7c	2
0.771867	-1.14538	-1.04253	3.08975	-0.466269	-1.04572	-0.359162	-0.670859	-0.916341	-0.0569068		0.644	0.664	1.792	0.787	0.708	0.806	0.751	0.672	0.813	0.785459	1.1645	1.35444	FALSE	High	IsMasterProtein	P23492	Purine nucleoside phosphorylase OS=Mus musculus OX=10090 GN=Pnp PE=1 SV=2	0	25.216	27	5	12	5	1	289	32.3	6.16	122	17.98	5	5	cell organization and biogenesis;metabolic process;regulation of biological process;response to stimulus	cytoplasm;cytoskeleton;cytosol;extracellular;nucleus	catalytic activity	Pf01048	18950		Pnp	14
-0.602038	0.950004	0.534144	-2.49715	0.328201	0.439633	0.340456	0.891273	0.161173	-0.0180949		1.391	1.286	0.589	1.221	1.25	1.256	1.375	1.227	1.112	0.782798	-0.901878	-1.30705	FALSE	High	IsMasterProtein	Q9CRC8	Leucine-rich repeat-containing protein 40 OS=Mus musculus OX=10090 GN=Lrrc40 PE=1 SV=2	0.001	5.366	6	2	3	2	1	602	68	6.89	20	5.28	1	2	regulation of biological process;response to stimulus	membrane	protein binding	Pf12799, Pf13855	67144		Lrrc40	3
0.609228	0.165201	0.166951	-0.172886	0.677852	0.0472941	0.135789	-0.0307673	-0.247619	-0.175608		0.894	0.904	0.812	0.991	0.892	0.922	0.88	0.838	0.818	0.782524	0.283824	0.993329	FALSE	High	IsMasterProtein	P50580	Proliferation-associated protein 2G4 OS=Mus musculus OX=10090 GN=Pa2g4 PE=1 SV=3	0	71.488	56	19	57	19	1	394	43.7	6.86	628	74.2	18	19	metabolic process;regulation of biological process	cytoplasm;membrane;nucleus	DNA binding;protein binding;RNA binding	Pf00557	18813	ENSMUSG00000025364.13	Pa2g4	10
0.154915	0.74051	0.683697	-0.234213	-0.0616202	0.0133276	-0.216405	-0.089204	-0.0667373	-0.0482496		1.123	1.125	0.884	0.966	0.979	0.95	0.962	0.974	0.933	0.782024	-0.312802	-1.02626	FALSE	High	IsMasterProtein	Q61503	5'-nucleotidase OS=Mus musculus OX=10090 GN=Nt5e PE=1 SV=2	0	38.438	24	9	21	9	1	576	63.8	6.64	218	30.28	9	9	metabolic process;regulation of biological process	cell surface;cytosol;membrane	catalytic activity;metal ion binding;nucleotide binding	Pf00149, Pf02872, Pf09587	23959	ENSMUSG00000032420.8	Nt5e	9
-0.607324	-0.280281	-0.957425	0.721588	3.48296	-0.344161	-0.154241	-0.58199	-0.186314	-0.718787		1.06	0.918	1.335	2.093	1.09	1.139	1.037	1.117	0.938	0.781498	1.16472	1.34966	FALSE	High	IsMasterProtein	P53811	Phosphatidylinositol transfer protein beta isoform OS=Mus musculus OX=10090 GN=Pitpnb PE=1 SV=2	0	31.634	42	8	19	7	1	271	31.5	6.95	159	27.05	7	8	transport	cytoplasm;Golgi	transporter activity	Pf02121	56305	ENSMUSG00000050017.11	Pitpnb	5
-1.20601	0.342171	0.424706	0.478682	-0.164787	-0.295961	0.298307	0.216799	-0.0557273	0.564803		1.39	1.436	1.433	1.284	1.254	1.424	1.38	1.321	1.467	0.781189	-0.476503	-1.15589	FALSE	High	IsMasterProtein	A2AAE1	Uncharacterized protein KIAA1109 OS=Mus musculus OX=10090 GN=Kiaa1109 PE=1 SV=4	0.001	4.599	0	1	2	1	1	5005	555	6.61	32	4	1	1	cell differentiation;metabolic process;regulation of biological process	membrane;nucleus		Pf10479	229227	ENSMUSG00000037270.18	4932438A13Rik	3
0.0692316	0.524962	0.295602	-0.190311	-0.511557	0.274054	0.174507	0.236907	0.0454516	0.00757483		1.091	1.05	0.911	0.913	1.047	1.048	1.044	1.024	0.965	0.780882	-0.258915	-0.959961	FALSE	High	IsMasterProtein	Q9WVL4	Rhodopsin kinase OS=Mus musculus OX=10090 GN=Grk1 PE=1 SV=1	0	141.035	61	26	94	26	1	564	63.8	5.54	1073	132.75	25	26	cell organization and biogenesis;metabolic process;regulation of biological process;response to stimulus	membrane	catalytic activity;nucleotide binding	Pf00069, Pf00615, Pf07714, Pf14531	24013		Grk1	8
0.617299	0.138045	-0.0929803	-0.116781	-0.183184	0.579975	0.349774	0.120211	-0.0520644	-0.288687		0.886	0.852	0.822	0.854	0.979	0.961	0.904	0.883	0.794	0.77921	0.284512	0.991985	FALSE	High	IsMasterProtein	Q80TL0	Protein phosphatase 1E OS=Mus musculus OX=10090 GN=Ppm1e PE=1 SV=2	0	33.317	11	7	16	7	1	749	83.4	4.97	284	23.29	7	7	metabolic process;regulation of biological process;response to stimulus	cytoplasm;mitochondrion;nucleus	catalytic activity;metal ion binding	Pf00481	320472	ENSMUSG00000046442.4	Ppm1e	11
-0.528675	0.294193	0.201628	0.0551111	-0.414933	0.0529348	0.519111	0.296767	0.232932	0.112831		1.184	1.175	1.108	1.059	1.149	1.282	1.207	1.232	1.131	0.779153	-0.29096	-0.999671	FALSE	High	IsMasterProtein	Q9Z2E1	Methyl-CpG-binding domain protein 2 OS=Mus musculus OX=10090 GN=Mbd2 PE=2 SV=2	0	19.05	13	4	8	4	1	414	43.5	10.04	113	9.52	4	4	cell organization and biogenesis;metabolic process;regulation of biological process;response to stimulus	chromosome;cytoplasm;cytosol;nucleus	DNA binding;nucleotide binding;protein binding;RNA binding	Pf01429, Pf14048	17191	ENSMUSG00000024513.16	Mbd2	18
-0.140437	0.376744	0.0478556	-0.0278027	-0.2698	0.136878	0.321766	0.191554	0.133458	0.162403		1.106	1.041	0.996	0.997	1.07	1.131	1.085	1.1	1.051	0.778923	-0.178282	-0.821218	FALSE	High	IsMasterProtein	Q8BGS1	Band 4.1-like protein 5 OS=Mus musculus OX=10090 GN=Epb41l5 PE=1 SV=1	0	33.161	18	8	22	8	1	731	81.6	6.39	262	34.26	8	8	cell growth;cell organization and biogenesis;cellular component movement;regulation of biological process;response to stimulus	cytoplasm;cytoskeleton;membrane	protein binding;structural molecule activity	Pf00373, Pf08736, Pf09379, Pf09380	226352	ENSMUSG00000026383.14	Epb4.1l5;Epb41l5	1
0.0737813	0.214564	0.341848	-0.10822	-0.128168	0.0922633	0.198554	0.0634577	0.219373	-0.0266875		1.017	1.061	0.929	0.973	1.012	1.052	1.009	1.074	0.955	0.777952	-0.136869	-0.720424	FALSE	High	IsMasterProtein	P57784	U2 small nuclear ribonucleoprotein A' OS=Mus musculus OX=10090 GN=Snrpa1 PE=1 SV=2	0	47.695	43	11	37	11	1	255	28.3	8.62	425	56.49	10	11	metabolic process	nucleus;spliceosomal complex	protein binding;RNA binding	Pf12799, Pf13855, Pf14580	68981	ENSMUSG00000030512.13	Snrpa1	7
0.325851	0.263393	0.153875	-0.155538	0.220258	-0.0782624	-0.284632	0.140695	0.136933	0.231617		0.973	0.961	0.868	0.977	0.929	0.903	0.969	0.993	0.963	0.777835	-0.179767	-0.823858	FALSE	High	IsMasterProtein	Q80VL1	Tudor and KH domain-containing protein OS=Mus musculus OX=10090 GN=Tdrkh PE=1 SV=1	0	20.139	13	5	12	5	1	560	62.1	4.94	132	16.23	5	4	cell differentiation;cell organization and biogenesis;metabolic process;regulation of biological process	cytoplasm;cytosol;mitochondrion	protein binding;RNA binding	Pf00013, Pf00567, Pf07650, Pf13014	72634	ENSMUSG00000041912.12	Tdrkh	3
-0.310529	0.097003	-0.214679	0.0551111	-0.345075	-0.0552242	0.307703	0.150907	0.459163	0.538678		1.079	1.017	1.055	1.021	1.073	1.171	1.118	1.25	1.195	0.777169	-0.275817	-0.97988	FALSE	High	IsMasterProtein	Q99JI6	Ras-related protein Rap-1b OS=Mus musculus OX=10090 GN=Rap1b PE=1 SV=2	0	50.201	64	11	47	2	1	184	20.8	5.78	450	61.44	11	10	cell proliferation;regulation of biological process;response to stimulus	cytoplasm;cytosol;membrane	catalytic activity;nucleotide binding;protein binding	Pf00009, Pf00071, Pf08477	215449	ENSMUSG00000052681.8	Rap1b	10
0.150444	-0.0237107	-0.0883662	1.06	0.116133	-0.0840368	0.00784967	-0.73096	0.198938	-0.0699263		0.948	0.945	1.228	0.997	0.964	0.995	0.851	1.05	0.929	0.776146	0.392883	1.09506	FALSE	High	IsMasterProtein	P56564	Excitatory amino acid transporter 1 OS=Mus musculus OX=10090 GN=Slc1a3 PE=1 SV=2	0	84.043	28	13	67	12	1	543	59.6	8.4	844	108.73	12	12	cell organization and biogenesis;metabolic process;regulation of biological process;response to stimulus;transport	cell surface;membrane	metal ion binding;protein binding;transporter activity	Pf00375	20512	ENSMUSG00000005360.14	Slc1a3	15
0.540035	0.0091089	0.0299347	-0.341619	0.225989	0.486804	0.307703	0.150907	-0.0851627	-0.135656		0.876	0.891	0.79	0.932	0.979	0.969	0.925	0.89	0.839	0.775221	0.249956	0.943965	FALSE	High	IsMasterProtein	Q61206	Platelet-activating factor acetylhydrolase IB subunit beta OS=Mus musculus OX=10090 GN=Pafah1b2 PE=1 SV=2	0	43.152	59	7	22	7	1	229	25.6	5.92	203	33.93	7	7	cellular component movement;metabolic process;regulation of biological process	cytoplasm;cytosol;membrane	catalytic activity;protein binding	Pf00657, Pf13472	18475	ENSMUSG00000003131.7	Pafah1b2	9
-0.451373	-0.0378507	0.153875	-0.498966	-0.332463	0.365458	0.460265	0.341212	0.490808	0.315523		1.081	1.142	0.946	1.056	1.194	1.245	1.196	1.301	1.167	0.775213	-0.344129	-1.05276	FALSE	High	IsMasterProtein	Q8CJ40	Rootletin OS=Mus musculus OX=10090 GN=Crocc PE=1 SV=2	0	501.988	54	112	439	111	1	2009	226.8	5.55	5076	570.71	110	110	cell organization and biogenesis;metabolic process;regulation of biological process	cytoplasm;cytoskeleton;cytosol;membrane	protein binding;structural molecule activity	Pf04111, Pf15035	230872	ENSMUSG00000040860.16	Crocc	4
-1.44156	0.0878314	-0.0699567	0.0837245	-1.8559	-0.700094	1.18394	-0.191714	1.14604	0.913994		1.385	1.352	1.366	1.014	1.231	1.793	1.344	1.943	1.685	0.7747	-0.923217	-1.30215	FALSE	High	IsMasterProtein	Q5SU73	Coilin OS=Mus musculus OX=10090 GN=Coil PE=1 SV=1	0.001	4.626	5	2	3	2	1	570	61.9	9	14	5.45	1	2	metabolic process	membrane;nucleus	catalytic activity;protein binding		12812		Coil	11
-1.47349	-1.46427	1.72616	-1.02877	1.33926	-2.82042	-0.300508	1.80549	-0.57923	1.55129		0.987	2.046	1.037	1.76	0.849	1.34	1.988	1.212	1.982	0.774535	-1.46467	-1.37357	FALSE	High	IsMasterProtein	Q70IV5	Synemin OS=Mus musculus OX=10090 GN=Synm PE=1 SV=2	0	18.451	6	6	11	6	1	1561	173.1	5.12	70	17.64	5	6	cell organization and biogenesis	cytoplasm;cytoskeleton;membrane	protein binding;structural molecule activity	Pf00038	233335	ENSMUSG00000030554.16	Synm	7
-0.236845	0.214564	0.473682	-0.475429	-0.307317	0.197648	0.437447	0.231887	0.487655	-0.197975		1.089	1.17	0.907	1.01	1.104	1.181	1.116	1.238	0.981	0.774113	-0.318862	-1.02706	FALSE	High	IsMasterProtein	P43081	Guanylyl cyclase-activating protein 1 OS=Mus musculus OX=10090 GN=Guca1a PE=2 SV=3	0	54.902	61	8	28	8	1	202	23	4.55	593	52.55	8	8	regulation of biological process;response to stimulus	membrane	enzyme regulator activity;metal ion binding	Pf00036, Pf13405, Pf13499, Pf13833	14913	ENSMUSG00000023982.7	Guca1a	17
-0.004206	0.819242	0.902592	-0.87519	-0.220148	0.37079	0.00784967	0.296767	-0.321794	-0.0396113		1.184	1.226	0.779	0.974	1.083	1.03	1.074	0.941	0.97	0.772445	-0.47562	-1.14754	FALSE	High	IsMasterProtein	Q62277	Synaptophysin OS=Mus musculus OX=10090 GN=Syp PE=1 SV=2	0	20.294	16	4	25	4	1	314	34	4.94	197	26.81	4	4	cell communication;regulation of biological process;response to stimulus;transport	membrane	protein binding;transporter activity	Pf01284	20977	ENSMUSG00000031144.15	Syp	X
-0.633848	0.147115	0.371026	-0.828717	0.559993	0.0133276	-0.174876	1.27894	0.617728	-0.553973		1.173	1.25	0.907	1.28	1.168	1.143	1.493	1.403	0.982	0.771583	-0.584992	-1.2009	FALSE	High	IsMasterProtein	Q91VU6	DDB1- and CUL4-associated factor 11 OS=Mus musculus OX=10090 GN=Dcaf11 PE=1 SV=1	0.004	3.013	4	1	2	1	1	549	62	6.44	28	3.29	1	1	metabolic process		protein binding	Pf00400	28199	ENSMUSG00000022214.14	Dcaf11	14
0.239	0.298575	0.554115	-0.0699234	0.0160688	-0.326039	0.0327086	-0.0572481	0.0985115	0.0626473		0.999	1.073	0.904	0.961	0.906	0.98	0.95	1.001	0.941	0.771378	-0.212957	-0.883796	FALSE	High	IsMasterProtein	Q9R020	Zinc finger Ran-binding domain-containing protein 2 OS=Mus musculus OX=10090 GN=Zranb2 PE=1 SV=2	0	17.722	18	6	18	6	1	330	37.3	9.89	95	19.5	6	5	metabolic process	nucleus	metal ion binding;RNA binding	Pf00641	53861	ENSMUSG00000028180.18	Zranb2	3
-0.340341	0.329137	0.0254428	-0.737383	-0.031617	0.549089	0.0771469	0.515288	0.562555	-0.0439278		1.144	1.082	0.868	1.084	1.204	1.126	1.207	1.295	1.044	0.771018	-0.37432	-1.07608	FALSE	High	IsMasterProtein	P30681	High mobility group protein B2 OS=Mus musculus OX=10090 GN=Hmgb2 PE=1 SV=3	0	60.984	43	13	47	10	1	210	24.1	7.31	347	46.58	12	12	cell organization and biogenesis;cellular component movement;defense response;metabolic process;regulation of biological process;response to stimulus	chromosome;cytoplasm;extracellular;nucleus	DNA binding;protein binding;RNA binding	Pf00505, Pf09011	97165	ENSMUSG00000054717.7	Hmgb2	8
0.584928	0.298575	-0.349617	-0.0826463	-0.357714	0.497233	1.16816	0.390154	-0.369437	-0.770075		0.925	0.809	0.835	0.836	0.971	1.14	0.959	0.814	0.711	0.769299	0.522072	1.16976	FALSE	Medium	IsMasterProtein	Q99LH1	Nucleolar GTP-binding protein 2 OS=Mus musculus OX=10090 GN=Gnl2 PE=1 SV=2	0.015	1.944	1	1	5	1	1	728	83.3	9.2	45	2.53	1	1		membrane;nucleus	catalytic activity;nucleotide binding;RNA binding	Pf01926, Pf08153	230737	ENSMUSG00000028869.13	Gnl2	4
0.0050395	-0.0567715	0.184323	-0.37808	-0.0917749	0.235981	0.20814	0.21176	0.303295	0.315523		0.972	1.039	0.882	0.994	1.055	1.07	1.055	1.116	1.056	0.764971	-0.195765	-0.849523	FALSE	High	IsMasterProtein	B2RXS4	Plexin-B2 OS=Mus musculus OX=10090 GN=Plxnb2 PE=1 SV=1	0	68.487	13	18	44	18	1	1842	206.1	5.87	336	60.02	18	17	cell proliferation;development;regulation of biological process;response to stimulus	cell surface;membrane	protein binding;receptor activity;signal transducer activity	Pf01403, Pf01437, Pf01833, Pf08337	140570	ENSMUSG00000036606.16	Plxnb2	15
-0.466728	0.267807	0.424706	-0.309989	-0.226332	-0.362342	0.682905	0.135582	0.690008	-0.247616		1.161	1.218	0.996	1.078	1.052	1.305	1.154	1.379	1.021	0.76496	-0.390595	-1.0842	FALSE	High	IsMasterProtein	Q9JKC6	Cell cycle exit and neuronal differentiation protein 1 OS=Mus musculus OX=10090 GN=Cend1 PE=1 SV=1	0	27.374	36	6	29	6	1	149	15	8.97	470	29.64	6	6	cell differentiation;cellular component movement;regulation of biological process;response to stimulus	membrane;mitochondrion	protein binding		57754	ENSMUSG00000060240.12	Cend1	7
-0.0367144	0.0602033	0.441091	0.270642	0.521991	-0.661548	-0.878657	0.765925	0.273307	-0.0482496		1.007	1.112	1.049	1.114	0.907	0.869	1.185	1.117	0.975	0.762528	-0.455313	-1.12658	FALSE	High	IsMasterProtein	D3YXJ5	Family with sequence similarity 84, member B OS=Mus musculus OX=10090 GN=Fam84b PE=1 SV=1	0.005	2.819	8	1	1	1	1	310	34.6	5.54		3.03		1		cytoplasm;membrane		Pf04970	399603	ENSMUSG00000072568.4	Fam84b	15
-0.350323	0.101581	0.240314	-0.078401	-0.122087	-0.0265583	0.405326	0.0789971	0.509662	0.0245995		1.09	1.138	1.029	1.069	1.089	1.203	1.112	1.278	1.063	0.760977	-0.22544	-0.898735	FALSE	High	IsMasterProtein	Q8K3K8	Optineurin OS=Mus musculus OX=10090 GN=Optn PE=1 SV=1	0	59.849	32	16	33	16	1	584	67	5.26	312	38.87	14	15	cell organization and biogenesis;defense response;metabolic process;regulation of biological process;response to stimulus;transport	cytoplasm;cytosol;endosome;Golgi;nucleus;vacuole	metal ion binding;protein binding	Pf05557, Pf07888, Pf11577	71648	ENSMUSG00000026672.11	Optn	2
0.247761	0.0277558	0.096766	-0.332556	0.0751361	-0.118808	-0.185226	0.0789971	0.769633	0.0245995		0.939	0.965	0.844	0.969	0.937	0.937	0.973	1.203	0.931	0.760513	-0.262289	-0.951764	FALSE	High	IsMasterProtein	Q8VEH3	ADP-ribosylation factor-like protein 8A OS=Mus musculus OX=10090 GN=Arl8a PE=1 SV=1	0	50.8	51	10	28	4	1	186	21.4	7.77	238	31.26	10	10	cell division;regulation of biological process;response to stimulus	cytoplasm;endosome;membrane;vacuole	catalytic activity;nucleotide binding;protein binding;signal transducer activity	Pf00025, Pf00071, Pf00503, Pf04670, Pf08477, Pf09439	68724	ENSMUSG00000026426.10	Arl8a	1
1.11317	0.294193	0.0879131	0.255074	0.68845	0.147975	-0.506112	-0.180827	-0.712964	-0.180071		0.822	0.795	0.809	0.888	0.812	0.726	0.764	0.659	0.731	0.75984	0.478063	1.13756	FALSE	High	IsMasterProtein	P62918	60S ribosomal protein L8 OS=Mus musculus OX=10090 GN=Rpl8 PE=1 SV=2	0	20.644	34	6	17	6	1	257	28	11.03	141	22.14	6	6	metabolic process;response to stimulus	cytoplasm;membrane;ribosome	protein binding;RNA binding;structural molecule activity	Pf00181, Pf03947	26961	ENSMUSG00000003970.8	Rpl8	15
0.625356	0.861964	-0.144057	0.266755	-0.276037	0.830966	0.236788	-0.425762	-0.604731	-0.419173		1.039	0.84	0.904	0.839	1.021	0.937	0.812	0.757	0.768	0.759285	0.483117	1.1399	FALSE	High	IsMasterProtein	Q9JI90	E3 ubiquitin-protein ligase RNF14 OS=Mus musculus OX=10090 GN=Rnf14 PE=1 SV=2	0	8.469	8	3	8	3	1	485	54.9	4.7	81	11.28	3	3	metabolic process;regulation of biological process;response to stimulus	cytoplasm;cytosol;nucleus	catalytic activity;metal ion binding;protein binding	Pf00097, Pf01485, Pf05773, Pf13639, Pf14634	56736	ENSMUSG00000060450.13	Rnf14	18
0.15938	0.0786404	0.621346	-0.0572396	0.225989	-0.153794	-0.567241	0.375521	0.414391	-0.297871		0.968	1.108	0.923	1.013	0.95	0.885	1.051	1.112	0.877	0.758788	-0.316987	-1.01409	FALSE	High	IsMasterProtein	P12787	Cytochrome c oxidase subunit 5A, mitochondrial OS=Mus musculus OX=10090 GN=Cox5a PE=1 SV=2	0	29.699	53	6	32	6	1	146	16.1	6.54	196	44.33	6	6	metabolic process;transport	membrane;mitochondrion	catalytic activity;metal ion binding;transporter activity	Pf02284	12858	ENSMUSG00000000088.7	Cox5a	9
-0.305578	0.393932	0.179985	0.0918607	-0.702995	0.186648	0.377627	0.266922	0.198938	0.0961711		1.151	1.112	1.064	0.96	1.121	1.186	1.142	1.162	1.072	0.758114	-0.297677	-0.993007	FALSE	High	IsMasterProtein	P13864	DNA (cytosine-5)-methyltransferase 1 OS=Mus musculus OX=10090 GN=Dnmt1 PE=1 SV=5	0	38.248	10	10	23	10	1	1620	183.1	7.74	185	32.1	10	9	cell organization and biogenesis;metabolic process;regulation of biological process;response to stimulus	cytoplasm;nucleus	catalytic activity;DNA binding;metal ion binding;nucleotide binding;protein binding;RNA binding	Pf00145, Pf01426, Pf02008, Pf06464, Pf12047	13433	ENSMUSG00000004099.16	Dnmt1	9
-0.064767	-0.360699	0.990077	-0.762542	0.0456762	-0.124623	-0.0321826	-0.0785303	0.873143	-0.0482496		0.924	1.268	0.813	1.033	1.005	1.036	1.013	1.327	0.981	0.757799	-0.462836	-1.1269	FALSE	High	IsMasterProtein	Q9CRC6	BLOC-1-related complex subunit 7 OS=Mus musculus OX=10090 GN=Borcs7 PE=1 SV=1	0	8.979	29	2	4	2	1	105	11.5	6.79	55	2.33	2	2		membrane;vacuole			66439	ENSMUSG00000062376.7	2010012O05Rik;Borcs7	19
-0.111912	-0.191496	-0.0929803	0.385477	-0.10388	0.600472	0.400719	-0.397338	0.0204202	0.386095		0.968	1.001	1.097	1.018	1.154	1.141	0.962	1.059	1.101	0.756335	0.289235	0.982219	FALSE	High	IsMasterProtein	P0C605	cGMP-dependent protein kinase 1 OS=Mus musculus OX=10090 GN=Prkg1 PE=1 SV=1	0	8.247	4	2	4	2	1	671	76.3	6.04	35	6.27	2	2	cell growth;cell organization and biogenesis;cellular component movement;cellular homeostasis;metabolic process;regulation of biological process;response to stimulus	cytoplasm;cytosol;Golgi;membrane	catalytic activity;nucleotide binding;protein binding	Pf00027, Pf00069, Pf07714, Pf14531	19091	ENSMUSG00000052920.14	Prkg1	19
0.208203	0.537442	-0.0197274	-0.50369	-0.557197	0.481582	-0.0321826	0.4193	0.259899	0.0794429		1.061	0.948	0.816	0.878	1.053	0.975	1.049	1.054	0.952	0.755996	-0.335928	-1.03062	FALSE	High	IsMasterProtein	Q3U186	Probable arginine--tRNA ligase, mitochondrial OS=Mus musculus OX=10090 GN=Rars2 PE=1 SV=1	0	26.668	14	6	12	6	1	578	65.3	8.02	174	18.73	6	6	cell organization and biogenesis;metabolic process	cytoplasm;mitochondrion;organelle lumen	catalytic activity;nucleotide binding;RNA binding	Pf00750, Pf05746	109093	ENSMUSG00000028292.14	Rars2	4
0.16384	0.133503	0.114416	-0.0868981	0.0397672	0.114614	-0.0221447	-0.0202137	0.286666	0.199191		0.978	0.987	0.916	0.981	0.996	0.985	0.972	1.072	0.989	0.755369	-0.100877	-0.600834	FALSE	High	IsMasterProtein	Q8CJG1	Protein argonaute-1 OS=Mus musculus OX=10090 GN=Ago1 PE=1 SV=2	0	41.567	16	9	18	6	1	857	97.2	9.16	222	30.34	9	9	cell organization and biogenesis;metabolic process;regulation of biological process;response to stimulus	cytoplasm;cytosol;nucleus	DNA binding;protein binding;RNA binding	Pf02170, Pf02171, Pf08699	236511	ENSMUSG00000041530.16	Ago1;Eif2c1	4
-0.0507198	0.311698	0.205942	-0.099677	0.667233	0.716901	0.188947	-0.169963	-0.167368	-0.339452		1.068	1.056	0.957	1.145	1.162	1.078	0.992	0.992	0.91	0.754114	0.316365	1.01007	FALSE	High	IsMasterProtein	P97797	Tyrosine-protein phosphatase non-receptor type substrate 1 OS=Mus musculus OX=10090 GN=Sirpa PE=1 SV=1	0	23.811	15	5	12	5	1	513	56.4	8.15	179	20.86	5	5	cell differentiation;cell organization and biogenesis;cellular component movement;regulation of biological process	membrane	protein binding	Pf00047, Pf07654, Pf07679, Pf07686, Pf08205	19261		Sirpa	2
0.172747	0.0648189	-0.209935	0.219821	0.0574788	0.360124	0.442019	0.424142	0.171511	-0.658081		0.963	0.915	0.988	0.983	1.039	1.08	1.058	1.036	0.801	0.753662	0.291946	0.983488	FALSE	High	IsMasterProtein	Q149F1	RNA pseudouridylate synthase domain-containing protein 2 OS=Mus musculus OX=10090 GN=Rpusd2 PE=1 SV=2	0	7.583	6	2	4	2	1	553	61.5	6.77	38	7.45	2	2	metabolic process		catalytic activity;RNA binding	Pf00849	271842	ENSMUSG00000027324.1	Rpusd2	2
0.247761	0.346507	0.420599	-0.387249	0.145243	0.26863	-0.413086	0.390154	-0.0777809	0.121135		1.008	1.04	0.834	0.981	1.005	0.895	1.034	0.952	0.953	0.753212	-0.267863	-0.954283	FALSE	High	IsMasterProtein	Q8BHD8	Protein-L-isoaspartate O-methyltransferase domain-containing protein 2 OS=Mus musculus OX=10090 GN=Pcmtd2 PE=2 SV=1	0	29.232	24	6	16	6	1	359	40.7	6.46	155	28.35	6	6	metabolic process	cytoplasm	catalytic activity	Pf01135, Pf12847, Pf13847	245867	ENSMUSG00000027589.14	Pcmtd2	2
-0.461605	-0.201275	0.522118	0.251173	-0.226332	0.0472941	0.0771469	0.221833	0.0132368	0.553627		1.044	1.244	1.146	1.077	1.131	1.155	1.171	1.142	1.24	0.751374	-0.284373	-0.973192	FALSE	High	IsMasterProtein	B8JJ69	RIKEN cDNA 2310061I04 gene OS=Mus musculus OX=10090 GN=2310061I04Rik PE=1 SV=1	0	6.254	8	2	2	2	1	315	35.7	9.28		2.82		2		mitochondrion		Pf10184	69662	ENSMUSG00000050705.15	2310061I04Rik	17
0.199365	-0.0378507	-0.0745518	-0.112498	-0.0136899	0.0190035	-0.113223	0.181423	0.459163	0.315523		0.935	0.938	0.903	0.965	0.972	0.961	1.004	1.116	1.011	0.750836	-0.17295	-0.797141	FALSE	High	IsMasterProtein	Q9WV80	Sorting nexin-1 OS=Mus musculus OX=10090 GN=Snx1 PE=1 SV=1	0	31.914	15	7	19	2	1	522	58.9	5.22	189	23.39	7	7	cell organization and biogenesis;metabolic process;regulation of biological process;transport	cytoplasm;cytosol;endosome;Golgi;membrane;vacuole	protein binding	Pf00787, Pf03700, Pf09325	56440		Snx1	9
-0.315482	0.491511	-0.0242702	-0.142576	-0.859391	0.235981	0.514609	0.241921	0.226159	0.350962		1.179	1.064	1.005	0.937	1.133	1.221	1.139	1.173	1.143	0.749983	-0.370628	-1.0563	FALSE	High	IsMasterProtein	P28660	Nck-associated protein 1 OS=Mus musculus OX=10090 GN=Nckap1 PE=1 SV=2	0	58.34	16	16	35	16	1	1128	128.7	6.62	233	45.98	11	16	cell organization and biogenesis;cellular component movement;regulation of biological process;response to stimulus	cytoplasm;membrane	protein binding	Pf09735	50884	ENSMUSG00000027002.13	Nckap1	2
-0.964931	0.285415	0.895222	-0.442711	-0.232521	-0.206686	0.912727	0.462714	0.0949981	-0.0873513		1.301	1.514	1.075	1.203	1.209	1.528	1.372	1.306	1.185	0.749727	-0.517024	-1.14878	FALSE	High	IsMasterProtein	Q99JB2	Stomatin-like protein 2, mitochondrial OS=Mus musculus OX=10090 GN=Stoml2 PE=1 SV=1	0	44.781	46	9	25	9	1	353	38.4	8.87	331	47.5	9	9	cell organization and biogenesis;cellular homeostasis;metabolic process;regulation of biological process;response to stimulus;transport	cytoplasm;cytoskeleton;membrane;mitochondrion	protein binding	Pf01145	66592	ENSMUSG00000028455.15	Stoml2	4
-0.335359	0.183214	-0.00160437	-0.185947	-0.238719	0.0472941	0.446587	0.120211	0.596372	0.116984		1.105	1.073	0.997	1.045	1.099	1.209	1.116	1.304	1.084	0.749203	-0.256264	-0.936614	FALSE	High	IsMasterProtein	Q9JM96	Cdc42 effector protein 4 OS=Mus musculus OX=10090 GN=Cdc42ep4 PE=1 SV=1	0	47.815	33	8	34	8	1	349	37.8	5.36	453	59.85	7	8	cell organization and biogenesis;regulation of biological process;response to stimulus	cytoplasm;cytoskeleton;membrane	enzyme regulator activity;protein binding;RNA binding	Pf00786, Pf14957	56699	ENSMUSG00000041598.7	Cdc42ep4	11
0.243383	0.294193	-0.106851	0.537198	0.185755	-0.00373186	0.00784967	-0.251999	0.171511	-0.215956		0.997	0.923	1.055	0.988	0.958	0.975	0.915	1.021	0.879	0.747789	0.215911	0.875943	FALSE	High	IsMasterProtein	Q9CRB8	Mitochondrial fission process protein 1 OS=Mus musculus OX=10090 GN=Mtfp1 PE=1 SV=1	0	23.385	56	6	14	6	1	166	18.3	8.68	99	18.32	5	5	cell death;cell organization and biogenesis;response to stimulus	membrane;mitochondrion		Pf10558	67900	ENSMUSG00000004748.5	Mtfp1	11
-0.261273	0.406782	0.660419	0.0959235	-0.0256361	-0.00373186	-0.143955	-0.00968081	0.420822	-0.381463		1.142	1.227	1.054	1.066	1.071	1.057	1.071	1.222	0.943	0.747354	-0.28711	-0.973629	FALSE	High	IsMasterProtein	Q14CH7	Alanine--tRNA ligase, mitochondrial OS=Mus musculus OX=10090 GN=Aars2 PE=1 SV=1	0	9.208	4	3	6	3	1	980	106.7	6.18	39	8.18	3	3	cell organization and biogenesis;metabolic process	cytoplasm;mitochondrion	catalytic activity;metal ion binding;nucleotide binding;RNA binding	Pf01411, Pf07973	224805	ENSMUSG00000023938.7	Aars2	17
0.304294	0.187706	0.278664	-0.20343	0.214522	-0.0552242	-0.337753	0.176349	0.388557	-0.0612422		0.961	0.993	0.862	0.98	0.937	0.898	0.98	1.069	0.9	0.745163	-0.209525	-0.863823	FALSE	High	IsMasterProtein	Q61029	Lamina-associated polypeptide 2, isoforms beta/delta/epsilon/gamma OS=Mus musculus OX=10090 GN=Tmpo PE=1 SV=4	0	63.229	43	16	27	6	1	452	50.3	9.45	585		16		regulation of biological process	chromosome;membrane;nucleus	DNA binding;protein binding	Pf03020, Pf08198	21917	ENSMUSG00000019961.17	Tmpo	10
0.150444	0.499897	-0.144057	-0.207814	-0.642912	0.585107	-0.418511	0.196614	0.372315	0.32737		1.066	0.934	0.891	0.876	1.086	0.914	1.018	1.101	1.025	0.745091	-0.357165	-1.04122	FALSE	Medium	IsMasterProtein	sp	Q01118 SCN7A_HUMAN	0.021	1.75	1	1	1	1	1	1682	193.4	7.96	0		1
-0.725215	-0.664878	-0.369237	0.140334	-3.24	-0.26008	0.595034	1.62433	0.959964	0.806735		0.999	1.077	1.182	0.684	1.135	1.359	1.628	1.574	1.4	0.743417	-1.16937	-1.3035	FALSE	High	IsMasterProtein	P13634	Carbonic anhydrase 1 OS=Mus musculus OX=10090 GN=Ca1 PE=1 SV=4	0.006	2.637	4	1	2	1	1	261	28.3	6.96	31	3.18	1	1	metabolic process	cytoplasm	catalytic activity;metal ion binding	Pf00194	12346	ENSMUSG00000027556.15	Car1	3
0.13701	-0.654041	-0.418671	0.282276	-0.031617	0.554249	0.377627	0.191554	-0.00478457	0.508615		0.827	0.88	1.012	0.976	1.084	1.075	1.02	0.996	1.075	0.743117	0.339375	1.02404	FALSE	High	IsMasterProtein	Q91V76	Ester hydrolase C11orf54 homolog OS=Mus musculus OX=10090 PE=1 SV=1	0	18.933	24	5	12	5	1	315	35	6.29	91	19.45	5	5		nucleus	catalytic activity;metal ion binding	Pf08925	70984	ENSMUSG00000031938.15	4931406C07Rik	9
-0.846268	0.355166	1.20147	-0.494248	-0.935687	-0.447978	1.18394	-0.0254879	0.339612	-0.113627		1.287	1.581	1.033	1.04	1.127	1.57	1.216	1.361	1.147	0.743018	-0.659474	-1.19965	FALSE	High	IsMasterProtein	Q6X893	Choline transporter-like protein 1 OS=Mus musculus OX=10090 GN=Slc44a1 PE=1 SV=3	0	5.952	3	1	2	1	1	653	73	8.75	54	3.64	1	1	transport	membrane;mitochondrion	transporter activity	Pf04515	100434	ENSMUSG00000028412.17	Slc44a1	4
0.0919382	0.245699	0.449262	-0.121068	-0.232521	0.0190035	0.20814	0.130462	0.273307	-0.180071		1.02	1.083	0.923	0.952	0.995	1.049	1.018	1.086	0.917	0.742766	-0.190633	-0.828714	FALSE	High	IsMasterProtein	Q9CYN9	Renin receptor OS=Mus musculus OX=10090 GN=Atp6ap2 PE=1 SV=2	0	19.291	19	5	16	5	1	350	39.1	5.54	181	31.51	5	5	metabolic process;regulation of biological process	membrane	protein binding;receptor activity	Pf07850	70495	ENSMUSG00000031007.2	Atp6ap2	X
-2.56272	-3.92964	-1.58442	3.40195	2.31498	-0.76493	0.184139	-0.712857	0.821758	-1.66702		0.727	1.228	4.06	2.644	1.559	1.879	1.558	2.275	1.146	0.741763	1.92912	1.36111	FALSE	High	IsMasterProtein	E9PWQ3	Collagen, type VI, alpha 3 OS=Mus musculus OX=10090 GN=Col6a3 PE=1 SV=2	0	10.33	2	3	3	3	1	3284	353.7	6.93		10.07		3	regulation of biological process	extracellular;membrane	enzyme regulator activity;protein binding	Pf00014, Pf00041, Pf00092, Pf01391, Pf13519, Pf13768		ENSMUSG00000048126.16		1
0.436312	0.223483	0.36271	-0.0911525	0.19152	0.170106	0.586162	-0.0519413	-0.541312	-0.131241		0.941	0.984	0.862	0.948	0.947	1.049	0.911	0.803	0.86	0.74176	0.28625	0.968803	FALSE	High	IsMasterProtein	tr	A0A0A6YYL4 A0A0A6YYL4_HUMAN	0	11.384	4	4	6	3	1	1048	114.1	6.33	115		4
0.132523	0.281019	0.824588	-0.54169	0.0692562	0.0303369	0.0178081	0.125339	0.157721	-0.180071		1.019	1.168	0.822	0.993	0.988	1.001	1.008	1.042	0.909	0.741731	-0.300072	-0.984124	FALSE	High	IsMasterProtein	Q9JI19	Acidic fibroblast growth factor intracellular-binding protein OS=Mus musculus OX=10090 GN=Fibp PE=1 SV=1	0.005	2.959	4	1	2	1	1	357	41.2	6.76	16	0	1	1		membrane;nucleus	protein binding	Pf05427	58249		Fibp	19
-0.549514	0.106155	-0.0151905	-0.494248	-0.696288	-0.823928	1.14835	0.756854	0.890112	-0.100469		1.14	1.123	0.968	1.014	0.987	1.46	1.324	1.484	1.078	0.741611	-0.610617	-1.18101	FALSE	High	IsMasterProtein	Q9QZI8	Serine incorporator 1 OS=Mus musculus OX=10090 GN=Serinc1 PE=1 SV=1	0	13.535	10	4	10	4	1	453	50.5	6.28	105	10.71	4	4	metabolic process;transport	endoplasmic reticulum;membrane	protein binding;transporter activity	Pf03348	56442	ENSMUSG00000019877.10	Serinc1	10
0.29131	-0.230739	0.223162	0.362776	0.581598	-0.136272	-0.0372089	0.000831546	0.0844375	-0.14893		0.878	0.984	0.999	1.046	0.926	0.956	0.95	0.986	0.883	0.740665	0.226688	0.889051	FALSE	High	IsMasterProtein	O08532	Voltage-dependent calcium channel subunit alpha-2/delta-1 OS=Mus musculus OX=10090 GN=Cacna2d1 PE=1 SV=1	0	63.211	19	15	34	15	1	1103	124.6	5.3	289	45.16	15	14	cellular homeostasis;regulation of biological process;transport	endoplasmic reticulum;membrane	metal ion binding;protein binding;transporter activity	Pf00092, Pf02743, Pf08399, Pf08473, Pf13519, Pf13768	12293	ENSMUSG00000040118.15	Cacna2d1	5
0.728804	0.138045	-0.195736	-0.0236147	0.19152	0.153517	0.0178081	-0.340956	0.143876	0.0961711		0.864	0.812	0.821	0.888	0.885	0.877	0.807	0.909	0.852	0.740604	0.245327	0.916318	FALSE	High	IsMasterProtein	O89079	Coatomer subunit epsilon OS=Mus musculus OX=10090 GN=Cope PE=1 SV=3	0	39.944	34	6	12	6	1	308	34.5	5.06	313	20.66	6	5	transport	cytoplasm;Golgi;membrane	protein binding;structural molecule activity	Pf04733	59042	ENSMUSG00000055681.14	Cope	8
0.0874064	-0.0331324	0.1713	0.144347	0.0397672	0.219585	0.217708	-0.0413432	0.161173	0.0245995		0.961	1.018	0.988	0.998	1.032	1.052	0.986	1.054	0.965	0.740505	0.0852433	0.538535	FALSE	High	IsMasterProtein	Q8C0E2	Vacuolar protein sorting-associated protein 26B OS=Mus musculus OX=10090 GN=Vps26b PE=1 SV=1	0	39.534	39	11	23	10	1	336	39.1	7.37	189	27.28	10	11	transport	cytoplasm;cytosol;endosome;membrane	transporter activity	Pf03643	69091	ENSMUSG00000031988.10	Vps26b	9
-0.22711	0.0463253	0.223162	0.0918607	0.808971	0.50244	0.349774	-0.712857	0.455983	-0.618107		1.047	1.103	1.045	1.219	1.164	1.158	0.929	1.225	0.883	0.74022	0.426286	1.08865	FALSE	High	IsMasterProtein	Q9D8M7	PHD finger protein 10 OS=Mus musculus OX=10090 GN=Phf10 PE=1 SV=4	0.001	5.239	4	1	2	1	1	497	55.8	6.61	50	2.57	1	1	metabolic process;regulation of biological process	nucleus	metal ion binding;protein binding	Pf00628	72057		Phf10	17
0.795184	0.298575	-0.0470553	0.336125	0.412038	0.252331	-0.402254	0.0789971	-0.487235	-0.157803		0.883	0.827	0.887	0.909	0.888	0.795	0.863	0.753	0.789	0.739979	0.341589	1.02363	FALSE	High	IsMasterProtein	O09167	60S ribosomal protein L21 OS=Mus musculus OX=10090 GN=Rpl21 PE=1 SV=3	0	20.942	41	6	18	6	1	160	18.6	10.49	102	20.82	6	5	metabolic process	membrane;ribosome	protein binding;RNA binding;structural molecule activity	Pf01157	19933		Rpl21	5
-0.5757	0.0832381	-0.907143	-0.328032	-1.09132	0.559404	-0.467597	0.802049	1.53683	0.137692		1.141	0.922	1.015	0.953	1.27	1.063	1.343	1.784	1.149	0.739012	-0.711182	-1.2114	FALSE	High	IsMasterProtein	Q60520	Paired amphipathic helix protein Sin3a OS=Mus musculus OX=10090 GN=Sin3a PE=1 SV=3	0	15.503	5	4	10	4	1	1274	145	7.25	93	17.03	4	4	cell differentiation;cell organization and biogenesis;cellular homeostasis;metabolic process;regulation of biological process;response to stimulus	chromosome;nucleus	catalytic activity;DNA binding;protein binding;RNA binding	Pf02671, Pf08295	20466	ENSMUSG00000042557.14	Sin3a	9
-10.2337	-8.19243	-7.9714	8.53032	-4.4274	-3.96308	-10.8351	-12.1105	-8.67769	-10.0065		1.546	1.582	81.936	4.61	4.853	1.146	0.951	0.906	0.818	0.738844	5.2059	1.42003	FALSE	High	IsMasterProtein	Q8R429	Sarcoplasmic/endoplasmic reticulum calcium ATPase 1 OS=Mus musculus OX=10090 GN=Atp2a1 PE=1 SV=1	0	199.405	42	34	145	23	1	994	109.4	5.22	1874	211.46	32	32	cell organization and biogenesis;cellular homeostasis;regulation of biological process;response to stimulus;transport	endoplasmic reticulum;membrane;mitochondrion	catalytic activity;metal ion binding;nucleotide binding;protein binding;transporter activity	Pf00122, Pf00689, Pf00690, Pf00702, Pf08282, Pf12710, Pf13246	11937	ENSMUSG00000030730.12	Atp2a1	7
0.845293	0.236825	-0.493879	-0.10822	-0.669539	0.74688	1.04815	0.0530723	-0.810964	0.0836313		0.862	0.739	0.784	0.748	0.958	1.051	0.849	0.681	0.828	0.738684	0.558775	1.1573	FALSE	Medium	IsMasterProtein	Q8BX90	Fibronectin type-III domain-containing protein 3A OS=Mus musculus OX=10090 GN=Fndc3a PE=1 SV=3	0.04	1.41	1	1	1	1	1	1198	131.9	6.64	17		1			cytosol;Golgi;membrane	protein binding;RNA binding	Pf00041	319448	ENSMUSG00000033487.14	Fndc3a	14
-0.1214	-0.167141	0.346029	-0.364367	0.110294	-0.313988	-0.0523211	0.0426664	1.13023	-0.197975		0.976	1.109	0.91	1.058	0.983	1.045	1.05	1.443	0.957	0.738174	-0.379119	-1.05345	FALSE	High	IsMasterProtein	Q6PDM2	Serine/arginine-rich splicing factor 1 OS=Mus musculus OX=10090 GN=Srsf1 PE=1 SV=3	0	52.81	37	10	54	10	1	248	27.7	10.36	552	72.83	10	10	cell differentiation;cell organization and biogenesis;metabolic process;regulation of biological process;transport	cytoplasm;nucleus;spliceosomal complex	protein binding;RNA binding	Pf00076, Pf13893, Pf14259	110809	ENSMUSG00000018379.17;ENSMUSG00000098301.6	Srsf1;LOC102641923	11;CHR_MG3829_PATCH
-0.0320558	0.250128	0.2574	-0.391841	0.31693	0.170106	0.00784967	0.216799	-0.00839959	0.311566		1.05	1.065	0.886	1.075	1.05	1.036	1.064	1.032	1.063	0.736984	-0.191301	-0.827052	FALSE	High	IsMasterProtein	sp	O43390 HNRPR_HUMAN	0	98.01	46	24	41	18	1	633	70.9	8.13	705		24
0.389909	0.406782	-0.111486	-0.0530204	0.378646	0.392061	-0.0121268	-0.0785303	-0.118567	-0.0482496		0.99	0.893	0.879	0.989	0.996	0.94	0.915	0.912	0.887	0.736947	0.209104	0.858638	FALSE	High	IsMasterProtein	B1AUN2	Eukaryotic translation initiation factor 2B, subunit 3 OS=Mus musculus OX=10090 GN=Eif2b3 PE=1 SV=1	0	15.416	13	5	5	5	1	452	50.5	6.74		14.57		5	metabolic process;response to stimulus	cytoplasm	catalytic activity;RNA binding	Pf00483, Pf02348, Pf12804	108067	ENSMUSG00000028683.14	Eif2b3	4
0.26087	0.174216	0.101185	-0.466054	0.110294	-0.295961	0.116318	0.341212	0.599431	-0.140076		0.967	0.964	0.815	0.972	0.906	0.993	1.021	1.145	0.892	0.736652	-0.2701	-0.946204	FALSE	High	IsMasterProtein	Q9JHS9	Spliceosome-associated protein CWC15 homolog OS=Mus musculus OX=10090 GN=Cwc15 PE=1 SV=1	0	27.91	19	4	14	4	1	229	26.6	5.71	256	27.6	4	4	metabolic process	mitochondrion;nucleus;spliceosomal complex	RNA binding	Pf04889	66070	ENSMUSG00000004096.9	Cwc15	9
0.523599	-0.285266	0.218864	-0.256349	0.260257	0.70185	0.160023	0.346127	-0.286469	-0.135656		0.824	0.934	0.81	0.941	1.021	0.945	0.965	0.845	0.842	0.736509	0.306356	0.987024	FALSE	High	IsMasterProtein	Q9QZM2	DNA polymerase subunit gamma-2, mitochondrial OS=Mus musculus OX=10090 GN=Polg2 PE=1 SV=2	0.002	4.005	6	1	2	1	1	459	51.4	8.44	15	2.94	1	1	cell organization and biogenesis;metabolic process;response to stimulus	mitochondrion	catalytic activity;DNA binding;protein binding	Pf03129	50776	ENSMUSG00000020718.12	Polg2	11
0.19051	0.732561	0.869331	-0.155538	-0.251131	0.0641994	-0.440267	0.156006	0.0738471	-0.476399		1.112	1.165	0.895	0.928	0.981	0.902	1.001	1.005	0.834	0.73584	-0.389515	-1.05937	FALSE	High	IsMasterProtein	Q9Z273	Tubby-related protein 1 OS=Mus musculus OX=10090 GN=Tulp1 PE=1 SV=1	0	92.723	54	22	84	21	1	543	60.3	9.1	673	111.34	20	21	cell organization and biogenesis;regulation of biological process;response to stimulus;transport	cytoplasm;cytosol;extracellular;membrane	protein binding	Pf01167	22157	ENSMUSG00000037446.13	Tulp1	17
0.368656	0.210099	0.240314	-0.269691	0.151048	-0.423377	0.052508	0.0996442	0.306612	0.104509		0.953	0.971	0.836	0.956	0.865	0.957	0.952	1.03	0.925	0.735666	-0.216407	-0.869983	FALSE	High	IsMasterProtein	Q8VE99	Coiled-coil domain-containing protein 115 OS=Mus musculus OX=10090 GN=Ccdc115 PE=1 SV=1	0	11.72	18	2	6	2	1	180	19.7	8.81	99	10.59	2	2	cellular homeostasis;response to stimulus	endoplasmic reticulum;endosome;membrane;vacuole	protein binding		69668	ENSMUSG00000042111.9	Ccdc115	1
0.286975	0.241265	0.1056	0.00557209	0.145243	0.471123	0.047566	-0.142904	-0.111117	0.0584373		0.977	0.959	0.913	0.972	1.033	0.974	0.925	0.935	0.931	0.734452	0.16104	0.763811	FALSE	High	IsMasterProtein	P36993	Protein phosphatase 1B OS=Mus musculus OX=10090 GN=Ppm1b PE=1 SV=1	0	59.59	44	14	35	12	1	390	42.8	5.19	419	52.53	14	14	metabolic process;regulation of biological process	cytoplasm;cytosol;membrane	catalytic activity;metal ion binding	Pf00481, Pf07830, Pf13672	19043	ENSMUSG00000061130.12	Ppm1b	17
0.760163	0.768223	-0.0883662	0.235527	0.0751361	0.235981	0.274735	-0.369071	-0.930314	0.0245995		0.988	0.826	0.87	0.864	0.891	0.917	0.797	0.671	0.831	0.733368	0.435294	1.08838	FALSE	High	IsMasterProtein	P98156	Very low-density lipoprotein receptor OS=Mus musculus OX=10090 GN=Vldlr PE=1 SV=1	0	5.798	3	2	4	2	1	873	96.3	4.78	42	4.82	2	2	cell organization and biogenesis;metabolic process;regulation of biological process;response to stimulus;transport	cell surface;membrane;nucleus	metal ion binding;protein binding;receptor activity;signal transducer activity;transporter activity	Pf00057, Pf00058, Pf07645, Pf14670	22359	ENSMUSG00000024924.14	Vldlr	19
0.154915	0.258977	0.0834794	-0.40565	0.850319	0.595355	0.625965	0.120211	0.0383172	-1.12579		1.009	0.982	0.847	1.129	1.086	1.125	1.001	1.003	0.717	0.732975	0.489141	1.11882	FALSE	High	IsMasterProtein	Q8CCN5	Breast carcinoma-amplified sequence 3 homolog OS=Mus musculus OX=10090 GN=Bcas3 PE=1 SV=2	0.001	4.439	1	1	2	1	1	928	101	6.7	39	3	1	1	cell organization and biogenesis;metabolic process;regulation of biological process;response to stimulus;transport	cytoplasm;cytoskeleton;nucleus	enzyme regulator activity;protein binding	Pf12490	192197	ENSMUSG00000059439.15	Bcas3	11
0.347303	-0.54707	-0.200464	-0.452032	0.896489	0.492021	0.419116	0.6142	-0.137259	-0.131241		0.809	0.883	0.802	1.091	1.023	1.035	1.057	0.916	0.877	0.732221	0.420946	1.07818	FALSE	High	IsMasterProtein	P70175	Disks large homolog 3 OS=Mus musculus OX=10090 GN=Dlg3 PE=1 SV=1	0	17.188	6	4	7	4	1	849	93.4	6.79	55	9.96	4	3	cell communication;cell organization and biogenesis;metabolic process;regulation of biological process	cytoplasm;membrane	catalytic activity;protein binding	Pf00018, Pf00595, Pf00625, Pf07653, Pf10368, Pf10600, Pf13180	53310	ENSMUSG00000000881.12	Dlg3	X
0.225827	0.411055	0.510059	-0.0152531	-0.189328	0.0585698	-0.103021	0.0789971	-0.00117313	-0.0525755		1.028	1.066	0.92	0.931	0.972	0.957	0.979	0.977	0.918	0.7296	-0.193914	-0.828094	FALSE	High	IsMasterProtein	Q9Z1G4	V-type proton ATPase 116 kDa subunit a isoform 1 OS=Mus musculus OX=10090 GN=Atp6v0a1 PE=1 SV=3	0	138.944	36	27	107	27	1	839	96.4	6.76	1213	107.14	26	26	cell organization and biogenesis;cellular homeostasis;metabolic process;regulation of biological process;transport	cytoplasm;cytosol;Golgi;membrane	catalytic activity;protein binding;transporter activity	Pf01496	11975	ENSMUSG00000019302.16	Atp6v0a1	11
-0.256377	0.524962	0.0254428	0.128272	-0.364046	0.214108	0.179325	0.201666	0.171511	0.0584373		1.173	1.062	1.063	1.006	1.113	1.127	1.115	1.14	1.05	0.729287	-0.216148	-0.865965	FALSE	High	IsMasterProtein	O55135	Eukaryotic translation initiation factor 6 OS=Mus musculus OX=10090 GN=Eif6 PE=1 SV=2	0	21.948	37	5	14	5	1	245	26.5	4.74	141	22.11	5	5	cell organization and biogenesis;metabolic process;regulation of biological process;response to stimulus;transport	cytoplasm;cytosol;nucleus	RNA binding	Pf01912	16418	ENSMUSG00000027613.15	Eif6	2
-1.07505	-0.201275	-0.305791	-0.0319945	-0.244921	-0.629627	-0.263539	0.9572	1.93626	-0.806365		1.197	1.181	1.223	1.231	1.148	1.237	1.546	2.228	1.019	0.727879	-0.765033	-1.21372	FALSE	High	IsMasterProtein	Q02013	Aquaporin-1 OS=Mus musculus OX=10090 GN=Aqp1 PE=1 SV=3	0	11.76	13	3	12	3	1	269	28.8	7.43	178	13.81	3	3	cell organization and biogenesis;cellular homeostasis;metabolic process;regulation of biological process;response to stimulus;transport	cytoplasm;membrane;nucleus	protein binding;transporter activity	Pf00230	11826	ENSMUSG00000004655.5	Aqp1	6
-5.985	-7.40035	-5.51327	1.99027	10.4222	-7.26947	-3.18913	-8.70399	-1.40862	-5.9091		0.719	1.074	6.071	22.507	1.046	2.049	0.716	2.624	0.866	0.727656	4.98083	1.40165	FALSE	High	IsMasterProtein	O35367	Keratocan OS=Mus musculus OX=10090 GN=Kera PE=2 SV=1	0.003	3.454	4	1	2	1	1	351	40.4	6.24	24	0	1	1	cell organization and biogenesis	extracellular	protein binding	Pf01462, Pf12799, Pf13855	16545	ENSMUSG00000019932.8	Kera	10
-0.698151	0.272215	-0.0424878	-0.0572396	-0.818187	0.360124	0.359076	-0.121357	0.707855	0.4631		1.223	1.153	1.117	1.026	1.259	1.288	1.156	1.458	1.279	0.727506	-0.426741	-1.0778	FALSE	High	IsMasterProtein	Q5XG73	Acyl-CoA-binding domain-containing protein 5 OS=Mus musculus OX=10090 GN=Acbd5 PE=1 SV=1	0	6.636	4	2	4	2	1	508	56.6	5.41	76	6.8	2	2	cell organization and biogenesis;metabolic process;transport	membrane;nucleus		Pf00887	74159	ENSMUSG00000026781.15	Acbd5	2
-0.198035	-0.427114	0.554115	-1.57222	-1.28815	0.821139	0.279458	0.0322399	1.12495	0.553627		0.938	1.183	0.681	0.848	1.224	1.136	1.065	1.465	1.171	0.727471	-0.759124	-1.21177	FALSE	High	IsMasterProtein	Q69ZZ6	Transmembrane and coiled-coil domains protein 1 OS=Mus musculus OX=10090 GN=Tmcc1 PE=1 SV=2	0.001	5.056	3	1	2	1	1	649	71.6	6.55	32	4.1	1	1	cell organization and biogenesis	cytosol;endoplasmic reticulum;membrane	protein binding	Pf10267	330401	ENSMUSG00000030126.17	Tmcc1	6
0.225827	0.178717	-0.0106565	0.128272	0.185755	0.279473	0.288891	0.414453	-0.401552	-0.0742751		0.976	0.946	0.955	0.993	1.012	1.036	1.044	0.874	0.913	0.727165	0.200306	0.838239	FALSE	High	IsMasterProtein	P36916	Guanine nucleotide-binding protein-like 1 OS=Mus musculus OX=10090 GN=Gnl1 PE=1 SV=4	0	29.317	17	8	16	8	1	607	68.7	5.68	151	26.12	8	8	response to stimulus	nucleus	catalytic activity;nucleotide binding	Pf01926, Pf02421	14670	ENSMUSG00000024429.9	Gnl1	17
0.568655	0.147115	-0.0288188	-0.0319945	0.384225	0.235981	-0.133691	-0.0998999	0.006039	0.0203504		0.898	0.874	0.85	0.951	0.931	0.882	0.876	0.907	0.866	0.726984	0.195678	0.82993	FALSE	High	IsMasterProtein	Q62383	Transcription elongation factor SPT6 OS=Mus musculus OX=10090 GN=Supt6h PE=1 SV=2	0	25.849	5	7	15	7	1	1726	199	4.93	126	24.26	7	7	cell organization and biogenesis;metabolic process;regulation of biological process;transport	nucleus	DNA binding;protein binding;RNA binding	Pf00017, Pf09371, Pf12836, Pf14633, Pf14635, Pf14639, Pf14641, Pf14878	20926	ENSMUSG00000002052.6	Supt6;Supt6h	11
0.105507	0.147115	0.140761	-0.260793	-0.0917749	0.26863	0.042619	0.171271	0.40795	-0.000963785		0.996	1.006	0.888	0.972	1.037	1.012	1.023	1.123	0.955	0.726638	-0.160389	-0.758941	FALSE	High	IsMasterProtein	O54984	ATPase Asna1 OS=Mus musculus OX=10090 GN=Asna1 PE=1 SV=2	0	48.014	41	11	34	11	1	348	38.8	4.91	282	50.29	11	11	transport	cytoplasm;endoplasmic reticulum;nucleus	catalytic activity;metal ion binding;nucleotide binding	Pf02374	56495	ENSMUSG00000052456.9	Asna1	8
-0.0694598	-0.0757726	0.118818	-0.466054	0.0515814	0.349435	0.0277467	0.216799	0.420822	0.350962		0.985	1.041	0.876	1.036	1.095	1.05	1.074	1.172	1.082	0.726606	-0.227676	-0.882311	FALSE	High	IsMasterProtein	Q6RHR9	Membrane-associated guanylate kinase, WW and PDZ domain-containing protein 1 OS=Mus musculus OX=10090 GN=Magi1 PE=1 SV=1	0	9.766	3	2	4	2	1	1471	161.9	7.36	74	7.74	2	2	cell death	cytoplasm;membrane;nucleus	nucleotide binding;protein binding;structural molecule activity	Pf00397, Pf00595, Pf00625, Pf13180	14924	ENSMUSG00000045095.16	Magi1	6
0.568655	-0.0425735	-0.0929803	-0.452032	0.756875	0.311872	0.496561	0.600185	-0.507939	-0.293275		0.861	0.861	0.764	1.014	0.944	1	1.003	0.787	0.802	0.726605	0.403703	1.06171	FALSE	High	IsMasterProtein	Q3UVL4	Vacuolar protein sorting-associated protein 51 homolog OS=Mus musculus OX=10090 GN=Vps51 PE=1 SV=2	0	12.68	6	3	6	3	1	782	86.1	6.24	53	10.91	3	3	cell organization and biogenesis;metabolic process;transport	cytosol;endosome;Golgi;membrane		Pf04124, Pf06148, Pf08700, Pf15469	68505	ENSMUSG00000024797.12	Vps51	19
0.15938	-0.0143099	0.149508	0.223753	-0.238719	0.164581	-0.407668	0.24693	0.299975	0.215436		0.948	0.996	0.992	0.937	1.005	0.914	1.025	1.077	0.995	0.726578	-0.199242	-0.836059	FALSE	High	IsMasterProtein	Q2TPA8	Hydroxysteroid dehydrogenase-like protein 2 OS=Mus musculus OX=10090 GN=Hsdl2 PE=1 SV=1	0	28.318	21	6	12	6	1	490	54.2	6.74	137	20.72	6	6	metabolic process	membrane;mitochondrion	catalytic activity	Pf00106, Pf02036, Pf14864	72479	ENSMUSG00000028383.17	Hsdl2	4
0.123536	0.499897	-0.648268	-0.828717	-1.30299	-0.332073	0.811885	0.562624	0.746223	0.508615		1.072	0.837	0.765	0.787	0.928	1.175	1.098	1.228	1.077	0.725915	-0.63949	-1.175	FALSE	High	IsMasterProtein	Q8JZV7	N-acetylglucosamine-6-phosphate deacetylase OS=Mus musculus OX=10090 GN=Amdhd2 PE=1 SV=1	0	12.014	9	2	4	2	1	409	43.5	6.23	112	7.6	2	2	metabolic process	nucleus	catalytic activity;metal ion binding	Pf01979, Pf07969, Pf13147, Pf13594	245847	ENSMUSG00000036820.11	Amdhd2	17
0.132523	-0.142917	0.0523242	0.0510065	0.677852	0.284885	0.140645	-0.81629	0.226159	0.311566		0.927	0.981	0.956	1.102	1.034	1.026	0.841	1.062	1.025	0.725494	0.331214	1.00308	FALSE	High	IsMasterProtein	Q9D0A3	Arpin OS=Mus musculus OX=10090 GN=Arpin PE=1 SV=1	0	15.488	20	5	13	3	1	226	25.2	5.19	72	15.83	5	5	regulation of biological process			Pf10574	70420	ENSMUSG00000039043.5	2610034B18Rik;Arpin	7
0.286975	-0.0331324	0.136381	-0.10822	0.116133	0.279473	0.265276	-0.0202137	0.00963968	0.137692		0.918	0.965	0.886	0.967	0.997	1.016	0.947	0.966	0.949	0.725088	0.121854	0.659641	FALSE	High	IsMasterProtein	Q9QZ06	Toll-interacting protein OS=Mus musculus OX=10090 GN=Tollip PE=1 SV=1	0	35.155	42	9	24	9	1	274	30.3	5.17	232	30.11	9	9	cell differentiation;defense response;metabolic process;regulation of biological process;response to stimulus	cytoplasm	protein binding	Pf00168, Pf02845	54473	ENSMUSG00000025139.14	Tollip	7
-0.178754	0.0924187	0.518102	-0.442711	0.110294	0.0698233	0.36836	0.135582	0.154263	0.162403		1.047	1.168	0.904	1.072	1.067	1.15	1.082	1.115	1.059	0.724798	-0.227151	-0.880454	FALSE	High	IsMasterProtein	O88735	Ensconsin OS=Mus musculus OX=10090 GN=Map7 PE=1 SV=1	0	26.377	10	6	20	6	1	730	82	9.36	267	32.91	6	6	cell differentiation;cell organization and biogenesis;cell proliferation;metabolic process;response to stimulus	cytoplasm;cytoskeleton;cytosol;membrane	protein binding;structural molecule activity		17761		Map7;Mtap7	10
1.04401	-0.785854	-0.643033	2.4384	-0.421326	-0.916955	-0.327084	-0.859485	-0.691056	0.186965		0.657	0.684	1.429	0.746	0.682	0.763	0.681	0.673	0.812	0.724791	0.921903	1.24375	FALSE	High	IsMasterProtein	sp	Q14642 I5P1_HUMAN	0.001	4.588	4	2	2	2	1	412	47.8	7.03	32		2
-0.28091	0.302954	-0.0197274	-0.0278027	-0.689589	0.0133276	0.52361	0.370633	0.497103	-0.00523983		1.122	1.057	1.026	0.956	1.08	1.214	1.158	1.254	1.04	0.724091	-0.321417	-0.992846	FALSE	High	IsMasterProtein	P53612	Geranylgeranyl transferase type-2 subunit beta OS=Mus musculus OX=10090 GN=Rabggtb PE=1 SV=2	0	6.383	9	3	6	3	1	339	37.8	5.16	30	7.48	3	3	cell organization and biogenesis;metabolic process		catalytic activity;metal ion binding;protein binding	Pf00432, Pf13243, Pf13249	19352	ENSMUSG00000038975.14	Rabggtb	3
-0.487283	0.165201	0.274419	-0.164202	-0.307317	-0.224429	0.682905	0.414453	0.53776	-0.18454		1.14	1.183	1.038	1.069	1.084	1.312	1.222	1.328	1.042	0.723564	-0.341524	-1.01082	FALSE	High	IsMasterProtein	P09671	Superoxide dismutase [Mn], mitochondrial OS=Mus musculus OX=10090 GN=Sod2 PE=1 SV=3	0	43.094	76	11	32	11	1	222	24.6	8.62	221	40.38	10	10	cell differentiation;cell organization and biogenesis;metabolic process;regulation of biological process;response to stimulus	cytoplasm;membrane;mitochondrion;organelle lumen	antioxidant activity;catalytic activity;DNA binding;metal ion binding;protein binding	Pf00081, Pf02777	20656	ENSMUSG00000006818.4	Sod2	17
2.27823	-0.118821	0.291375	-0.808237	1.92508	0.225055	-0.938515	-1.24526	-0.643324	-0.780411		0.58	0.643	0.478	0.847	0.636	0.514	0.481	0.519	0.488	0.720791	1.03561	1.25758	FALSE	High	IsMasterProtein	Q920D3	Mediator of RNA polymerase II transcription subunit 28 OS=Mus musculus OX=10090 GN=Med28 PE=1 SV=2	0.001	4.554	8	1	2	1	1	178	19.5	5.58	23	3.67	1	1	metabolic process;regulation of biological process	cytoplasm;cytoskeleton;membrane;nucleus	protein binding	Pf11594	66999	ENSMUSG00000015804.14	Med28	5
0.221427	0.372438	0.188655	0.038668	-0.152556	0.0922633	-0.113223	0.089331	0.232932	-0.0742751		1.019	0.991	0.934	0.938	0.98	0.956	0.981	1.043	0.914	0.7187	-0.1445	-0.718249	FALSE	High	IsMasterProtein	P63038	60 kDa heat shock protein, mitochondrial OS=Mus musculus OX=10090 GN=Hspd1 PE=1 SV=1	0	276.829	75	42	217	42	1	573	60.9	6.18	2908	375.95	40	42	cell organization and biogenesis;cell proliferation;metabolic process;regulation of biological process;response to stimulus;transport	cell surface;cytoplasm;cytosol;endoplasmic reticulum;endosome;Golgi;membrane;mitochondrion;organelle lumen	catalytic activity;nucleotide binding;protein binding;RNA binding	Pf00118	15510	ENSMUSG00000025980.14	Hspd1	1
-2.6617	-3.20674	-3.1843	6.27091	-0.676215	-1.80809	-2.67797	-2.86068	-1.50032	-3.04666		0.872	0.874	8.597	1.625	1.323	1.085	1.053	1.224	0.835	0.71823	2.44913	1.34875	FALSE	High	IsMasterProtein	P58771	Tropomyosin alpha-1 chain OS=Mus musculus OX=10090 GN=Tpm1 PE=1 SV=1	0	83.608	63	24	71	3	1	284	32.7	4.74	469	62.33	22	23	cell organization and biogenesis;cellular component movement;regulation of biological process;response to stimulus	cytoplasm;cytoskeleton;cytosol	protein binding;structural molecule activity	Pf00261, Pf12718	22003	ENSMUSG00000032366.15	Tpm1	9
0.128031	0.11529	0.304048	0.0304197	-0.40217	0.208627	0.0623788	0.150907	0.20917	0.0626473		0.983	1.039	0.952	0.917	1.021	1.011	1.014	1.058	0.965	0.718194	-0.162955	-0.760866	FALSE	High	IsMasterProtein	Q76MZ3	Serine/threonine-protein phosphatase 2A 65 kDa regulatory subunit A alpha isoform OS=Mus musculus OX=10090 GN=Ppp2r1a PE=1 SV=3	0	168.299	66	30	117	30	1	589	65.3	5.11	1232	141.24	30	30	cell organization and biogenesis;metabolic process;regulation of biological process	chromosome;cytoplasm;cytosol;membrane	catalytic activity;enzyme regulator activity;protein binding	Pf02985, Pf13513, Pf13646	51792	ENSMUSG00000007564.14	Ppp2r1a	17
-0.0553962	0.0137766	0.898909	-0.433413	-0.177044	-0.200785	0.386877	-0.126736	0.395032	-0.00951992		1.001	1.238	0.88	0.993	0.988	1.123	1.001	1.16	0.988	0.717577	-0.330244	-0.996104	FALSE	High	IsMasterProtein	Q8R1W8	Interphotoreceptor matrix proteoglycan 1 OS=Mus musculus OX=10090 GN=Impg1 PE=1 SV=1	0	99.316	32	24	64	24	1	798	89.4	5.24	667	82.96	23	23		extracellular		Pf01390	63859	ENSMUSG00000032343.15	Impg1	9
-0.987891	0.196676	0.714546	-0.498966	-0.395799	0.147975	0.891885	0.355943	0.20917	0.0919948		1.281	1.459	1.065	1.175	1.293	1.527	1.35	1.354	1.244	0.716205	-0.482225	-1.09945	FALSE	High	IsMasterProtein	C0HKD9	Microfibrillar-associated protein 1B OS=Mus musculus OX=10090 GN=Mfap1b PE=1 SV=1	0	18.285	13	3	7	3	1	439	51.9	4.98	130	8.43	3	2		nucleus	RNA binding	Pf06991	67532;100034361	ENSMUSG00000048222.3;ENSMUSG00000068479.5	Mfap1a;Mfap1b	2
0.321547	0.508268	-0.0745518	1.09797	-0.301047	0.274054	0.232025	-0.0466396	-1.15163	-0.100469		1.027	0.913	1.194	0.894	0.989	1.001	0.935	0.696	0.888	0.714605	0.497914	1.10587	FALSE	High	IsMasterProtein	Q9CZB0	Succinate dehydrogenase cytochrome b560 subunit, mitochondrial OS=Mus musculus OX=10090 GN=Sdhc PE=1 SV=1	0	21.54	38	5	10	5	1	169	18.4	9.94	79	13.91	5	5	metabolic process;transport	membrane;mitochondrion	catalytic activity;metal ion binding	Pf01127	66052	ENSMUSG00000058076.12	Sdhc	1
-0.0274033	-0.211074	0.145137	-0.20343	-0.0256361	0.0754416	0.0128314	0.135582	0.690008	0.150066		0.946	1.036	0.927	1.012	1.031	1.035	1.046	1.25	1.02	0.714438	-0.215583	-0.856594	FALSE	High	IsMasterProtein	O70252	Heme oxygenase 2 OS=Mus musculus OX=10090 GN=Hmox2 PE=1 SV=1	0	28.918	33	7	16	7	1	315	35.7	5.87	134	19.89	7	7	metabolic process;response to stimulus	endoplasmic reticulum;membrane	catalytic activity;metal ion binding	Pf01126	15369	ENSMUSG00000004070.15	Hmox2	16
0.576799	0.684568	-0.33984	-0.0530204	-0.00176895	0.50244	0.730585	-0.180827	-1.12691	0.271787		1.01	0.812	0.844	0.889	0.974	1.046	0.861	0.662	0.92	0.714238	0.489251	1.10119	FALSE	High	IsMasterProtein	sp	Q15276 RABE1_HUMAN	0	18.128	7	6	7	1	1	862	99.2	5.01	100		6
-0.188384	0.389643	0.308263	-0.283079	-0.370382	0.402668	0.312395	0.341212	0.00243473	0.0878157		1.12	1.116	0.943	0.99	1.134	1.14	1.128	1.071	1.042	0.714166	-0.25123	-0.907597	FALSE	High	IsMasterProtein	Q61548	Clathrin coat assembly protein AP180 OS=Mus musculus OX=10090 GN=Snap91 PE=1 SV=1	0	92.654	30	19	66	17	1	901	91.8	4.88	821	95.13	18	18	cell communication;cell organization and biogenesis;regulation of biological process;transport	cytosol;membrane	protein binding	Pf01417, Pf07651	20616		Snap91	9
-8.47945	-7.1416	-6.96207	8.3283	-4.04768	-3.28055	-9.21395	-10.3018	-6.96782	-8.09638		1.326	1.343	52.689	3.328	3.703	1.07	0.917	0.984	0.882	0.713836	4.55527	1.37745	FALSE	High	IsMasterProtein	Q7TQ48	Sarcalumenin OS=Mus musculus OX=10090 GN=Srl PE=1 SV=1	0	31.806	12	9	19	9	1	910	99.1	4.46	166	22.68	9	9	response to stimulus;transport	endoplasmic reticulum;organelle lumen	nucleotide binding	Pf00350, Pf01926	106393	ENSMUSG00000022519.13	Srl	16
1.79574	-0.355631	-0.0607825	-0.475429	1.96781	-0.368416	-0.473081	-0.00968081	-0.381447	-0.965655		0.612	0.661	0.578	0.949	0.637	0.628	0.679	0.621	0.518	0.713589	0.843964	1.21549	FALSE	High	IsMasterProtein	Q8VEH5	EPM2A-interacting protein 1 OS=Mus musculus OX=10090 GN=Epm2aip1 PE=1 SV=1	0	44.995	27	10	21	10	1	606	70.1	5.87	289	30.86	9	9	regulation of biological process;response to stimulus	cytoplasm;endoplasmic reticulum;nucleus	DNA binding;protein binding		77781	ENSMUSG00000046785.8	Epm2aip1	9
0.368656	0.728581	0.633104	-0.662855	-0.408549	0.235981	-0.0372089	-0.0202137	-0.141008	0.145946		1.068	1.061	0.757	0.869	0.973	0.939	0.93	0.91	0.934	0.713347	-0.370077	-1.02604	FALSE	High	IsMasterProtein	O35927	Catenin delta-2 OS=Mus musculus OX=10090 GN=Ctnnd2 PE=1 SV=1	0	34.18	8	8	19	6	1	1247	134.9	7.65	279	29.85	8	7	cell organization and biogenesis;development;metabolic process;regulation of biological process;response to stimulus	nucleus	protein binding	Pf00514	18163		Ctnnd2	15
0.767969	-0.447748	0.0344222	0.0262891	0.0515814	0.181139	0.255798	-0.448611	-0.209182	0.634882		0.753	0.848	0.824	0.86	0.881	0.912	0.784	0.817	0.964	0.712986	0.343803	1.00446	FALSE	High	IsMasterProtein	Q3U0M1	Trafficking protein particle complex subunit 9 OS=Mus musculus OX=10090 GN=Trappc9 PE=1 SV=2	0	6.973	3	2	4	2	1	1148	128.2	6.47	28	6.29	2	2	cell differentiation;regulation of biological process	cytoplasm;endoplasmic reticulum;endosome;Golgi	protein binding	Pf08626	76510		Trappc9	15
0.966318	-0.713977	0.329285	0.745765	0.725392	-0.732418	0.116318	0.491457	-0.761633	-0.395564		0.679	0.868	0.948	0.923	0.718	0.849	0.9	0.672	0.717	0.712745	0.574361	1.13767	FALSE	High	IsMasterProtein	P10493	Nidogen-1 OS=Mus musculus OX=10090 GN=Nid1 PE=1 SV=2	0	35.826	11	10	24	10	1	1245	136.5	5.44	193	34.83	9	10	cell organization and biogenesis;regulation of biological process	cell surface;extracellular;membrane	metal ion binding;protein binding	Pf00008, Pf00058, Pf00086, Pf06119, Pf06247, Pf07474, Pf07645, Pf12662, Pf12947, Pf14670	18073	ENSMUSG00000005397.7	Nid1	13
-0.375374	0.147115	0.928288	0.0592117	-0.357714	0.164581	0.0178081	0.720414	-0.450265	0.0752504		1.106	1.338	1.071	1.033	1.133	1.12	1.265	0.986	1.082	0.711231	-0.382458	-1.03354	FALSE	High	IsMasterProtein	P63030	Mitochondrial pyruvate carrier 1 OS=Mus musculus OX=10090 GN=Mpc1 PE=1 SV=1	0.001	5.499	16	2	6	2	1	109	12.4	9.61	39	5.86	2	2	metabolic process;transport	membrane;mitochondrion	catalytic activity;transporter activity	Pf01483, Pf03650	55951	ENSMUSG00000023861.17	Mpc1	17
-0.207707	-0.864564	-0.39883	2.2029	-0.40217	-0.159647	0.184139	-0.219028	-0.0777809	-0.339452		0.852	0.954	1.777	0.988	1.03	1.116	1.016	1.052	0.941	0.709965	0.703434	1.17752	FALSE	High	IsMasterProtein	O54724	Caveolae-associated protein 1 OS=Mus musculus OX=10090 GN=Cavin1 PE=1 SV=1	0	24.465	21	6	13	6	1	392	43.9	5.52	115	19.29	5	6	metabolic process;regulation of biological process	cytoplasm;cytosol;endoplasmic reticulum;membrane;mitochondrion;nucleus	protein binding;RNA binding	Pf15237	19285	ENSMUSG00000004044.9	Ptrf;Cavin1	11
1.6634	-0.15259	-0.125415	0.537198	0.667233	-0.32001	-0.761046	-1.10046	0.140406	-0.302469		0.659	0.67	0.77	0.783	0.661	0.611	0.567	0.739	0.628	0.709733	0.665462	1.16613	FALSE	High	IsMasterProtein	P10922	Histone H1.0 OS=Mus musculus OX=10090 GN=H1f0 PE=2 SV=4	0	18.635	27	5	21	5	1	194	20.8	10.9	251	19.53	4	4	cell organization and biogenesis	chromosome;cytoskeleton;Golgi;nucleus	DNA binding;RNA binding	Pf00538	14958	ENSMUSG00000096210.1	H1f0	15
0.0737813	0.355166	0.542143	-0.199052	-0.294785	0.0810544	0.270008	0.231887	-0.00478457	-0.096092		1.049	1.109	0.909	0.946	1.01	1.067	1.042	1.009	0.939	0.709515	-0.219463	-0.859775	FALSE	High	IsMasterProtein	Q9JIS5	Synaptic vesicle glycoprotein 2A OS=Mus musculus OX=10090 GN=Sv2a PE=1 SV=1	0	82.899	30	18	83	17	1	742	82.6	5.57	1285	142.42	16	18	cell communication;cellular homeostasis;regulation of biological process;transport	endoplasmic reticulum;membrane	protein binding;receptor activity;transporter activity	Pf00083, Pf07690, Pf13599	64051	ENSMUSG00000038486.9	Sv2a	3
-0.461605	0.0231	0.0254428	0.144347	-0.479172	0.0922633	0.265276	0.251937	0.72266	0.0160973		1.097	1.111	1.116	1.031	1.139	1.199	1.178	1.389	1.088	0.709379	-0.295625	-0.956196	FALSE	High	IsMasterProtein	P70414	Sodium/calcium exchanger 1 OS=Mus musculus OX=10090 GN=Slc8a1 PE=1 SV=1	0	19.497	7	5	17	1	1	970	108	5	193	24.99	5	4	cell communication;cellular homeostasis;regulation of biological process;response to stimulus;transport	membrane;mitochondrion	metal ion binding;protein binding;transporter activity	Pf01699, Pf03160	20541		Slc8a1	17
0.597094	0.968917	0.828334	-0.247481	-0.395799	-0.392777	-0.467597	-0.153711	0.123009	-0.348751		1.071	1.055	0.799	0.828	0.827	0.819	0.862	0.931	0.786	0.708857	-0.464872	-1.08334	FALSE	High	IsMasterProtein	O54990	Prominin-1 OS=Mus musculus OX=10090 GN=Prom1 PE=1 SV=1	0	52.231	19	12	36	12	1	867	97.1	6.68	414	53.1	12	11	cell differentiation;regulation of biological process	cell surface;endoplasmic reticulum;membrane	protein binding	Pf05478	19126		Prom1	5
0.19494	0.398219	0.404137	-0.672711	0.294326	-1.84748	0.203348	-0.0466396	-0.417717	1.56296		1.031	1.048	0.784	1.018	0.698	1.025	0.962	0.876	1.374	0.708204	-0.745707	-1.18683	FALSE	High	IsMasterProtein	Q3TPX4	Exocyst complex component 5 OS=Mus musculus OX=10090 GN=Exoc5 PE=1 SV=2	0.002	3.946	2	1	2	1	1	708	81.7	6.71	0	2.57	1	1	cell organization and biogenesis;transport	cytoplasm;cytosol	protein binding	Pf03938, Pf07393	105504	ENSMUSG00000061244.13	Exoc5	14
-3.99032	-3.58472	-3.45336	6.90327	-1.20716	-1.69155	-3.83312	-4.55894	-3.03579	-3.38507		1.076	1.102	13.543	1.991	1.813	1.157	1.018	1.075	1.033	0.708092	2.8398	1.34448	FALSE	High	IsMasterProtein	A2ASS6	Titin OS=Mus musculus OX=10090 GN=Ttn PE=1 SV=1	0	21.997	0	7	13	7	1	35213	3904.1	6.2	58	17.39	6	7	cell organization and biogenesis;metabolic process;regulation of biological process;response to stimulus	chromosome;cytoplasm;nucleus	catalytic activity;metal ion binding;nucleotide binding;protein binding;structural molecule activity	Pf00041, Pf00047, Pf00069, Pf07679, Pf07686, Pf07714, Pf09042, Pf13895, Pf13927	22138	ENSMUSG00000051747.14	Ttn	2
-0.612618	0.660378	0.497966	-0.274149	-0.557197	0.120188	0.72195	0.448284	-0.239899	0.112831		1.309	1.28	1.038	1.053	1.184	1.36	1.266	1.101	1.152	0.707682	-0.416277	-1.05361	FALSE	High	IsMasterProtein	sp	Q01813 PFKAP_HUMAN	0	54.343	15	11	23	1	1	784	85.5	7.55	558		11
-0.736087	0.333484	-0.786598	-0.260793	6.25892	0.235981	-1.656	-3.5307	-1.70835	-1.30422		1.249	0.981	1.07	3.453	1.242	0.868	0.604	0.754	0.835	0.703673	2.16768	1.31885	FALSE	High	IsMasterProtein	Q64291	Keratin, type I cytoskeletal 12 OS=Mus musculus OX=10090 GN=Krt12 PE=1 SV=2	0.002	3.697	2	1	2	1	1	487	52.4	4.82	20	2.32	1	1			structural molecule activity	Pf00038	268482		Krt12	11
-0.0274033	0.389643	0.534144	-0.314492	-0.152556	0.354782	0.0623788	0.341212	-0.247619	0.137692		1.081	1.132	0.902	0.991	1.084	1.046	1.088	0.964	1.017	0.701966	-0.246472	-0.89349	FALSE	High	IsMasterProtein	sp	Q01484 ANK2_HUMAN	0	179.659	16	44	60	4	1	3957	433.4	5.14	1094		44
0.845293	-0.142917	0.016446	-0.707403	0.231713	0.386751	0.841507	-0.652963	-0.14852	0.271787		0.792	0.83	0.673	0.872	0.899	1.008	0.741	0.817	0.867	0.701219	0.450806	1.06848	FALSE	High	IsMasterProtein	P60898	DNA-directed RNA polymerase II subunit RPB9 OS=Mus musculus OX=10090 GN=Polr2i PE=1 SV=1	0.001	5.283	14	1	4	1	1	125	14.5	5.14	66	6.32	1	1	metabolic process;response to stimulus	nucleus	catalytic activity;metal ion binding	Pf01096, Pf02150	69920	ENSMUSG00000019738.15	Polr2i	7
-4.93317	-4.68397	-3.35536	2.39785	9.48574	-4.7666	-2.82503	-5.18954	-2.64054	-4.25588		1.04	1.386	5.32	15.165	1.294	1.741	1.113	1.476	1.027	0.701139	3.89682	1.35169	FALSE	High	IsMasterProtein	Q01149	Collagen alpha-2(I) chain OS=Mus musculus OX=10090 GN=Col1a2 PE=1 SV=2	0	28.688	7	7	34	7	1	1372	129.5	9.19	460	39.89	7	7	cell organization and biogenesis;regulation of biological process;response to stimulus	endoplasmic reticulum;extracellular	metal ion binding;protein binding;structural molecule activity	Pf01391, Pf01410	12843	ENSMUSG00000029661.16	Col1a2	6
0.11453	0.640121	0.400012	-0.575242	0.104448	0.349435	-0.180049	0.150907	-0.118567	0.166507		1.109	1.065	0.819	1.004	1.05	0.967	1.017	0.97	0.994	0.701	-0.285171	-0.939028	FALSE	High	IsMasterProtein	P61164	Alpha-centractin OS=Mus musculus OX=10090 GN=Actr1a PE=1 SV=1	0	74.211	51	13	60	6	1	376	42.6	6.64	674	80.96	13	12		cytoplasm;cytoskeleton	nucleotide binding	Pf00022	54130	ENSMUSG00000025228.4	Actr1a	19
-8.76055	-7.54801	-6.21527	8.31368	-4.31461	-3.09985	-8.73414	-9.86272	-6.91861	-8.35331		1.283	1.686	55.568	3.364	4.05	1.244	1.056	1.05	0.876	0.700576	4.46049	1.3568	FALSE	High	IsMasterProtein	Q9JI91	Alpha-actinin-2 OS=Mus musculus OX=10090 GN=Actn2 PE=1 SV=2	0	80.401	25	18	47	7	1	894	103.8	5.45	456	57.25	17	17	cell organization and biogenesis;regulation of biological process;response to stimulus	cytoplasm;cytoskeleton;membrane	metal ion binding;protein binding	Pf00307, Pf00435, Pf08726, Pf11971, Pf13499, Pf13833	11472	ENSMUSG00000052374.14	Actn2	13
0.247761	0.267807	0.304048	-0.194679	0.110294	0.192151	-0.311121	-0.00968081	0.147342	0.199191		0.99	1.011	0.875	0.975	0.991	0.913	0.957	1.012	0.972	0.700447	-0.17286	-0.773267	FALSE	High	IsMasterProtein	Q7TNR6	Immunoglobulin superfamily member 21 OS=Mus musculus OX=10090 GN=Igsf21 PE=2 SV=1	0	18.66	14	5	9	5	1	468	51.9	6.95	83	13.47	5	4		extracellular	protein binding	Pf07679, Pf13895	230868	ENSMUSG00000040972.8	Igsf21	4
-0.390473	-0.29525	-0.29611	-0.260793	-0.40217	-0.417244	0.321766	-0.186268	0.987532	1.0318		1.007	1.017	0.992	1.03	1.025	1.194	1.066	1.473	1.374	0.700183	-0.478122	-1.08216	FALSE	High	IsMasterProtein	Q91XV3	Brain acid soluble protein 1 OS=Mus musculus OX=10090 GN=Basp1 PE=1 SV=3	0	133.202	89	20	209	20	1	226	22.1	4.51	2548	325.79	19	19	cell differentiation;regulation of biological process	cytoplasm;membrane;nucleus	DNA binding;protein binding		70350	ENSMUSG00000045763.7	Basp1	15
-0.539083	0.142583	-0.580699	0.377925	-0.852503	0.235981	-0.572835	-0.0732011	0.72266	1.16239		1.148	0.985	1.205	0.985	1.19	1.032	1.126	1.414	1.466	0.69968	-0.544849	-1.1125	FALSE	High	IsMasterProtein	Q60714	Long-chain fatty acid transport protein 1 OS=Mus musculus OX=10090 GN=Slc27a1 PE=1 SV=1	0	40.035	26	10	23	10	1	646	71.2	8.38	209	34.81	10	9	metabolic process;regulation of biological process;response to stimulus;transport	cytoplasm;endoplasmic reticulum;membrane;mitochondrion	catalytic activity;nucleotide binding;protein binding;transporter activity	Pf00501, Pf13193	26457	ENSMUSG00000031808.7	Slc27a1	8
0.0234738	0.232382	0.210254	-0.151212	-0.351391	0.263203	0.222485	0.130462	0.296653	0.0118388		1.032	1.041	0.93	0.947	1.055	1.068	1.033	1.109	0.975	0.699473	-0.175006	-0.777053	FALSE	High	IsMasterProtein	Q8VBV7	COP9 signalosome complex subunit 8 OS=Mus musculus OX=10090 GN=Cops8 PE=1 SV=1	0	35.724	62	7	21	7	1	209	23.2	5.2	349	38.36	7	6	cell organization and biogenesis;metabolic process;regulation of biological process	cytoplasm;cytosol;nucleus	protein binding	Pf10075	108679	ENSMUSG00000034432.11	Cops8	1
0.0418321	-0.643228	-1.11181	0.0592117	0.896489	-0.307972	1.25825	-0.374713	1.4412	-1.40549		0.846	0.767	0.977	1.166	0.949	1.308	0.934	1.516	0.687	0.699265	0.80837	1.19136	FALSE	Medium	IsMasterProtein	sp	Q8NDZ9 YJ017_HUMAN	0.037	1.448	3	1	1	1	1	215	22.3	12.41	27		1
0.239	0.316064	-0.0379276	-0.0403913	0.092741	0.376115	0.251052	0.0426664	-0.107398	-0.00951992		1.004	0.938	0.912	0.974	1.027	1.025	0.969	0.946	0.925	0.698603	0.142926	0.706277	FALSE	High	IsMasterProtein	Q9D906	Ubiquitin-like modifier-activating enzyme ATG7 OS=Mus musculus OX=10090 GN=Atg7 PE=1 SV=1	0	17.85	8	5	14	5	1	698	77.5	6.4	111	21.12	5	5	cell communication;cell organization and biogenesis;cellular homeostasis;defense response;metabolic process;regulation of biological process;response to stimulus;transport	cytoplasm;cytosol	catalytic activity;protein binding	Pf00899	74244	ENSMUSG00000030314.16	Atg7	6
-0.70355	-0.808203	-0.438601	3.2132	-0.294785	0.109035	-0.48957	-1.57595	-1.12691	0.275783		0.964	1.056	2.564	1.123	1.206	1.089	0.875	0.879	1.223	0.698248	1.10164	1.23873	FALSE	High	IsMasterProtein	Q6TEK5	Vitamin K epoxide reductase complex subunit 1-like protein 1 OS=Mus musculus OX=10090 GN=Vkorc1l1 PE=1 SV=1	0	7.652	11	2	4	2	1	176	19.8	8.95	65	6.37	2	2	metabolic process;response to stimulus	endoplasmic reticulum;membrane	catalytic activity	Pf07884	69568	ENSMUSG00000066735.8	Vkorc1l1	5
-0.85185	0.436618	-0.176873	0.0633072	-1.077	0.439633	0.409927	0.0841666	0.543975	0.538678		1.312	1.157	1.192	1.016	1.322	1.346	1.244	1.442	1.348	0.697842	-0.48851	-1.08514	FALSE	High	IsMasterProtein	P62484	Abl interactor 2 OS=Mus musculus OX=10090 GN=Abi2 PE=1 SV=1	0	14.66	13	4	7	2	1	446	49.4	6.01	62	11.71	3	4	cell organization and biogenesis;cellular component movement;metabolic process;regulation of biological process;response to stimulus	cytoplasm;cytoskeleton;cytosol	enzyme regulator activity;protein binding	Pf00018, Pf07653, Pf07815, Pf14604	329165	ENSMUSG00000026782.15	Abi2	1
-3.22974	-2.87574	-3.20298	3.3114	5.46084	-1.91109	-0.962661	-1.66202	-0.373436	-1.27491		1.065	0.987	4.603	5.242	1.473	1.734	1.506	1.895	1.465	0.697627	2.41157	1.31843	FALSE	High	IsMasterProtein	P28654	Decorin OS=Mus musculus OX=10090 GN=Dcn PE=1 SV=1	0	23.775	20	7	14	7	1	354	39.8	8.68	63	21	7	7	metabolic process;regulation of biological process;response to stimulus	cytoplasm;extracellular	enzyme regulator activity;protein binding;RNA binding	Pf01462, Pf12799, Pf13306, Pf13855	13179	ENSMUSG00000019929.16	Dcn	10
0.110021	0.236825	0.0119396	-0.0278027	0.0338504	0.170106	-0.0776067	0.104793	0.336326	0.0457803		1.015	0.976	0.941	0.992	1.018	0.987	1.009	1.101	0.965	0.696875	-0.105419	-0.600161	FALSE	High	IsMasterProtein	O88685	26S proteasome regulatory subunit 6A OS=Mus musculus OX=10090 GN=Psmc3 PE=1 SV=2	0	66.594	55	17	44	17	1	442	49.5	5.19	437	60.98	15	17	metabolic process;regulation of biological process;response to stimulus	cytoplasm;membrane;nucleus;proteasome	catalytic activity;nucleotide binding;protein binding	Pf00004, Pf01078, Pf05496, Pf07724, Pf07728, Pf13191	19182	ENSMUSG00000002102.15	Psmc3	2
-8.85828	-7.30453	-7.28135	8.26746	-3.10714	-3.30099	-9.02859	-10.4176	-5.9584	-7.54416		1.38	1.354	56.143	4.23	3.994	1.202	0.967	1.404	1.09	0.696639	4.49571	1.35124	FALSE	High	IsMasterProtein	Q9QZ47	Troponin T, fast skeletal muscle OS=Mus musculus OX=10090 GN=Tnnt3 PE=1 SV=3	0	18.649	23	4	9	4	1	272	32.2	5.31	79	14.04	2	4	regulation of biological process		catalytic activity;protein binding		21957		Tnnt3	7
-0.295694	-0.0900763	-0.134726	-0.121068	-0.282279	-0.101395	0.478445	0.375521	0.306612	0.631223		1.032	1.033	1.006	1.029	1.062	1.207	1.163	1.194	1.219	0.695137	-0.282109	-0.93151	FALSE	High	IsMasterProtein	Q9D1X0	Nucleolar protein 3 OS=Mus musculus OX=10090 GN=Nol3 PE=1 SV=1	0	32.152	38	7	20	7	1	220	24.6	4.07	317	31.09	7	7	cell death;cell differentiation;cell organization and biogenesis;cell proliferation;cellular homeostasis;metabolic process;regulation of biological process;response to stimulus;transport	cytoplasm;endoplasmic reticulum;membrane;mitochondrion	enzyme regulator activity;metal ion binding;protein binding	Pf00619	78688	ENSMUSG00000014776.7	Nol3	8
0.377169	0.276619	0.497966	-0.466054	0.220258	-0.147948	-0.22162	0.171271	0.362536	-0.202462		0.964	1.027	0.793	0.964	0.907	0.903	0.963	1.044	0.856	0.693987	-0.268825	-0.915759	FALSE	High	IsMasterProtein	P08113	Endoplasmin OS=Mus musculus OX=10090 GN=Hsp90b1 PE=1 SV=2	0	190.52	52	40	139	38	1	802	92.4	4.82	1326	189.81	37	39	cell organization and biogenesis;metabolic process;regulation of biological process;response to stimulus;transport	cytosol;endoplasmic reticulum;extracellular;membrane;nucleus;organelle lumen	nucleotide binding;protein binding;RNA binding	Pf00183, Pf02518, Pf13589	22027	ENSMUSG00000020048.13	Hsp90b1	10
-0.0507198	0.389643	0.869331	-0.251912	0.0810103	0.0529348	-0.0979272	0.156006	-0.44618	0.291725		1.088	1.229	0.922	1.037	1.034	1.019	1.057	0.919	1.062	0.693145	-0.305428	-0.954102	FALSE	High	IsMasterProtein	Q8R366	Immunoglobulin superfamily member 8 OS=Mus musculus OX=10090 GN=Igsf8 PE=1 SV=2	0	42.568	27	11	31	11	1	611	65	7.99	272	33.73	11	10	regulation of biological process	membrane	protein binding	Pf07686	140559		Igsf8	1
0.943872	1.25058	0.0433827	0.377925	0.168427	1.10873	0.0178081	-0.363436	-2.73154	-0.307074		1.056	0.817	0.868	0.844	1	0.836	0.766	0.391	0.736	0.692644	0.944971	1.20929	FALSE	High	IsMasterProtein	tr	F8VRH0 F8VRH0_HUMAN	0	60.537	41	7	22	2	1	310	32	8.07	637		7
0.304294	0.133503	-0.139389	0.00557209	0.294326	0.225055	0.0771469	-0.153711	-0.0410986	0.339182		0.949	0.903	0.909	0.993	0.985	0.975	0.92	0.949	0.993	0.692619	0.153581	0.728729	FALSE	High	IsMasterProtein	Q60631	Growth factor receptor-bound protein 2 OS=Mus musculus OX=10090 GN=Grb2 PE=1 SV=1	0	15.964	25	5	14	5	1	217	25.2	6.32	150	13.27	5	5	cell differentiation;cell organization and biogenesis;cellular component movement;defense response;metabolic process;regulation of biological process;response to stimulus;transport	cytoplasm;cytosol;endosome;Golgi;membrane;nucleus	catalytic activity;protein binding;RNA binding	Pf00017, Pf00018, Pf07653, Pf14604	14784	ENSMUSG00000059923.13	Grb2	11
0.0692316	0.957578	0.437001	0.293877	0.271637	1.16915	0.841507	-1.21863	-2.70095	0.311566		1.2	1.084	1.03	1.042	1.226	1.197	0.788	0.479	1.039	0.691556	0.971769	1.21224	FALSE	High	IsMasterProtein	B2RQG2	PHD finger protein 3 OS=Mus musculus OX=10090 GN=Phf3 PE=1 SV=1	0	7.445	2	2	3	2	1	2025	225.4	6.7		9.15		2	metabolic process		metal ion binding;protein binding	Pf00628, Pf07500, Pf07744, Pf08648, Pf10243	213109	ENSMUSG00000048874.15	Phf3	1
-2.59547	0.0137766	0.809573	-0.212201	-0.777272	-0.26008	1.37717	0.833453	0.690008	-0.166696		1.76	2.133	1.637	1.575	1.719	2.407	2.116	2.211	1.67	0.690315	-0.929592	-1.20392	FALSE	High	IsMasterProtein	Q3TPE9	Ankyrin repeat and MYND domain-containing protein 2 OS=Mus musculus OX=10090 GN=Ankmy2 PE=1 SV=1	0.001	5.608	5	1	2	1	1	440	48.7	6.67	68	3.63	1	1	regulation of biological process		metal ion binding;protein binding	Pf00023, Pf01753, Pf12796, Pf13606, Pf13637, Pf13857	217473	ENSMUSG00000036188.3	Ankmy2	12
-0.628531	0.640121	-0.524326	0.814034	-0.338766	-0.896891	-0.13882	0.609532	-0.0630637	0.831202		1.306	1.018	1.372	1.096	0.992	1.149	1.31	1.161	1.378	0.689021	-0.536488	-1.09827	FALSE	High	IsMasterProtein	Q9DCV4	Regulator of microtubule dynamics protein 1 OS=Mus musculus OX=10090 GN=Rmdn1 PE=1 SV=2	0	10.096	11	2	4	2	1	305	35	8.7	68	8.14	2	2		cytoplasm;cytoskeleton;mitochondrion	protein binding		66302	ENSMUSG00000028229.11	Fam82b;Rmdn1	4
-1.55106	-3.02902	-1.19998	-0.10822	8.11224	-3.53089	-0.216405	-4.26423	-1.50032	-1.6159		0.709	1.07	1.332	5.671	0.762	1.387	0.629	0.956	0.927	0.68893	2.86303	1.3173	FALSE	High	IsMasterProtein	Q6PEE2	CBP80/20-dependent translation initiation factor OS=Mus musculus OX=10090 GN=Ctif PE=1 SV=2	0.004	3.005	2	1	4	1	1	600	67.8	6.65	34	5.45	1	1	metabolic process;regulation of biological process	cytoplasm;cytosol	protein binding;RNA binding	Pf02854	269037		Ctif	18
0.19494	0.478903	0.428808	-0.0278027	-0.0917749	0.125758	-0.180049	0.00607828	-0.0704145	0.0878157		1.05	1.053	0.924	0.952	0.991	0.949	0.971	0.965	0.957	0.688546	-0.182024	-0.784989	FALSE	High	IsMasterProtein	Q9JKR6	Hypoxia up-regulated protein 1 OS=Mus musculus OX=10090 GN=Hyou1 PE=1 SV=1	0	98.317	32	20	53	20	1	999	111.1	5.19	705	95.99	19	20	regulation of biological process;response to stimulus;transport	endoplasmic reticulum;extracellular;membrane;organelle lumen	nucleotide binding	Pf00012	12282	ENSMUSG00000032115.14	Hyou1	9
-0.99365	-0.0473007	-0.40874	-0.424138	-0.825036	0.0698233	0.752108	0.674501	1.21116	0.0961711		1.215	1.132	1.087	1.094	1.277	1.488	1.438	1.788	1.247	0.688179	-0.589337	-1.11793	FALSE	High	IsMasterProtein	Q8VI64	Protein MGARP OS=Mus musculus OX=10090 GN=Mgarp PE=1 SV=1	0	36.016	31	8	40	8	1	283	29.9	4.18	325	57.42	8	8	cellular component movement;regulation of biological process;response to stimulus;transport	membrane;mitochondrion	protein binding	Pf14962	67749	ENSMUSG00000037161.14	Mgarp	3
0.15938	0.0832381	0.1056	-0.20343	0.197278	0.10345	-0.133691	0.021791	0.326448	0.275783		0.969	0.986	0.89	1.009	0.995	0.965	0.982	1.085	1.01	0.687635	-0.137975	-0.689627	FALSE	High	IsMasterProtein	Q9Z0H8	CAP-Gly domain-containing linker protein 2 OS=Mus musculus OX=10090 GN=Clip2 PE=1 SV=2	0	47.711	17	12	22	8	1	1047	115.8	6.48	212	25.37	12	10	regulation of biological process	cytoplasm;cytoskeleton;Golgi	catalytic activity;motor activity;protein binding	Pf01302, Pf01576, Pf02463, Pf05557, Pf08317, Pf10174, Pf12128, Pf13514, Pf14257, Pf15070	269713	ENSMUSG00000063146.11	Clip2	5
-0.149985	0.11985	0.461489	-0.355253	-0.389434	0.295695	0.293601	0.109939	0.550178	-0.17115		1.046	1.145	0.916	0.977	1.103	1.126	1.07	1.236	0.969	0.686975	-0.275136	-0.918023	FALSE	High	IsMasterProtein	P84075	Neuron-specific calcium-binding protein hippocalcin OS=Mus musculus OX=10090 GN=Hpca PE=1 SV=2	0	31.397	56	10	26	3	1	193	22.4	4.97	224	24.68	9	10	regulation of biological process;response to stimulus	cytoplasm;cytosol;membrane	metal ion binding;protein binding	Pf00036, Pf13202, Pf13405, Pf13499, Pf13833	15444	ENSMUSG00000028785.12	Hpca	4
0.0142656	0.627922	0.62527	-0.859638	-0.0436	0.142429	0.116318	-0.431464	-0.0999707	0.682145		1.13	1.147	0.778	1	1.035	1.048	0.93	0.997	1.153	0.685971	-0.406826	-1.02829	FALSE	High	IsMasterProtein	Q8BTY8	Sec1 family domain-containing protein 2 OS=Mus musculus OX=10090 GN=Scfd2 PE=1 SV=1	0.002	4.195	2	1	2	1	1	684	74.7	6.81	18	2.26	1	1	transport			Pf00995	212986	ENSMUSG00000062110.14	Scfd2	5
-0.251486	0.688587	-0.393885	0.0714864	-0.319876	0.290294	-0.407668	-0.159123	0.678061	0.32737		1.215	0.965	1.046	1.013	1.128	1.001	1.039	1.31	1.12	0.685941	-0.351652	-0.989037	FALSE	High	IsMasterProtein	Q7TME0	Phospholipid phosphatase-related protein type 4 OS=Mus musculus OX=10090 GN=Plppr4 PE=1 SV=2	0	12.583	6	3	8	3	1	766	83.2	8.84	64	13.61	3	3	cell organization and biogenesis;metabolic process;regulation of biological process;response to stimulus	membrane	catalytic activity;protein binding	Pf01569	229791	ENSMUSG00000044667.12	D3Bwg0562e;Lppr4;Plppr4	3
-1.3721	1.89382	-2.02713	-0.638322	-3.21937	-0.159647	0.53708	0.481894	2.12959	-0.43816		2.034	0.853	1.12	0.792	1.333	1.549	1.507	2.508	1.19	0.685684	-1.37847	-1.25082	FALSE	High	IsMasterProtein	Q62018	RNA polymerase-associated protein CTR9 homolog OS=Mus musculus OX=10090 GN=Ctr9 PE=1 SV=2	0.002	4.198	1	1	2	1	1	1173	133.3	6.49	21	2.06	1	1	cell differentiation;cell organization and biogenesis;metabolic process;regulation of biological process;response to stimulus	nucleus	protein binding	Pf08424, Pf13414, Pf13424, Pf13432, Pf14559	22083	ENSMUSG00000005609.16	Ctr9	7
-4.21998	-4.15945	-4.36384	1.14492	9.3879	-4.24656	-1.92	-4.9389	-0.708572	-3.79727		0.996	0.942	3.305	12.731	1.209	1.781	0.997	2.149	0.98	0.681548	3.62287	1.31919	FALSE	High	IsMasterProtein	Q60847	Collagen alpha-1(XII) chain OS=Mus musculus OX=10090 GN=Col12a1 PE=2 SV=3	0	22.048	3	5	12	5	1	3120	340	5.64	76	21.49	5	5	cell differentiation	extracellular	protein binding	Pf00041, Pf00092, Pf13519	12816		Col12a1	9
0.544134	-0.211074	-0.305791	0.0959235	-0.307317	0.904129	0.0574451	-0.517773	0.289998	0.239682		0.834	0.825	0.882	0.85	1.053	0.921	0.813	0.986	0.919	0.681451	0.359855	0.991661	FALSE	High	IsMasterProtein	Q06180	Tyrosine-protein phosphatase non-receptor type 2 OS=Mus musculus OX=10090 GN=Ptpn2 PE=1 SV=2	0	10.379	13	4	8	4	1	406	47.3	8.37	40	7.39	4	4	cell differentiation;metabolic process;regulation of biological process;response to stimulus	cytoplasm;cytosol;endoplasmic reticulum;membrane;nucleus	catalytic activity;protein binding	Pf00102	19255	ENSMUSG00000024539.17	Ptpn2	18
-0.305578	-0.0190073	0.016446	-0.323513	0.203032	0.0133276	0.279458	0.0789971	0.443237	0.478328		1.05	1.071	0.957	1.119	1.086	1.163	1.101	1.242	1.177	0.68103	-0.226255	-0.852618	FALSE	High	IsMasterProtein	Q03517	Secretogranin-2 OS=Mus musculus OX=10090 GN=Scg2 PE=1 SV=1	0	30.588	17	7	14	7	1	617	70.6	4.75	192	21.8	7	7	cellular component movement;metabolic process;regulation of biological process;response to stimulus	extracellular	protein binding	Pf01271	20254	ENSMUSG00000050711.7	Scg2	1
-1.06333	-0.637832	0.648734	-0.461373	-0.332463	-0.165505	0.532594	0.548467	1.32551	-0.367411		1.083	1.463	1.093	1.209	1.243	1.446	1.425	1.875	1.131	0.679321	-0.601509	-1.11285	FALSE	High	IsMasterProtein	Q9QY42	Prosaposin receptor GPR37 OS=Mus musculus OX=10090 GN=Gpr37 PE=2 SV=1	0	16.968	8	3	14	3	1	600	66.7	8.12	235	25.38	3	3	metabolic process;regulation of biological process;response to stimulus	endoplasmic reticulum;membrane	protein binding;receptor activity;signal transducer activity	Pf00001	14763	ENSMUSG00000039904.9	Gpr37	6
0.286975	-0.0615151	-0.00160437	0.697263	0.220258	-0.00943011	-0.226839	-0.148305	0.0703097	0.0203504		0.913	0.935	1.087	0.985	0.948	0.921	0.924	0.983	0.923	0.678904	0.217798	0.839039	FALSE	High	IsMasterProtein	Q6ZWQ0	Nesprin-2 OS=Mus musculus OX=10090 GN=Syne2 PE=1 SV=2	0	66.146	4	16	28	16	1	6874	782.2	5.33	198	36.81	15	12	cell organization and biogenesis;cellular component movement;regulation of biological process;transport	cytoplasm;cytoskeleton;endoplasmic reticulum;membrane;mitochondrion;nucleus;organelle lumen	protein binding	Pf00307, Pf00435, Pf10541, Pf11971	319565	ENSMUSG00000063450.14	Syne2	12
0.588987	0.385347	0.935603	-0.37808	0.214522	-0.916955	-0.451181	0.952832	-0.389475	-0.202462		0.942	1.082	0.774	0.92	0.755	0.824	1.068	0.809	0.816	0.678496	-0.52491	-1.08277	FALSE	High	IsMasterProtein	Q8C6I2	Succinate dehydrogenase assembly factor 2, mitochondrial OS=Mus musculus OX=10090 GN=Sdhaf2 PE=1 SV=1	0	6.105	13	2	4	2	1	164	19.4	6.35	23	4.72	2	2	cell organization and biogenesis;metabolic process;regulation of biological process	cytosol;mitochondrion;organelle lumen		Pf03937	66072	ENSMUSG00000024668.7	Sdhaf2	19
0.145971	0.294193	0.387613	-0.0614628	-0.389434	0.476355	-0.300508	0.355943	0.0525705	-0.0138054		1.019	1.054	0.926	0.916	1.067	0.937	1.051	1.009	0.944	0.678173	-0.241119	-0.871035	FALSE	High	IsMasterProtein	Q99KI3	ER membrane protein complex subunit 3 OS=Mus musculus OX=10090 GN=Emc3 PE=1 SV=3	0.001	5.054	5	1	4	1	1	261	30	6.81	57	7.72	1	1	metabolic process	membrane		Pf01956	66087	ENSMUSG00000030286.6	Emc3	6
0.49469	0.258977	-0.00160437	0.324647	-0.0136899	0.306485	-0.13882	-0.0785303	-0.193921	0.0415541		0.935	0.893	0.945	0.904	0.958	0.895	0.895	0.873	0.886	0.677312	0.189368	0.792304	FALSE	High	IsMasterProtein	O35286	Pre-mRNA-splicing factor ATP-dependent RNA helicase DHX15 OS=Mus musculus OX=10090 GN=Dhx15 PE=1 SV=2	0	94.324	34	25	68	25	1	795	90.9	7.46	457	79.42	24	25	metabolic process;response to stimulus	cytoplasm;nucleus;spliceosomal complex	catalytic activity;nucleotide binding;protein binding;RNA binding	Pf00270, Pf00271, Pf04408, Pf07717, Pf13401	13204	ENSMUSG00000029169.11	Dhx15	5
-0.790841	-0.552358	1.46191	-1.09412	-0.629643	-0.380584	0.866758	-0.45434	1.19045	-0.000963785		1.038	1.657	0.876	1.082	1.127	1.454	1.106	1.7	1.164	0.677246	-0.734626	-1.1491	FALSE	High	IsMasterProtein	O88874	Cyclin-K OS=Mus musculus OX=10090 GN=Ccnk PE=1 SV=3	0	7.518	6	2	4	2	1	554	61.3	8.41	50	4.04	2	2	cell division;metabolic process;regulation of biological process;response to stimulus	nucleus	catalytic activity;enzyme regulator activity;protein binding	Pf00134	12454		Ccnk	12
-0.0274033	0.187706	0.514082	-0.332556	0.104448	0.241436	0.101665	0.145802	-0.0228956	0.154183		1.034	1.128	0.898	1.035	1.062	1.054	1.048	1.027	1.021	0.67691	-0.178258	-0.771961	FALSE	High	IsMasterProtein	P62812	Gamma-aminobutyric acid receptor subunit alpha-1 OS=Mus musculus OX=10090 GN=Gabra1 PE=1 SV=1	0	17.708	14	6	23	4	1	455	51.7	9.31	147	27.97	6	6	cell communication;regulation of biological process;response to stimulus;transport	membrane	protein binding;receptor activity;signal transducer activity;transporter activity	Pf02931, Pf02932	14394	ENSMUSG00000010803.13	Gabra1	11
-0.523481	-1.28018	-0.354513	0.511704	0.0810103	0.0922633	1.64654	-1.11346	1.27514	-0.678217		0.833	1.033	1.241	1.15	1.155	1.602	0.918	1.641	0.93	0.676347	0.791854	1.16119	FALSE	Medium	IsMasterProtein	Q6A078	Centrosomal protein of 290 kDa OS=Mus musculus OX=10090 GN=Cep290 PE=1 SV=2	0.034	1.491	0	1	1	1	1	2472	288.9	6.1		2.18		1	cell organization and biogenesis;metabolic process;regulation of biological process;transport	cytoplasm;cytoskeleton;cytosol;membrane;nucleus	catalytic activity;metal ion binding;protein binding	Pf00246	216274	ENSMUSG00000019971.10	Cep290	10
-0.757909	0.128956	-0.153409	-0.0530204	0.0456762	-0.0840368	0.246303	0.216799	-0.00839959	1.13337		1.201	1.139	1.133	1.205	1.18	1.277	1.251	1.213	1.528	0.674814	-0.38406	-1.00341	FALSE	High	IsMasterProtein	Q4VAE3	Transmembrane protein 65 OS=Mus musculus OX=10090 GN=Tmem65 PE=1 SV=1	0	17.728	24	5	15	5	1	234	24.9	7.78	125	19.52	5	5		membrane;mitochondrion	protein binding	Pf10507	74868	ENSMUSG00000062373.7	Tmem65	15
-0.355322	0.183214	-0.00612823	-0.0445962	-0.729897	0.50244	0.246303	0.346127	0.293327	0.343113		1.111	1.078	1.039	0.966	1.198	1.168	1.172	1.205	1.151	0.673205	-0.308145	-0.941484	FALSE	High	IsMasterProtein	Q5IRJ6	Zinc transporter 9 OS=Mus musculus OX=10090 GN=Slc30a9 PE=1 SV=2	0	21.474	10	5	14	5	1	567	62.8	8.69	168	19.59	5	5	cellular homeostasis;metabolic process;regulation of biological process;transport	cytoplasm;cytoskeleton;endoplasmic reticulum;membrane;nucleus	protein binding;transporter activity	Pf01545	109108	ENSMUSG00000029221.15	Slc30a9	5
-0.290761	0.834824	0.895222	-0.424138	0.656597	-1.10775	-1.81846	-0.251999	1.84859	-1.50933		1.265	1.304	0.931	1.206	0.886	0.762	1.029	1.826	0.72	0.672855	-0.960364	-1.18756	FALSE	High	IsMasterProtein	P32958	Rod outer segment membrane protein 1 OS=Mus musculus OX=10090 GN=Rom1 PE=2 SV=1	0	44.403	28	10	42	10	1	351	37.2	5.55	460	38.75	10	9	cell differentiation;regulation of biological process;response to stimulus	membrane		Pf00335	19881	ENSMUSG00000071648.3	Rom1	19
-0.169144	0.0463253	0.166951	-0.368933	-0.26357	0.0641994	0.492037	0.261933	0.596372	-0.0396113		1.034	1.075	0.919	1.003	1.063	1.176	1.107	1.258	1.005	0.672617	-0.255476	-0.885293	FALSE	High	IsMasterProtein	P61264	Syntaxin-1B OS=Mus musculus OX=10090 GN=Stx1b PE=1 SV=1	0	90.032	58	20	87	18	1	288	33.2	5.38	878	90.89	19	19	cell organization and biogenesis;regulation of biological process;transport	cytoplasm;membrane;nucleus	protein binding	Pf00804, Pf05739, Pf13166, Pf14523	56216	ENSMUSG00000030806.6	Stx1b	7
-0.305578	0.205629	0.325088	-0.133959	-0.0616202	0.0585698	0.164854	0.286838	0.666076	-0.433404		1.103	1.149	1.004	1.069	1.094	1.136	1.145	1.321	0.94	0.671098	-0.265592	-0.896066	FALSE	High	IsMasterProtein	Q6PHU5	Sortilin OS=Mus musculus OX=10090 GN=Sort1 PE=1 SV=1	0	19.667	8	5	9	5	1	825	91.1	5.88	111	15.33	4	5	cell differentiation;cell organization and biogenesis;development;regulation of biological process;response to stimulus;transport	cell surface;cytosol;endoplasmic reticulum;endosome;Golgi;membrane;nucleus;vacuole	protein binding;receptor activity;signal transducer activity		20661	ENSMUSG00000068747.14	Sort1	3
-0.97066	0.294193	0.092341	0.0959235	-0.777272	-0.338113	1.01158	0.491457	0.362536	0.21138		1.306	1.264	1.234	1.098	1.183	1.56	1.382	1.409	1.278	0.66969	-0.486091	-1.0566	FALSE	High	IsMasterProtein	Q3TAS6	ER membrane protein complex subunit 10 OS=Mus musculus OX=10090 GN=Emc10 PE=2 SV=2	0.001	4.676	10	2	4	2	1	258	27	5.91	0	1.81	2	2		extracellular;membrane			69683		Emc10	7
-0.126153	-0.285266	0.145137	-0.260793	-0.0616202	-0.0437404	0.260539	0.161098	0.675069	0.255766		0.951	1.06	0.935	1.028	1.034	1.114	1.075	1.273	1.071	0.669512	-0.236714	-0.859612	FALSE	High	IsMasterProtein	Q61735	Leukocyte surface antigen CD47 OS=Mus musculus OX=10090 GN=Cd47 PE=1 SV=2	0	18.527	11	3	11	3	1	303	33.1	8.63	147	17.99	3	3	cellular component movement;regulation of biological process;response to stimulus	membrane	protein binding;receptor activity;signal transducer activity	Pf04549, Pf08204	16423		Cd47	16
-0.064767	-0.432262	-0.111486	0.463916	-3.0769	-1.92711	0.340456	0.992022	2.16149	-0.864051		0.909	0.987	1.109	0.607	0.729	1.115	1.244	1.894	0.802	0.669228	-1.20202	-1.21314	FALSE	High	IsMasterProtein	P02088	Hemoglobin subunit beta-1 OS=Mus musculus OX=10090 GN=Hbb-b1 PE=1 SV=2	0	71.215	71	12	164	3	1	147	15.8	7.65	2279	259.55	12	9	regulation of biological process;transport		antioxidant activity;catalytic activity;metal ion binding;protein binding;transporter activity	Pf00042	15129;100503605;101488143		Hbb-b1;Beta-s;Hbb-bs;Hbb-bt	7
-0.0977168	0.0370495	0.158237	-0.480125	0.43972	-0.112996	0.00286301	0.0686426	0.0773808	0.81724		1.016	1.057	0.879	1.113	1.014	1.051	1.05	1.073	1.222	0.668843	-0.281361	-0.911685	FALSE	High	IsMasterProtein	O54901	OX-2 membrane glycoprotein OS=Mus musculus OX=10090 GN=Cd200 PE=1 SV=1	0	11.078	16	4	10	4	1	278	31.2	8.79	50	10.08	4	4	regulation of biological process	membrane	protein binding;receptor activity	Pf00047, Pf08205	17470		Cd200	16
0.186075	0.440865	0.432906	-0.287551	0.0041828	0.164581	-0.00212862	0.0789971	-0.0704145	0.0836313		1.044	1.056	0.867	0.971	1.001	0.986	0.988	0.967	0.958	0.66883	-0.180165	-0.771299	FALSE	High	IsMasterProtein	Q99KG3	RNA-binding protein 10 OS=Mus musculus OX=10090 GN=Rbm10 PE=1 SV=1	0	28.136	11	7	17	7	1	930	103.4	5.92	193	27.79	7	7	metabolic process;regulation of biological process	nucleus	metal ion binding;protein binding;RNA binding	Pf00076, Pf00641, Pf01585, Pf12656, Pf14259	236732	ENSMUSG00000031060.16	Rbm10	X
-0.275992	-0.365775	-0.403782	0.65521	-0.0256361	0.706871	0.193752	0.0322399	-0.00839959	0.386095		0.967	0.968	1.219	1.07	1.221	1.135	1.085	1.09	1.143	0.667222	0.322765	0.949929	FALSE	High	IsMasterProtein	P26048	Gamma-aminobutyric acid receptor subunit alpha-2 OS=Mus musculus OX=10090 GN=Gabra2 PE=1 SV=1	0	7.426	7	3	7	1	1	451	51.1	9.06	49	12.24	3	3	regulation of biological process;response to stimulus;transport	membrane	receptor activity;signal transducer activity;transporter activity	Pf02931, Pf02932	14395	ENSMUSG00000000560.9	Gabra2	5
-0.471858	0.487312	0.201628	0.419285	0.581598	0.835873	0.222485	-0.0998999	-0.413669	-0.568683		1.22	1.16	1.2	1.239	1.304	1.193	1.104	1.018	0.945	0.667094	0.396139	1.00458	FALSE	High	IsMasterProtein	O08601	Microsomal triglyceride transfer protein large subunit OS=Mus musculus OX=10090 GN=Mttp PE=1 SV=2	0	5.802	3	2	4	2	1	894	99	7.62	29	5.28	2	2	cell organization and biogenesis;metabolic process;response to stimulus;transport	endoplasmic reticulum;Golgi;membrane	protein binding;transporter activity	Pf01347	17777	ENSMUSG00000028158.14	Mttp	3
0.0646759	0.106155	-0.453608	0.0304197	-0.797695	-0.159647	-0.0221447	0.0738224	1.05824	0.295701		0.995	0.887	0.964	0.869	0.97	1.008	1.012	1.356	1.036	0.666458	-0.39294	-1.00195	FALSE	High	IsMasterProtein	Q9D2R6	Cytochrome c oxidase assembly factor 3 homolog, mitochondrial OS=Mus musculus OX=10090 GN=Coa3 PE=1 SV=1	0	7.313	18	2	6	2	1	108	12	9.86	93	9.2	2	2	cell organization and biogenesis;regulation of biological process	membrane;mitochondrion		Pf09813	52469	ENSMUSG00000017188.3	Coa3	11
-0.169144	0.692603	0.0523242	0.112131	-0.421326	-0.326039	0.487511	0.43864	-0.0557273	0.0245995		1.194	1.049	1.037	0.977	0.992	1.176	1.145	1.05	1.021	0.666185	-0.293861	-0.92242	FALSE	High	IsMasterProtein	P60521	Gamma-aminobutyric acid receptor-associated protein-like 2 OS=Mus musculus OX=10090 GN=Gabarapl2 PE=1 SV=1	0	7.976	20	2	4	2	1	117	13.7	8.1	66	6.07	2	2	cell communication;cell organization and biogenesis;metabolic process;regulation of biological process;response to stimulus;transport	cytoplasm;cytosol;Golgi;membrane;vacuole	protein binding	Pf02991, Pf04110	93739	ENSMUSG00000031950.7	Gabarapl2	8
-8.79289	-7.07354	-6.89657	8.101	-3.56952	-3.33179	-6.05365	-8.27326	-4.24443	-7.03382		1.436	1.459	53.162	3.858	3.922	2.146	1.443	2.228	1.221	0.665833	3.97495	1.29992	FALSE	High	IsMasterProtein	P58774	Tropomyosin beta chain OS=Mus musculus OX=10090 GN=Tpm2 PE=1 SV=1	0	82.109	65	24	62	3	1	284	32.8	4.7	521	60.77	22	23	cell organization and biogenesis;regulation of biological process	cytoplasm;cytoskeleton	protein binding;structural molecule activity	Pf00261, Pf12718	22004	ENSMUSG00000028464.16	Tpm2	4
0.172747	0.656334	-0.488826	0.108085	0.808971	-0.112996	0.437447	-0.494617	-0.213007	0.150066		1.098	0.859	0.961	1.116	0.955	1.079	0.887	0.932	0.976	0.663007	0.360861	0.976792	FALSE	High	IsMasterProtein	Q9JKK0	Calcipressin-3 OS=Mus musculus OX=10090 GN=Rcan3 PE=2 SV=1	0.001	4.959	8	1	2	1	1	239	27.1	4.74	46	3.78	1	1	regulation of biological process;response to stimulus	cytoplasm	enzyme regulator activity;protein binding	Pf04847, Pf13893	53902	ENSMUSG00000059713.12	Rcan3	4
0.381419	0.316064	0.304048	-0.116781	0.185755	-0.218508	-0.369901	0.351038	0.289998	-0.229494		0.972	0.982	0.867	0.959	0.895	0.877	0.996	1.023	0.85	0.660493	-0.233934	-0.850068	FALSE	High	IsMasterProtein	Q68FD9	UPF0606 protein KIAA1549 OS=Mus musculus OX=10090 GN=Kiaa1549 PE=1 SV=3	0	14.301	3	3	6	3	1	1940	209.1	6.1	82	9.17	3	3		membrane		Pf12877	330286	ENSMUSG00000063455.16	D630045J12Rik	6
-1.51211	0.704628	0.341848	0.430491	0.0574788	0.263203	-0.289918	0.331367	-0.462547	0.77506		1.61	1.507	1.514	1.426	1.482	1.354	1.509	1.263	1.653	0.660198	-0.548242	-1.07345	FALSE	High	IsMasterProtein	Q6PAR5	GTPase-activating protein and VPS9 domain-containing protein 1 OS=Mus musculus OX=10090 GN=Gapvd1 PE=1 SV=2	0.003	3.324	1	1	2	1	1	1458	162.3	5.19	0	2.95	1	1	regulation of biological process;response to stimulus;transport	cytosol;endosome;membrane	enzyme regulator activity;protein binding	Pf00616, Pf02204	66691	ENSMUSG00000026867.18	Gapvd1	2
-0.0507198	0.0740382	-0.102223	-0.0152531	-0.158668	0.796494	0.7133	0.0530723	-0.239899	0.0710539		1.013	0.986	0.978	0.995	1.179	1.198	1.035	0.972	1.006	0.659732	0.285822	0.909537	FALSE	High	IsMasterProtein	Q60823	RAC-beta serine/threonine-protein kinase OS=Mus musculus OX=10090 GN=Akt2 PE=1 SV=1	0	12.739	9	3	6	1	1	481	55.7	6.37	58	10.2	3	3	cell death;cell organization and biogenesis;development;metabolic process;regulation of biological process;response to stimulus;transport	cytoplasm;cytosol;endosome;membrane;nucleus	catalytic activity;metal ion binding;nucleotide binding;protein binding	Pf00069, Pf00169, Pf00433, Pf07714, Pf14531, Pf15413	11652	ENSMUSG00000004056.15	Akt2	7
-0.340341	-0.0805356	0.449262	-0.0868981	0.145243	0.0866616	-0.572835	-0.45434	1.03934	0.178795		1.044	1.191	1.025	1.117	1.108	0.988	1.001	1.476	1.102	0.657541	-0.380138	-0.985569	FALSE	High	IsMasterProtein	Q9Z1W9	STE20/SPS1-related proline-alanine-rich protein kinase OS=Mus musculus OX=10090 GN=Stk39 PE=1 SV=1	0	17.999	13	5	11	4	1	556	60.3	6.29	87	15.07	5	5	metabolic process;regulation of biological process;response to stimulus	cytoplasm;cytoskeleton;cytosol;membrane;nucleus	catalytic activity;nucleotide binding;protein binding	Pf00069, Pf07714, Pf12202	53416	ENSMUSG00000027030.15	Stk39	2
-0.40562	0.272215	0.0523242	0.0674	-0.596602	0.252331	0.345117	0.43864	0.443237	-0.113627		1.146	1.104	1.08	0.999	1.158	1.204	1.205	1.27	1.04	0.657319	-0.286033	-0.907942	FALSE	High	IsMasterProtein	P47753	F-actin-capping protein subunit alpha-1 OS=Mus musculus OX=10090 GN=Capza1 PE=1 SV=4	0	42.546	56	9	23	7	1	286	32.9	5.55	271	32.84	9	9	cell organization and biogenesis;regulation of biological process	cytoplasm;cytoskeleton;membrane	protein binding	Pf01267	12340		Capza1	3
0.0964655	0.250128	0.518102	-0.168541	-0.0857319	-0.165505	0.0623788	0.221833	0.528419	-0.490833		1.02	1.099	0.911	0.975	0.962	1.018	1.035	1.163	0.849	0.65671	-0.257716	-0.876916	FALSE	High	IsMasterProtein	P60879	Synaptosomal-associated protein 25 OS=Mus musculus OX=10090 GN=Snap25 PE=1 SV=1	0	116.012	73	19	76	19	1	206	23.3	4.77	1020	107.72	18	19	cell organization and biogenesis;regulation of biological process;response to stimulus;transport	cytoplasm;cytoskeleton;cytosol;endosome;membrane	protein binding;transporter activity	Pf00835, Pf05739	20614	ENSMUSG00000027273.13	Snap25	2
-5.07329	-5.15844	-4.56329	7.64737	-1.98803	-3.04089	-6.32886	-6.04018	-4.08467	-5.51057		0.964	1.088	20.805	2.218	1.815	0.894	0.974	1.022	0.778	0.656586	3.31469	1.27776	FALSE	High	IsMasterProtein	P05977	Myosin light chain 1/3, skeletal muscle isoform OS=Mus musculus OX=10090 GN=Myl1 PE=1 SV=2	0	68.045	68	10	39	8	1	188	20.6	5.03	442	59.23	10	10			metal ion binding	Pf13499	17901	ENSMUSG00000061816.15	Myl1	1
-0.385434	0.302954	-0.310639	0.0304197	-0.472716	0.376115	-0.226839	-0.208085	0.881637	0.428627		1.149	1.013	1.066	1.016	1.178	1.069	1.061	1.428	1.184	0.655707	-0.35459	-0.965933	FALSE	High	IsMasterProtein	D3YUE4	Family with sequence similarity 151, member B OS=Mus musculus OX=10090 GN=Fam151b PE=1 SV=1	0.006	2.485	8	1	1	1	1	279	31.4	6.11		0		1				Pf10223	73942	ENSMUSG00000034334.7	Fam151b	13
-0.725215	-0.15259	-0.102223	-0.172886	-0.446964	0.439633	0.270008	0.665269	0.757947	0.116984		1.119	1.144	1.092	1.101	1.285	1.274	1.353	1.488	1.181	0.655618	-0.384162	-0.986543	FALSE	High	IsMasterProtein	B1AYL1	Sodium channel protein OS=Mus musculus OX=10090 GN=Scn7a PE=1 SV=1	0	22.349	4	5	7	5	1	1681	192.1	7.42		21.61		5	regulation of biological process;transport	membrane	protein binding;transporter activity	Pf00520, Pf06512, Pf08016	20272	ENSMUSG00000034810.7	Scn7a	2
-0.0460463	-0.0662616	0.188655	0.313136	-1.02007	-0.0494795	0.174507	0.477105	0.534648	-0.00951992		0.982	1.052	1.062	0.858	1.014	1.075	1.122	1.203	0.986	0.65537	-0.350515	-0.962599	FALSE	High	IsMasterProtein	Q6PA06	Atlastin-2 OS=Mus musculus OX=10090 GN=Atl2 PE=1 SV=1	0	14.257	12	4	10	4	1	583	66.2	5.43	77	6.3	4	4	cell organization and biogenesis	endoplasmic reticulum;membrane	catalytic activity;nucleotide binding;protein binding	Pf02263	56298	ENSMUSG00000059811.12	Atl2	17
-0.202868	-0.206172	0.489887	-0.112498	-0.351391	-0.332073	0.550513	0.590821	0.462341	-0.18454		0.985	1.166	0.987	0.995	0.998	1.199	1.187	1.22	0.977	0.655259	-0.320131	-0.938056	FALSE	High	IsMasterProtein	Q9JJW6	Aly/REF export factor 2 OS=Mus musculus OX=10090 GN=Alyref2 PE=1 SV=1	0	34.405	26	4	15	1	1	218	23.7	10.04	448	34.11	4	4	metabolic process;transport	cytoplasm;nucleus;spliceosomal complex	DNA binding;RNA binding	Pf00076, Pf13893, Pf14259	56009		Alyref2	1
-0.246601	0.350839	0.924627	0.50439	-0.383077	-0.112996	-0.407668	0.0996442	-0.545506	0.474526		1.126	1.3	1.165	1	1.048	1	1.091	0.933	1.16	0.655256	-0.390016	-0.990036	FALSE	High	IsMasterProtein	Q9CQJ8	NADH dehydrogenase [ubiquinone] 1 beta subcomplex subunit 9 OS=Mus musculus OX=10090 GN=Ndufb9 PE=1 SV=3	0	21.423	35	4	12	4	1	179	22	7.8	281	25.15	4	3	cell organization and biogenesis;metabolic process;transport	membrane;mitochondrion		Pf05347, Pf13232, Pf13233	66218	ENSMUSG00000022354.3	Ndufb9	15
-0.633848	-0.87024	-0.120768	0.658732	-1.88045	-1.13555	-0.0472782	1.19619	1.92144	-0.57852		0.936	1.117	1.321	0.845	0.952	1.171	1.468	2.012	0.977	0.654899	-0.917299	-1.15874	FALSE	High	IsMasterProtein	O54786	DNA fragmentation factor subunit alpha OS=Mus musculus OX=10090 GN=Dffa PE=1 SV=2	0	10.114	10	2	3	2	1	331	36.6	4.91	43	5.44	2	1	cell death;metabolic process;regulation of biological process	cytoplasm;cytosol;membrane;nucleus	enzyme regulator activity;protein binding	Pf02017, Pf09033	13347	ENSMUSG00000028974.13	Dffa	4
0.325851	-0.245546	-0.374155	-0.323513	0.543735	0.317254	0.409927	0.0374557	0.629876	-0.376773		0.869	0.853	0.833	1.032	0.996	1.037	0.95	1.137	0.829	0.654237	0.320479	0.937531	FALSE	High	IsMasterProtein	Q9D2C2	Protein SAAL1 OS=Mus musculus OX=10090 GN=Saal1 PE=1 SV=1	0	12.039	12	3	6	3	1	474	52.7	4.53	99	8.13	3	3		nucleus			78935	ENSMUSG00000006763.14	Saal1	7
-0.725215	0.923391	-0.106851	-0.648117	-1.02007	0.716901	0.625965	0.529533	-0.17115	0.568521		1.422	1.143	0.967	0.998	1.351	1.368	1.318	1.151	1.321	0.653707	-0.558796	-1.07062	FALSE	High	IsMasterProtein	Q925N0	Sideroflexin-5 OS=Mus musculus OX=10090 GN=Sfxn5 PE=1 SV=2	0	58.192	37	10	37	10	1	342	37.3	9.44	514	57.6	10	10	transport	membrane;mitochondrion	transporter activity	Pf03820	94282	ENSMUSG00000033720.12	Sfxn5	6
0.661434	0.724598	0.0433827	0.434219	0.592372	0.439633	-0.52271	-0.186268	-0.730586	-0.40499		1	0.87	0.936	0.965	0.945	0.799	0.844	0.724	0.764	0.653598	0.431762	1.01338	FALSE	High	IsMasterProtein	P62242	40S ribosomal protein S8 OS=Mus musculus OX=10090 GN=Rps8 PE=1 SV=2	0	22.769	36	6	20	6	1	208	24.2	10.32	228	17.8	6	6	metabolic process	cytoplasm;cytosol;endoplasmic reticulum;membrane;nucleus;ribosome	RNA binding;structural molecule activity	Pf01201	20116;100040298	ENSMUSG00000047675.15	Rps8;Gm15501	4;7
-3.91263	-4.42657	-4.04651	3.12004	6.23221	-2.79229	-0.974778	-2.3163	1.09041	-2.75095		0.878	0.946	5.098	6.952	1.465	2.012	1.544	3.305	1.186	0.652847	2.82449	1.26377	FALSE	High	IsMasterProtein	P51885	Lumican OS=Mus musculus OX=10090 GN=Lum PE=1 SV=2	0	11.208	12	3	6	3	1	338	38.2	6.43	44	9.6	3	3	cell organization and biogenesis;regulation of biological process;response to stimulus	extracellular	protein binding	Pf01462, Pf12799, Pf13855	17022	ENSMUSG00000036446.5	Lum	10
0.0692316	0.0648189	0.253135	-0.27861	0.116133	0.0810544	0.184139	0.0634577	0.306612	0.112831		0.985	1.04	0.891	1.015	1.011	1.05	1.01	1.102	0.99	0.651816	-0.125781	-0.644388	FALSE	High	IsMasterProtein	Q9QZQ1	Afadin OS=Mus musculus OX=10090 GN=Afdn PE=1 SV=3	0	66.75	14	18	40	18	1	1820	206.4	6.32	308	53.57	18	18	cell differentiation;cell organization and biogenesis;regulation of biological process;response to stimulus	cytoplasm;cytosol;membrane	protein binding	Pf00498, Pf00595, Pf00788, Pf01843	17356	ENSMUSG00000068036.14	Mllt4;Afdn	17
-1.05748	-0.769164	0.0299347	-0.58971	-0.557197	0.241436	0.179325	0.873551	1.6825	-0.288687		1.051	1.271	1.057	1.162	1.336	1.347	1.516	2.068	1.152	0.651198	-0.662352	-1.10086	FALSE	High	IsMasterProtein	Q9JHU9	Inositol-3-phosphate synthase 1 OS=Mus musculus OX=10090 GN=Isyna1 PE=1 SV=1	0	10.653	10	4	7	4	1	557	60.9	6.42	25	8.26	4	3	metabolic process	cytoplasm	catalytic activity	Pf01658, Pf07994	71780	ENSMUSG00000019139.10	Isyna1	8
-1.71707	-1.38718	-0.320351	-0.575242	-1.42312	-1.11469	0.419116	0.409603	3.04635	-0.568683		1.06	1.357	1.228	1.16	1.214	1.634	1.604	3.489	1.245	0.651001	-1.11815	-1.18061	FALSE	High	IsMasterProtein	P20065	Thymosin beta-4 OS=Mus musculus OX=10090 GN=Tmsb4x PE=1 SV=1	0.001	4.87	40	3	7	3	1	50	5.7	5.06	44	4.12	2	3	cell organization and biogenesis;regulation of biological process	cytoplasm;cytoskeleton;cytosol;nucleus	metal ion binding;protein binding	Pf01290	19241	ENSMUSG00000049775.16	Tmsb4x	X
-0.320444	0.316064	0.205942	-0.0614628	-0.479172	0.225055	0.432871	-0.0466396	0.309926	0.203258		1.136	1.122	1.027	1	1.131	1.202	1.078	1.201	1.103	0.650885	-0.238341	-0.849432	FALSE	High	IsMasterProtein	O70318	Band 4.1-like protein 2 OS=Mus musculus OX=10090 GN=Epb41l2 PE=1 SV=2	0	318.442	61	67	265	62	1	988	109.9	5.43	2919	371.18	61	65	cell division;cell organization and biogenesis;regulation of biological process;transport	cytoplasm;cytoskeleton;membrane;nucleus	protein binding;structural molecule activity	Pf00373, Pf04382, Pf05902, Pf08736, Pf09379, Pf09380	13822	ENSMUSG00000019978.16	Epb4.1l2;Epb41l2	10
0.16384	0.566429	0.0209466	0.231606	-1.06272	0.197648	-0.279349	0.109939	0.623807	-0.153364		1.078	0.966	0.993	0.813	1.01	0.937	0.998	1.177	0.908	0.650705	-0.383346	-0.981626	FALSE	High	IsMasterProtein	Q61033	Lamina-associated polypeptide 2, isoforms alpha/zeta OS=Mus musculus OX=10090 GN=Tmpo PE=1 SV=4	0	65.502	29	14	41	4	1	693	75.1	8.05	588	68.31	14	13	regulation of biological process	chromosome;membrane;nucleus	DNA binding;protein binding	Pf03020, Pf08198, Pf11560	21917	ENSMUSG00000019961.17	Tmpo	10
0.377169	-0.000244326	-0.148731	0.320814	0.709588	0.397368	-0.567241	-0.0519413	0.133458	-0.153364		0.907	0.887	0.968	1.049	0.999	0.843	0.922	0.98	0.866	0.650314	0.291704	0.908238	FALSE	High	IsMasterProtein	Q8BM72	Heat shock 70 kDa protein 13 OS=Mus musculus OX=10090 GN=Hspa13 PE=1 SV=1	0.003	3.508	5	2	2	2	1	471	51.7	5.63		5.97		2	cell organization and biogenesis	endoplasmic reticulum	nucleotide binding	Pf00012, Pf06723	110920	ENSMUSG00000032932.14	Hspa13	16
0.0418321	0.124406	-0.102223	-0.207814	0.203032	0.219585	-0.174876	0.424142	0.339612	0.145946		1.005	0.965	0.913	1.037	1.043	0.983	1.089	1.118	1.004	0.650301	-0.170025	-0.742732	FALSE	High	IsMasterProtein	Q8C0L8	Conserved oligomeric Golgi complex subunit 5 OS=Mus musculus OX=10090 GN=Cog5 PE=1 SV=3	0	6.314	3	1	2	1	1	829	91.3	6.27	50	3.02	1	1	transport	cytoplasm;cytosol;Golgi;membrane	transporter activity	Pf05992, Pf08700, Pf10392	238123	ENSMUSG00000035933.5	Cog5	12
0.132523	0.376744	0.371026	-0.368933	0.121966	0.0922633	0.047566	0.0426664	0.283331	-0.135656		1.041	1.054	0.858	1.002	0.999	1.007	0.992	1.078	0.918	0.650168	-0.182545	-0.7656	FALSE	High	IsMasterProtein	P09405	Nucleolin OS=Mus musculus OX=10090 GN=Ncl PE=1 SV=2	0	175.171	49	43	172	43	1	707	76.7	4.75	1537	199.3	39	42	regulation of biological process;response to stimulus;transport	cell surface;cytoplasm;membrane;nucleus	DNA binding;metal ion binding;protein binding;RNA binding	Pf00076, Pf13893, Pf14259	17975	ENSMUSG00000026234.12	Ncl	1
0.203786	0.232382	0.589836	0.15636	0.0692562	-0.277993	-0.402254	-0.202622	0.329744	0.00330822		0.992	1.09	0.966	0.978	0.921	0.906	0.931	1.076	0.936	0.649498	-0.240699	-0.851473	FALSE	High	IsMasterProtein	Q8BVG4	Dipeptidyl peptidase 9 OS=Mus musculus OX=10090 GN=Dpp9 PE=1 SV=2	0	6.828	5	3	6	3	1	862	97.9	6.65	29	5.4	3	3	metabolic process	cytoplasm;cytosol	catalytic activity;protein binding	Pf00326, Pf00930, Pf02129, Pf12695, Pf12697	224897	ENSMUSG00000001229.7	Dpp9	17
0.732736	-0.396339	0.0209466	0.55892	0.725392	-0.0494795	-0.533805	-1.0875	0.534648	-0.0525755		0.768	0.852	0.951	0.973	0.853	0.785	0.699	1.012	0.821	0.649293	0.482916	1.03493	FALSE	High	IsMasterProtein	Q6QD59	Vesicle transport protein SEC20 OS=Mus musculus OX=10090 GN=Bnip1 PE=1 SV=1	0.007	2.427	5	1	2	1	1	228	26.2	8.75	14	0	1	1	cell death;cell organization and biogenesis;metabolic process;transport	cytoplasm;endoplasmic reticulum;Golgi;membrane;mitochondrion	protein binding	Pf03908	224630	ENSMUSG00000024191.14	Bnip1	17
-0.528675	-0.0615151	0.114416	-0.387249	-0.576867	-0.0322807	0.752108	0.52004	0.861788	-0.157803		1.093	1.151	0.99	1.029	1.131	1.342	1.259	1.466	1.057	0.649125	-0.409978	-0.996769	FALSE	High	IsMasterProtein	Q62393	Tumor protein D52 OS=Mus musculus OX=10090 GN=Tpd52 PE=1 SV=2	0	57.332	53	9	37	9	1	224	24.3	4.72	463	64.08	9	9	cell differentiation;regulation of biological process	cytoplasm;endoplasmic reticulum	metal ion binding;protein binding	Pf04201	21985	ENSMUSG00000027506.15	Tpd52	3
0.0326627	-0.104426	0.577962	-0.560828	0.145243	0.153517	-0.0372089	0.0270172	0.599431	-0.0309918		0.956	1.129	0.836	1.028	1.033	1.011	1.011	1.203	0.963	0.648129	-0.267121	-0.881355	FALSE	High	IsMasterProtein	Q80X32	UPF0461 protein C5orf24 homolog OS=Mus musculus OX=10090 PE=2 SV=1	0	20.938	42	6	14	6	1	188	20.1	9.92	85	11.18	6	6					78521	ENSMUSG00000045767.8	B230219D22Rik	13
0.0555527	-0.345511	-0.267198	1.24932	-0.0978256	0.0529348	-0.087757	-0.115985	0.342896	-0.320919		0.902	0.928	1.317	0.982	1.01	0.997	0.979	1.116	0.893	0.647727	0.375789	0.97396	FALSE	High	IsMasterProtein	Q8CI51	PDZ and LIM domain protein 5 OS=Mus musculus OX=10090 GN=Pdlim5 PE=1 SV=4	0	41.535	21	9	25	9	1	591	63.3	8.25	356	38.25	9	8	cell growth;regulation of biological process	cytoplasm;cytoskeleton;cytosol;membrane	metal ion binding;protein binding	Pf00412, Pf00595	56376	ENSMUSG00000028273.15	Pdlim5	3
-0.375374	0.183214	-0.4486	1.47887	-0.662871	0.942763	0.345117	-1.19875	-0.574998	0.497284		1.117	0.98	1.536	0.981	1.302	1.197	0.875	0.952	1.201	0.647584	0.654072	1.09451	FALSE	High	IsMasterProtein	Q9Z1E4	Glycogen [starch] synthase, muscle OS=Mus musculus OX=10090 GN=Gys1 PE=1 SV=2	0	17.093	10	4	8	4	1	738	83.9	6.11	106	17.44	4	4	metabolic process	cytoplasm;membrane	catalytic activity;protein binding	Pf00534, Pf05693, Pf13579	14936	ENSMUSG00000003865.16	Gys1	7
0.123536	0.389643	-0.148731	0.973211	-0.251131	0.219585	0.106554	-0.546864	-0.186314	0.00757483		1.046	0.938	1.209	0.942	1.024	1.021	0.888	0.95	0.953	0.647323	0.331289	0.940859	FALSE	High	IsMasterProtein	Q9CQN1	Heat shock protein 75 kDa, mitochondrial OS=Mus musculus OX=10090 GN=Trap1 PE=1 SV=1	0	29.526	18	8	14	7	1	706	80.2	6.68	140	18.46	7	6	metabolic process;regulation of biological process;response to stimulus	membrane;mitochondrion;organelle lumen	nucleotide binding;protein binding;RNA binding	Pf00183, Pf02518, Pf13589	68015	ENSMUSG00000005981.11	Trap1	16
-0.22711	-0.0615151	0.0344222	-0.323513	-0.2078	-0.0208433	0.487511	0.355943	0.68404	0.0160973		1.023	1.057	0.941	1.026	1.06	1.19	1.141	1.305	1.033	0.647125	-0.264149	-0.877372	FALSE	High	IsMasterProtein	Q8R5M8	Cell adhesion molecule 1 OS=Mus musculus OX=10090 GN=Cadm1 PE=1 SV=2	0	103.775	42	15	55	15	1	456	49.8	5.03	738	76.92	14	13	cell death;cell differentiation;cell growth;cell organization and biogenesis;development;regulation of biological process;response to stimulus	membrane	protein binding;receptor activity	Pf00047, Pf07679, Pf07686, Pf08205, Pf13895, Pf13927	54725	ENSMUSG00000032076.19	Cadm1	9
0.199365	-0.0378507	0.0834794	-0.672711	-0.201637	0.125758	0.246303	0.486677	0.590247	-0.00523983		0.934	0.972	0.783	0.934	0.99	1.032	1.064	1.157	0.934	0.647084	-0.284047	-0.898242	FALSE	High	IsMasterProtein	Q9CZG3	COMM domain-containing protein 8 OS=Mus musculus OX=10090 GN=Commd8 PE=1 SV=1	0	9.837	15	2	4	2	1	183	20.8	5.59	58	7.75	2	2	metabolic process;regulation of biological process	cytoplasm;cytosol;nucleus		Pf07258	27784	ENSMUSG00000029213.11	Commd8	5
-0.796353	-2.68482	-2.62487	6.12232	-1.14172	-2.41257	-3.41114	-3.4997	-1.57206	-2.45958		0.648	0.654	5.471	0.993	0.785	0.619	0.616	0.793	0.638	0.646662	2.24031	1.24029	FALSE	High	IsMasterProtein	Q6ZWV7	60S ribosomal protein L35 OS=Mus musculus OX=10090 GN=Rpl35 PE=1 SV=1	0.001	5.695	19	2	3	2	1	123	14.5	11.05	0	2.48	2	1	metabolic process;response to stimulus	membrane;ribosome	RNA binding;structural molecule activity	Pf00831	66489	ENSMUSG00000078193.2;ENSMUSG00000062997.6	Rpl35	2;1
-0.0320558	-0.225816	0.387613	-0.470738	0.543735	-0.560033	-0.327084	-0.0838645	0.006039	1.31686		0.945	1.097	0.868	1.117	0.923	0.969	1.005	1.037	1.36	0.646214	-0.449402	-1.01568	FALSE	High	IsMasterProtein	Q9R0U0	Serine/arginine-rich splicing factor 10 OS=Mus musculus OX=10090 GN=Srsf10 PE=1 SV=2	0	33.6	27	9	20	9	1	262	31.3	11.27	170	27.78	9	9	cell organization and biogenesis;metabolic process;regulation of biological process;transport	cytosol;nucleus	protein binding;RNA binding	Pf00076, Pf13893, Pf14259	14105	ENSMUSG00000028676.17	Srsf10	4
0.0372496	0.0370495	-0.153409	-0.225394	-0.282279	0.0866616	0.126063	0.0944901	0.772549	0.158294		0.986	0.956	0.91	0.956	1.02	1.045	1.024	1.262	1.009	0.646133	-0.233335	-0.839848	FALSE	High	IsMasterProtein	Q9JL35	High mobility group nucleosome-binding domain-containing protein 5 OS=Mus musculus OX=10090 GN=Hmgn5 PE=1 SV=2	0	20.245	14	4	12	4	1	406	45.3	4.37	90	13.22	3	4	cell organization and biogenesis;metabolic process;regulation of biological process	chromosome;nucleus	DNA binding;protein binding;RNA binding	Pf01101	50887	ENSMUSG00000031245.8	Hmgn5	X
0.0555527	0.196676	0.497966	-0.0530204	-0.122087	-0.313988	0.312395	-0.213555	0.256539	0.154183		1.017	1.103	0.946	0.977	0.945	1.08	0.96	1.089	1.003	0.646099	-0.202591	-0.796331	FALSE	High	IsMasterProtein	P63216	Guanine nucleotide-binding protein G(I)/G(S)/G(O) subunit gamma-3 OS=Mus musculus OX=10090 GN=Gng3 PE=1 SV=1	0	29.259	72	5	18	5	1	75	8.3	7.78	233	20.5	5	4	cellular homeostasis;regulation of biological process;response to stimulus	membrane	catalytic activity;protein binding;signal transducer activity	Pf00631	14704	ENSMUSG00000071658.4	Gng3	19
-1.01097	0.74448	0.184323	-0.368933	-1.12728	-0.610561	1.56322	0.486677	0.313236	0.0203504		1.456	1.301	1.106	1.044	1.136	1.757	1.392	1.402	1.229	0.645923	-0.660717	-1.09449	FALSE	High	IsMasterProtein	Q62445	Transcription factor Sp4 OS=Mus musculus OX=10090 GN=Sp4 PE=2 SV=2	0	11.529	6	3	6	1	1	782	81.9	7.09	57	6.4	3	3	metabolic process;regulation of biological process	cytosol;nucleus	DNA binding;metal ion binding	Pf00096, Pf13465, Pf13894	20688		Sp4	12
0.605187	-0.085303	0.00291513	1.02808	0.116133	0.00196081	-0.517171	-0.208085	0.147342	-0.500482		0.846	0.873	1.103	0.902	0.885	0.81	0.851	0.935	0.756	0.645895	0.37556	0.97218	FALSE	High	IsMasterProtein	Q9JHI5	Isovaleryl-CoA dehydrogenase, mitochondrial OS=Mus musculus OX=10090 GN=Ivd PE=1 SV=1	0	44.501	34	13	30	13	1	424	46.3	8.29	285	35.46	13	13	metabolic process	membrane;mitochondrion;organelle lumen	catalytic activity;nucleotide binding	Pf00441, Pf02770, Pf02771, Pf08028	56357	ENSMUSG00000027332.11	Ivd	2
0.265232	0.449346	0.149508	-0.0699234	0.0751361	0.10345	-0.284632	0.0789971	0.161173	0.0245995		1.027	0.973	0.9	0.965	0.972	0.914	0.97	1.012	0.928	0.645705	-0.154872	-0.710117	FALSE	High	IsMasterProtein	Q5SV85	Synergin gamma OS=Mus musculus OX=10090 GN=Synrg PE=1 SV=1	0	6.787	3	2	4	2	1	1306	139.5	5.03	21	5.31	2	2	transport	cytoplasm;cytosol;Golgi;membrane	protein binding		217030	ENSMUSG00000034940.15	Synrg	11
0.8606	0.0786404	0.253135	-0.194679	0.683154	0.0810544	-0.0928396	-0.688816	0.0809109	-0.140076		0.829	0.873	0.764	0.938	0.848	0.833	0.733	0.867	0.78	0.643232	0.350699	0.952378	FALSE	High	IsMasterProtein	Q6V4S5	Protein sidekick-2 OS=Mus musculus OX=10090 GN=Sdk2 PE=1 SV=1	0	15.672	3	4	8	4	1	2176	239.8	7.36	101	12.36	4	4	cell differentiation;cell organization and biogenesis	membrane	protein binding	Pf00041, Pf00047, Pf07679, Pf13895, Pf13927	237979	ENSMUSG00000041592.16	Sdk2	11
0.0964655	0.210099	0.218864	-0.0194319	-0.257347	0.284885	0.0623788	0.21176	0.157721	0.00330822		1.012	1.026	0.946	0.947	1.043	1.018	1.034	1.05	0.958	0.643223	-0.12696	-0.644116	FALSE	High	IsMasterProtein	Q9R1C6	Diacylglycerol kinase epsilon OS=Mus musculus OX=10090 GN=Dgke PE=1 SV=1	0	35.911	17	9	28	9	1	564	63.6	7.44	180	40.42	9	9	metabolic process;regulation of biological process;response to stimulus	cytoplasm;cytosol;membrane;nucleus	catalytic activity;metal ion binding;nucleotide binding	Pf00130, Pf00609, Pf00781	56077	ENSMUSG00000000276.11	Dgke	11
-0.310529	0.169711	-0.252812	-0.0236147	-0.332463	0.360124	0.145497	0.524789	0.222767	0.401613		1.097	1.009	1.035	1.023	1.156	1.133	1.201	1.17	1.157	0.643078	-0.245411	-0.85289	FALSE	High	IsMasterProtein	Q9ERG0	LIM domain and actin-binding protein 1 OS=Mus musculus OX=10090 GN=Lima1 PE=1 SV=3	0	55.128	25	15	35	15	1	753	84	6.6	377	45.85	14	15	cell organization and biogenesis;regulation of biological process	cytoplasm;cytoskeleton	metal ion binding;protein binding	Pf00412	65970	ENSMUSG00000023022.13	Lima1	15
0.482244	0.258977	0.722224	-0.885592	0.693742	-1.06632	-0.544926	-0.257515	0.973775	-0.18454		0.939	1.056	0.697	1.022	0.752	0.828	0.866	1.208	0.84	0.642755	-0.566755	-1.06185	FALSE	High	IsMasterProtein	O55003	BCL2/adenovirus E1B 19 kDa protein-interacting protein 3 OS=Mus musculus OX=10090 GN=Bnip3 PE=1 SV=1	0.001	4.971	6	1	4	1	1	187	21	7.14	52	5.07	1	1	cell death;cell differentiation;cell organization and biogenesis;cellular homeostasis;defense response;metabolic process;regulation of biological process;response to stimulus;transport	cytoplasm;endoplasmic reticulum;membrane;mitochondrion;nucleus	protein binding	Pf06553	12176	ENSMUSG00000078566.8	Bnip3	7
0.41106	-0.610947	-0.428624	1.39508	0.174208	-0.350214	-0.263539	-0.890561	0.222767	0.443985		0.786	0.827	1.263	0.95	0.868	0.89	0.779	0.998	0.996	0.642652	0.525995	1.04655	FALSE	High	IsMasterProtein	Q0P678	Zinc finger CCCH domain-containing protein 18 OS=Mus musculus OX=10090 GN=Zc3h18 PE=1 SV=1	0	14.627	5	3	8	3	1	948	105.6	7.8	149	12.76	3	3		nucleus	metal ion binding;RNA binding	Pf00642	76014	ENSMUSG00000017478.15	Zc3h18	8
0.230223	-0.000244326	0.223162	-0.414882	0.0868786	0.181139	-0.0624201	0.0374557	0.329744	0.311566		0.937	0.997	0.83	0.975	0.993	0.964	0.97	1.069	1.003	0.642498	-0.176149	-0.750045	FALSE	High	IsMasterProtein	Q9WUP7	Ubiquitin carboxyl-terminal hydrolase isozyme L5 OS=Mus musculus OX=10090 GN=Uchl5 PE=1 SV=2	0	16.097	17	4	12	4	1	329	37.6	5.33	86	14.96	4	4	metabolic process;regulation of biological process;response to stimulus	cytoplasm;cytosol;mitochondrion;nucleus;proteasome	catalytic activity;enzyme regulator activity;protein binding;RNA binding	Pf01088	56207	ENSMUSG00000018189.12	Uchl5	1
0.295642	0.227935	0.166951	-0.0572396	0.104448	0.349435	0.203348	0.0634577	-0.0704145	-0.157803		0.972	0.971	0.897	0.964	1.009	1.003	0.961	0.943	0.881	0.642348	0.133102	0.659195	FALSE	High	IsMasterProtein	Q3UPL0	Protein transport protein Sec31A OS=Mus musculus OX=10090 GN=Sec31a PE=1 SV=2	0	79.315	22	18	50	18	1	1230	133.5	6.76	550	71.18	18	18	cell organization and biogenesis;response to stimulus;transport	cytoplasm;cytosol;endoplasmic reticulum;endosome;membrane	protein binding	Pf03154, Pf12931	69162	ENSMUSG00000035325.16	Sec31a	5
1.71744	-0.34046	-0.364323	0.404294	-0.998859	0.870105	-0.13882	-0.312994	-0.953724	0.482126		0.625	0.628	0.735	0.583	0.808	0.683	0.652	0.539	0.752	0.642262	0.668707	1.09251	FALSE	High	IsMasterProtein	P42128	Forkhead box protein K1 OS=Mus musculus OX=10090 GN=Foxk1 PE=1 SV=2	0	11.77	10	3	5	3	1	719	74.9	9.17	39	8.63	3	2	cell differentiation;development;metabolic process;regulation of biological process	nucleus	DNA binding;protein binding	Pf00250, Pf00498	17425	ENSMUSG00000056493.9	Foxk1	5
0.247761	-0.463284	-0.685084	-0.53692	0.68845	0.538757	0.665454	0.399889	0.534648	-0.367411		0.842	0.808	0.802	1.076	1.055	1.111	1.036	1.127	0.846	0.642188	0.436949	1.00532	FALSE	Medium	IsMasterProtein	tr	H7C5J7 H7C5J7_HUMAN	0.041	1.387	4	1	1	1	1	241	26.7	5.45	33		1
-0.476994	0.0602033	0.158237	-0.901247	-0.0436	-0.0667322	0.717626	-0.0625601	0.198938	1.05165		1.11	1.149	0.858	1.115	1.111	1.317	1.113	1.206	1.406	0.64217	-0.435484	-1.00453	FALSE	High	IsMasterProtein	sp	P18433 PTPRA_HUMAN	0	23.184	10	6	8	1	1	802	90.5	6.7	108		6
-0.0227537	0.611606	0.481791	-0.292028	-0.596602	0.274054	0.349774	0.296767	-0.247619	0.0878157		1.134	1.118	0.906	0.917	1.068	1.106	1.078	0.963	1.003	0.641423	-0.303583	-0.91243	FALSE	High	IsMasterProtein	Q9EQC8	Papillary Renal Cell carcinoma (Translocation-associated) OS=Mus musculus OX=10090 GN=Prcc PE=1 SV=1	0	23.623	21	6	8	6	1	491	52.3	4.94		15.65		6	regulation of biological process	nucleus		Pf10253	94315	ENSMUSG00000004895.9	Prcc	3
-2.36322	-3.07511	-3.04666	6.15039	-1.40041	-1.73013	-2.36408	-2.82437	-1.38208	-2.22436		0.841	0.844	7.81	1.346	1.257	1.083	0.994	1.183	0.957	0.640409	2.16903	1.22904	FALSE	High	IsMasterProtein	P68033	Actin, alpha cardiac muscle 1 OS=Mus musculus OX=10090 GN=Actc1 PE=1 SV=1	0	177.655	75	23	171	2	1	377	42	5.39	1811	170.95	23	21	cell organization and biogenesis;cellular component movement;regulation of biological process;response to stimulus	cytoplasm;cytoskeleton;membrane	catalytic activity;nucleotide binding;protein binding	Pf00022	11464	ENSMUSG00000068614.7	Actc1	2
-0.102444	-0.162284	-0.0929803	1.06318	-0.326166	0.175626	0.33112	-0.587867	0.202353	0.0160973		0.974	1	1.301	0.979	1.068	1.123	0.926	1.111	1.005	0.640116	0.3532	0.951523	FALSE	High	IsMasterProtein	Q0VGB7	Serine/threonine-protein phosphatase 4 regulatory subunit 2 OS=Mus musculus OX=10090 GN=Ppp4r2 PE=1 SV=1	0	13.591	12	4	7	4	1	417	46.5	4.56	74	10.33	4	3	cell differentiation;metabolic process;regulation of biological process	cytoplasm;cytoskeleton;nucleus	enzyme regulator activity;protein binding	Pf09184	232314		Ppp4r2	6
0.377169	-0.0237107	0.497966	0.286148	0.516542	-0.118808	0.116318	-0.0838645	-0.516254	0.0330856		0.902	1.028	0.96	1.015	0.912	0.967	0.917	0.819	0.907	0.639097	0.254029	0.860251	FALSE	High	IsMasterProtein	Q91XE8	Transmembrane protein 205 OS=Mus musculus OX=10090 GN=Tmem205 PE=1 SV=1	0.002	3.612	9	1	2	1	1	189	21.2	9.42	25	0	1	1		membrane		Pf13664	235043	ENSMUSG00000040883.16	Tmem205	9
-0.0507198	0.736538	0.542143	-0.0361903	-0.702995	0.349435	0.00286301	0.355943	-0.499643	0.19512		1.174	1.141	0.974	0.907	1.09	1.039	1.097	0.905	1.037	0.638727	-0.353542	-0.950568	FALSE	High	IsMasterProtein	P18872	Guanine nucleotide-binding protein G(o) subunit alpha OS=Mus musculus OX=10090 GN=Gnao1 PE=1 SV=3	0	130.125	82	24	114	22	1	354	40.1	5.53	1266	149.69	23	24	cell organization and biogenesis;regulation of biological process;response to stimulus	membrane	catalytic activity;metal ion binding;nucleotide binding;protein binding;signal transducer activity	Pf00025, Pf00503	14681	ENSMUSG00000031748.16	Gnao1	8
-0.107176	-0.0615151	0.375179	-0.355253	0.0101287	-0.0667322	0.303007	0.261933	0.651036	-0.220464		0.996	1.112	0.909	1.036	1.024	1.118	1.092	1.259	0.949	0.638216	-0.244438	-0.848363	FALSE	High	IsMasterProtein	Q8JZS0	Protein lin-7 homolog A OS=Mus musculus OX=10090 GN=Lin7a PE=1 SV=2	0	59.483	58	12	48	6	1	233	26	8.72	483	52.77	12	12	cell organization and biogenesis;transport	membrane	protein binding	Pf00595, Pf02828	108030	ENSMUSG00000019906.15	Lin7a	10
-0.55474	0.0509558	-0.0333703	-0.532155	-0.603197	0.620894	0.36836	0.0113216	0.462341	0.824227		1.126	1.119	0.959	1.031	1.278	1.249	1.147	1.319	1.353	0.637793	-0.403262	-0.982295	FALSE	High	IsMasterProtein	Q61016	Guanine nucleotide-binding protein G(I)/G(S)/G(O) subunit gamma-7 OS=Mus musculus OX=10090 GN=Gng7 PE=1 SV=2	0	20.279	68	5	16	5	1	68	7.5	8.51	230	24.7	5	5	defense response;regulation of biological process;response to stimulus	membrane	signal transducer activity	Pf00631	14708	ENSMUSG00000048240.14	Gng7	10
0.453069	-0.109219	0.514082	-0.0278027	0.532874	0.0416479	0.255798	0.0996442	-0.562329	-0.0180949		0.871	1.014	0.873	1.001	0.923	0.978	0.935	0.796	0.88	0.636667	0.2663	0.872108	FALSE	High	IsMasterProtein	Q8CFQ3	RNA helicase aquarius OS=Mus musculus OX=10090 GN=Aqr PE=1 SV=2	0	6.77	2	2	4	2	1	1481	170.2	6.27	74	8.2	2	2	metabolic process	membrane;nucleus;spliceosomal complex	catalytic activity;DNA binding;nucleotide binding;RNA binding	Pf04851, Pf13086, Pf13087, Pf13245, Pf13538	11834	ENSMUSG00000040383.16	Aqr	2
0.799058	0.350839	0.358545	0.0633072	0.328201	0.181139	-0.123446	-0.408688	-0.337605	-0.197975		0.893	0.907	0.827	0.895	0.876	0.839	0.785	0.784	0.78	0.636282	0.296628	0.902019	FALSE	High	IsMasterProtein	Q9QUR6	Prolyl endopeptidase OS=Mus musculus OX=10090 GN=Prep PE=1 SV=1	0	95.664	45	24	57	24	1	710	80.7	5.73	534	74.53	24	22	metabolic process	cytoplasm;cytosol;membrane;nucleus	catalytic activity	Pf00326, Pf02897	19072	ENSMUSG00000019849.11	Prep	10
-6.23571	-2.71894	5.58626	-6.52666	0.179984	-5.73593	-1.18538	5.53667	-5.06613	-4.71796		2.146	14.132	0.738	4.147	1.45	3.224	11.711	1.009	1.223	0.635944	-3.62472	-1.25091	FALSE	High	IsMasterProtein	Q00420	GA-binding protein subunit beta-1 OS=Mus musculus OX=10090 GN=Gabpb1 PE=1 SV=2	0.001	5.116	4	2	4	2	1	383	41.3	4.84	28	4.31	2	2	metabolic process;regulation of biological process	nucleus	DNA binding;protein binding	Pf00023, Pf11471, Pf12796, Pf13606, Pf13637, Pf13857	14391	ENSMUSG00000027361.15	Gabpb1	2
-0.231976	1.0475	-0.759656	-0.419508	1.23407	1.24263	0.303007	-0.431464	-0.137259	-0.723887		1.31	0.884	0.92	1.314	1.33	1.15	0.982	1.041	0.862	0.635405	0.626599	1.07303	FALSE	High	IsMasterProtein	Q8K2Q7	BRO1 domain-containing protein BROX OS=Mus musculus OX=10090 GN=Brox PE=1 SV=1	0.002	4.163	5	1	1	1	1	411	46.2	7.69	19		1			membrane		Pf03097	71678	ENSMUSG00000046836.13	Brox	1
-0.40562	0.432368	-0.0745518	-0.37808	-0.446964	0.225055	0.442019	0.000831546	0.861788	-0.0873513		1.188	1.073	0.965	1.025	1.153	1.228	1.109	1.427	1.047	0.634823	-0.339335	-0.936673	FALSE	High	IsMasterProtein	Q9R1K9	Centrin-2 OS=Mus musculus OX=10090 GN=Cetn2 PE=1 SV=1	0	12.083	23	3	8	3	1	172	19.8	5	71	11.3	3	3	cell division;cell organization and biogenesis;metabolic process;regulation of biological process;response to stimulus	cytoplasm;cytoskeleton;nucleus	metal ion binding;protein binding	Pf00036, Pf13202, Pf13405, Pf13499, Pf13833	26370	ENSMUSG00000031347.12	Cetn2	X
0.321547	-0.375939	-0.648268	2.25255	-0.226332	-0.350214	-0.440267	-0.9281	-0.57077	0.478328		0.844	0.801	1.6	0.905	0.885	0.875	0.789	0.817	1.023	0.634786	0.720406	1.09678	FALSE	High	IsMasterProtein	Q9D7N9	Adipocyte plasma membrane-associated protein OS=Mus musculus OX=10090 GN=Apmap PE=1 SV=1	0	29.05	23	8	23	8	1	415	46.4	6.32	221	24.17	8	8	metabolic process	cell surface;endoplasmic reticulum;membrane	catalytic activity	Pf03088, Pf08450	71881	ENSMUSG00000033096.7	Apmap	2
-0.400565	0.307329	0.477739	-0.292028	-0.201637	0.142429	0.492037	-0.235488	0.329744	0.178795		1.154	1.215	0.986	1.067	1.134	1.238	1.059	1.23	1.117	0.634753	-0.263576	-0.86777	FALSE	High	IsMasterProtein	P62746	Rho-related GTP-binding protein RhoB OS=Mus musculus OX=10090 GN=Rhob PE=1 SV=1	0	22.773	32	5	20	3	1	196	22.1	5.24	242	35.47	5	5	cell death;cell differentiation;development;regulation of biological process;response to stimulus;transport	cytosol;endosome;membrane;nucleus	catalytic activity;nucleotide binding;protein binding	Pf00025, Pf00071, Pf08477	11852	ENSMUSG00000054364.5	Rhob	12
-0.380401	0.133503	0.906271	-0.314492	-0.440545	0.0866616	0.595034	0.216799	0.164623	-0.17115		1.105	1.333	0.976	1.021	1.119	1.26	1.15	1.17	1.02	0.634603	-0.340758	-0.937566	FALSE	High	IsMasterProtein	Q62241	U1 small nuclear ribonucleoprotein C OS=Mus musculus OX=10090 GN=Snrpc PE=1 SV=1	0	15.091	25	3	13	3	1	159	17.4	9.67	120	10.38	3	3	cell organization and biogenesis;metabolic process	nucleus;spliceosomal complex	metal ion binding;protein binding;RNA binding	Pf06220	20630	ENSMUSG00000024217.9	Snrpc	17
1.12039	-0.584221	0.188655	-0.116781	0.992785	0.423821	-0.749435	-0.159123	0.192102	-0.447686		0.676	0.812	0.736	0.933	0.852	0.69	0.767	0.845	0.683	0.634299	0.496211	1.02569	FALSE	High	IsMasterProtein	Q9Z127	Large neutral amino acids transporter small subunit 1 OS=Mus musculus OX=10090 GN=Slc7a5 PE=1 SV=2	0	15.597	6	3	8	3	1	512	55.8	7.9	224	12.34	3	3	cell differentiation;development;transport	cytoplasm;cytosol;membrane	transporter activity	Pf00324, Pf13520	20539	ENSMUSG00000040010.10	Slc7a5	8
0.419493	0.368126	-0.315493	0.231606	-0.0917749	0.471123	-0.0121268	-0.279635	0.0275905	0.121135		0.975	0.846	0.939	0.907	1.003	0.934	0.875	0.944	0.918	0.63104	0.219319	0.811321	FALSE	High	IsMasterProtein	P70265	6-phosphofructo-2-kinase/fructose-2,6-bisphosphatase 2 OS=Mus musculus OX=10090 GN=Pfkfb2 PE=1 SV=2	0	27.412	18	8	20	8	1	519	59.9	8.12	119	24.63	8	7	metabolic process;regulation of biological process;response to stimulus	cytoplasm	catalytic activity;nucleotide binding;protein binding	Pf00300, Pf01591, Pf13207, Pf13671	18640		Pfkfb2	1
-0.896742	-0.747008	-0.509077	3.82592	0.0810103	-0.0667322	-1.4251	-1.51232	-1.19656	-0.583448		1.019	1.083	3.126	1.25	1.22	0.942	0.924	0.901	1.033	0.630968	1.21335	1.16402	FALSE	High	IsMasterProtein	B1AR13	CDGSH iron-sulfur domain-containing protein 3, mitochondrial OS=Mus musculus OX=10090 GN=Cisd3 PE=1 SV=1	0	7.363	25	3	7	3	1	137	15.7	9.79	38	6.69	2	3		mitochondrion	metal ion binding	Pf09360	217149	ENSMUSG00000078695.8	Cisd3	11
-0.149985	-0.510221	0.304048	0.377925	0.576205	-0.130446	0.862559	-1.43559	0.236314	0.374416		0.91	1.104	1.105	1.153	1.022	1.262	0.795	1.133	1.107	0.630619	0.513459	1.02905	FALSE	High	IsMasterProtein	Q501J7	Phosphatase and actin regulator 4 OS=Mus musculus OX=10090 GN=Phactr4 PE=1 SV=2	0.003	3.48	3	1	2	1	1	694	76.6	6.48	34	4.01	1	1	cell organization and biogenesis;cellular component movement;development;regulation of biological process;response to stimulus	cytoplasm	enzyme regulator activity;protein binding	Pf02755	100169	ENSMUSG00000066043.13	Phactr4	4
-0.173946	0.0694315	0.299826	-0.23863	-0.170912	0.0978593	0.33112	0.0944901	0.623807	-0.153364		1.04	1.109	0.949	1.019	1.07	1.141	1.072	1.268	0.978	0.630532	-0.21774	-0.808824	FALSE	High	IsMasterProtein	Q9QX47	Protein SON OS=Mus musculus OX=10090 GN=Son PE=1 SV=2	0	43.739	6	11	28	11	1	2444	265.5	5.6	389	39.86	11	11	cell organization and biogenesis;metabolic process;regulation of biological process	nucleus	DNA binding;protein binding;RNA binding	Pf00035, Pf01585, Pf14709	20658	ENSMUSG00000022961.17	Son	16
-0.725215	-0.730461	-1.41286	2.0153	2.27875	0.865226	-1.94939	-0.694817	-0.27477	0.137692		0.984	0.85	1.9	1.749	1.386	0.817	1.04	1.117	1.187	0.629735	1.09198	1.15014	FALSE	High	IsMasterProtein	Q8VC03	Echinoderm microtubule-associated protein-like 3 OS=Mus musculus OX=10090 GN=Eml3 PE=1 SV=1	0	20.176	8	4	8	4	1	897	95.6	7.05	150	10.89	4	4		cytoplasm;cytoskeleton	protein binding	Pf00400, Pf03451	225898	ENSMUSG00000071647.4	Eml3	19
0.906212	0.529125	0.558098	0.15236	0.19152	0.181139	0.145497	-0.997632	-0.856403	0.00757483		0.907	0.926	0.826	0.854	0.855	0.865	0.684	0.663	0.801	0.629542	0.467193	1.00795	FALSE	High	IsMasterProtein	Q8K284	General transcription factor 3C polypeptide 1 OS=Mus musculus OX=10090 GN=Gtf3c1 PE=1 SV=2	0	24.957	5	6	12	6	1	2101	237.3	7.25	155	18.46	6	6	metabolic process;regulation of biological process	membrane;nucleus	DNA binding	Pf04182	233863	ENSMUSG00000032777.9	Gtf3c1	7
-0.0507198	0.508268	-0.205197	0.15236	-0.603197	0.0190035	-0.651819	-0.791765	0.781282	0.893454		1.116	0.963	1.02	0.922	1.027	0.912	0.88	1.289	1.231	0.628871	-0.464083	-1.00582	FALSE	High	IsMasterProtein	Q9D0C4	tRNA (guanine(37)-N1)-methyltransferase OS=Mus musculus OX=10090 GN=Trmt5 PE=1 SV=1	0	12.262	8	3	6	3	1	501	56.8	7.91	80	7.35	3	3	cell organization and biogenesis;metabolic process	cytoplasm;mitochondrion;nucleus;organelle lumen	catalytic activity	Pf02475, Pf09445, Pf12847, Pf13659	76357	ENSMUSG00000034442.10	Trmt5	12
-0.410681	0.934814	0.979234	-0.556034	-0.389434	0.492021	0.150344	0.496232	-0.512093	-0.265819		1.328	1.365	0.924	1.036	1.21	1.159	1.22	0.976	1.003	0.628745	-0.469231	-1.00809	FALSE	High	IsMasterProtein	Q91VA7	Isocitrate dehydrogenase [NAD] subunit, mitochondrial OS=Mus musculus OX=10090 GN=Idh3b PE=1 SV=1	0	67.38	38	12	28	12	1	384	42.2	8.6		72.62		12	metabolic process	mitochondrion;nucleus	catalytic activity;metal ion binding;nucleotide binding	Pf00180	170718	ENSMUSG00000027406.12	Idh3b	2
0.0234738	-0.0900763	-0.0653674	-0.414882	-0.146449	0.241436	0.164854	0.221833	0.547079	0.339182		0.961	0.977	0.869	0.981	1.05	1.056	1.051	1.188	1.057	0.628689	-0.216843	-0.806402	FALSE	High	IsMasterProtein	Q61147	Ceruloplasmin OS=Mus musculus OX=10090 GN=Cp PE=1 SV=2	0	126.794	38	29	69	29	1	1061	121.1	5.85	588	77.83	27	28	cellular homeostasis;metabolic process;response to stimulus;transport	extracellular;membrane	catalytic activity;metal ion binding;protein binding	Pf00394, Pf07731, Pf07732	12870	ENSMUSG00000003617.16	Cp	3
0.186075	0.619771	0.633104	-0.300998	-0.158668	0.26863	-0.169709	0.266922	-0.329691	0.0118388		1.086	1.106	0.864	0.944	1.019	0.954	1.024	0.9	0.941	0.628026	-0.275323	-0.87506	FALSE	High	IsMasterProtein	Q80SW1	S-adenosylhomocysteine hydrolase-like protein 1 OS=Mus musculus OX=10090 GN=Ahcyl1 PE=1 SV=1	0	103.457	46	23	69	12	1	530	58.9	6.89	691	87.75	22	23	metabolic process;regulation of biological process;response to stimulus;transport	cytoplasm;cytosol;endoplasmic reticulum;membrane	catalytic activity;nucleotide binding;protein binding;RNA binding	Pf00670, Pf01262, Pf01488, Pf02254, Pf02826, Pf05221	229709	ENSMUSG00000027893.14	Ahcyl1	3
0.225827	0.342171	0.201628	-0.0954122	-0.408549	0.246885	0.047566	0.0738224	-0.0120182	0.291725		1.012	0.993	0.901	0.897	1.006	0.987	0.978	0.973	0.999	0.627815	-0.176202	-0.742221	FALSE	High	IsMasterProtein	Q91VT4	Carbonyl reductase family member 4 OS=Mus musculus OX=10090 GN=Cbr4 PE=1 SV=2	0	17.913	26	4	8	4	1	236	25.4	9.69	90	7.33	4	4	cell organization and biogenesis;metabolic process	mitochondrion;organelle lumen	catalytic activity;nucleotide binding	Pf00106, Pf03435, Pf08659, Pf13561	234309	ENSMUSG00000031641.14	Cbr4	8
0.94012	0.566429	0.0254428	-0.20343	0.603124	0.246885	0.203348	-0.414373	-1.36625	0.424779		0.907	0.815	0.748	0.909	0.859	0.868	0.76	0.572	0.881	0.627705	0.510805	1.02495	FALSE	High	IsMasterProtein	P23591	GDP-L-fucose synthase OS=Mus musculus OX=10090 GN=Tsta3 PE=1 SV=3	0	18.718	28	4	10	4	1	321	35.9	6.74	63	16.45	4	4	metabolic process		catalytic activity;protein binding	Pf01073, Pf01370, Pf02719, Pf04321	22122	ENSMUSG00000022570.5	Tsta3	15
0.132523	-0.0567715	0.223162	-0.373504	0.25456	-0.242226	0.179325	0.196614	0.468686	0.0919948		0.945	1.019	0.858	1.025	0.941	1.034	1.022	1.135	0.971	0.62709	-0.194601	-0.772579	FALSE	High	IsMasterProtein	Q8BLK3	Limbic system-associated membrane protein OS=Mus musculus OX=10090 GN=Lsamp PE=1 SV=1	0	47.68	35	11	52	11	1	341	38.1	6.65	736	67.65	10	10	response to stimulus	membrane	protein binding	Pf00047, Pf07679, Pf13895, Pf13927	268890	ENSMUSG00000061080.11	Lsamp	16
-1.30987	0.227935	0.876744	0.934015	-1.12728	-0.97081	0.764977	0.21176	0.215976	0.0330856		1.388	1.629	1.646	1.115	1.138	1.601	1.411	1.459	1.319	0.627075	-0.654893	-1.07157	FALSE	High	IsMasterProtein	Q8BGH4	Receptor expression-enhancing protein 1 OS=Mus musculus OX=10090 GN=Reep1 PE=1 SV=1	0	6.509	13	2	4	2	1	201	22.3	9.5	58	6.01	2	2	cell organization and biogenesis;regulation of biological process	cytoplasm;endoplasmic reticulum;membrane;mitochondrion	protein binding	Pf03134	52250	ENSMUSG00000052852.8	Reep1	6
0.27394	-0.34046	-0.0106565	0.0796486	-0.357714	0.549089	0.519111	-0.186268	0.205763	0.145946		0.86	0.936	0.932	0.894	1.05	1.072	0.92	1.023	0.953	0.627	0.24995	0.846981	FALSE	High	IsMasterProtein	P61967	AP-1 complex subunit sigma-1A OS=Mus musculus OX=10090 GN=Ap1s1 PE=1 SV=1	0.001	5.495	10	1	4	1	1	158	18.7	5.73	70	5.64	1	1	response to stimulus;transport	cytosol;Golgi;membrane	protein binding;transporter activity	Pf01217	11769	ENSMUSG00000004849.14	Ap1s1	5
-0.222252	-0.0237107	0.968368	-0.58971	-0.338766	0.219585	0.50108	0.251937	-0.0962637	0.21138		1.03	1.305	0.878	1.002	1.105	1.192	1.117	1.051	1.082	0.625141	-0.348355	-0.935019	FALSE	High	IsMasterProtein	Q9CZX7	Type 2 phosphatidylinositol 4,5-bisphosphate 4-phosphatase OS=Mus musculus OX=10090 GN=Pip4p2 PE=1 SV=1	0.002	4.126	9	1	2	1	1	257	28	8.68	0	3.43	1	1	metabolic process	endosome;membrane;vacuole	catalytic activity	Pf09788	72519	ENSMUSG00000028221.3	Tmem55a	4
-0.149985	0.0277558	0.383472	-0.10822	-0.0256361	-0.0380068	0.317084	0.27689	0.401497	-0.193491		1.025	1.125	0.976	1.04	1.039	1.131	1.105	1.186	0.964	0.623295	-0.180178	-0.746666	FALSE	High	IsMasterProtein	P97376	Protein FRG1 OS=Mus musculus OX=10090 GN=Frg1 PE=1 SV=2	0	14.65	19	5	12	5	1	258	29.1	8.92	94	17.4	5	5	metabolic process	cytoplasm;nucleus;spliceosomal complex	protein binding;RNA binding	Pf06229, Pf06268	14300	ENSMUSG00000031590.8	Frg1	8
-0.0553962	0.124406	0.325088	-0.532155	-0.0796948	0.274054	0.303007	0.697508	0.0168303	0.0118388		1.025	1.086	0.859	1.009	1.075	1.104	1.173	1.044	0.993	0.622767	-0.253171	-0.847603	FALSE	High	IsMasterProtein	P27612	Phospholipase A-2-activating protein OS=Mus musculus OX=10090 GN=Plaa PE=1 SV=4	0	42.581	18	11	24	11	1	794	87.2	6.14	235	38.66	9	11	cell communication;cellular homeostasis;defense response;metabolic process;regulation of biological process;response to stimulus	cytoplasm;nucleus	enzyme regulator activity;protein binding	Pf00400, Pf08324, Pf09070	18786	ENSMUSG00000028577.13	Plaa	4
0.11453	0.227935	-0.144057	-0.44737	0.277317	0.0246721	-0.386051	0.00607828	0.901379	0.0626473		1.011	0.941	0.845	1.033	0.991	0.926	0.988	1.285	0.968	0.620584	-0.294177	-0.88736	FALSE	High	IsMasterProtein	Q9CQS4	Solute carrier family 25 member 46 OS=Mus musculus OX=10090 GN=Slc25a46 PE=1 SV=1	0	6.743	6	1	3	1	1	418	46.2	7.64	37	5.83	1	1	cell organization and biogenesis;transport	membrane;mitochondrion		Pf00153	67453	ENSMUSG00000024259.8	Slc25a46	18
0.653441	0.302954	0.0567885	0.290014	-0.116013	0.20314	0.0227799	0.109939	-0.333646	-0.175608		0.912	0.874	0.904	0.857	0.908	0.892	0.895	0.81	0.81	0.619614	0.218587	0.802909	FALSE	High	IsMasterProtein	Q80TL7	Protein MON2 homolog OS=Mus musculus OX=10090 GN=Mon2 PE=1 SV=2	0	7.388	2	2	3	2	1	1715	189	6.13	47	6.27	1	2	transport	cytosol		Pf09324, Pf12783	67074	ENSMUSG00000034602.14	Mon2	10
0.377169	0.432368	0.101185	-0.0614628	0.0810103	0.492021	0.155185	-0.164539	-0.137259	-0.157803		0.998	0.938	0.879	0.942	1.016	0.974	0.903	0.91	0.865	0.619319	0.193994	0.767009	FALSE	High	IsMasterProtein	E9PW37	RAS protein activator-like 2 OS=Mus musculus OX=10090 GN=Rasal2 PE=1 SV=1	0	6.495	2	2	2	1	1	1286	144.5	7.46		5.79		2	regulation of biological process;response to stimulus	cytoplasm	enzyme regulator activity;protein binding	Pf00168, Pf00616, Pf12004	226525	ENSMUSG00000070565.11	Rasal2	1
-0.00883621	-0.355631	0.73754	-0.575242	-0.313593	-0.534938	0.528103	0.176349	0.973775	-0.302469		0.913	1.181	0.84	0.96	0.921	1.143	1.051	1.346	0.909	0.618351	-0.426814	-0.976979	FALSE	High	IsMasterProtein	P59648	FXYD domain-containing ion transport regulator 7 OS=Mus musculus OX=10090 GN=Fxyd7 PE=3 SV=1	0.002	4.048	16	1	2	1	1	80	8.5	7.84	65	3.17	1	1	regulation of biological process;transport	membrane	protein binding;transporter activity	Pf02038	57780	ENSMUSG00000036578.7	Fxyd7	7
0.128031	-0.0425735	0.210254	-0.234213	0.0751361	0.0359942	0.052508	0.281866	0.484501	-0.0917189		0.949	1.016	0.889	0.995	0.99	1.009	1.04	1.141	0.929	0.618346	-0.156974	-0.701104	FALSE	High	IsMasterProtein	Q9WV92	Band 4.1-like protein 3 OS=Mus musculus OX=10090 GN=Epb41l3 PE=1 SV=1	0	213.847	52	43	153	23	1	929	103.3	5.31	1347	201.29	41	43	cell death;cell organization and biogenesis;regulation of biological process	cytoplasm;cytoskeleton;membrane	protein binding;structural molecule activity	Pf00373, Pf04382, Pf05902, Pf08736, Pf09379, Pf09380	13823	ENSMUSG00000024044.16	Epb4.1l3;Epb41l3	17
0.94012	0.311698	0.244592	-0.0868981	0.356279	0.301092	-0.169709	-0.0945485	-0.524587	-0.17115		0.858	0.856	0.771	0.872	0.867	0.806	0.808	0.721	0.761	0.617856	0.314976	0.903131	FALSE	High	IsMasterProtein	P26638	Serine--tRNA ligase, cytoplasmic OS=Mus musculus OX=10090 GN=Sars PE=1 SV=3	0	75.461	47	18	55	18	1	512	58.4	6.3	513	56.36	18	17	metabolic process;regulation of biological process	cytoplasm;cytosol;mitochondrion;nucleus	catalytic activity;DNA binding;nucleotide binding;protein binding	Pf00587, Pf02403	20226	ENSMUSG00000068739.13	Sars	3
0.110021	0.0694315	0.184323	-0.323513	-0.170912	0.0303369	0.33579	0.24693	0.455983	-0.0655816		0.977	1.015	0.873	0.958	0.993	1.072	1.037	1.137	0.939	0.617734	-0.181873	-0.746417	FALSE	High	IsMasterProtein	Q61207	Prosaposin OS=Mus musculus OX=10090 GN=Psap PE=1 SV=2	0	30.532	15	7	22	7	1	557	61.4	5.19	204	27.82	7	7	cell differentiation;metabolic process;regulation of biological process;response to stimulus	extracellular;mitochondrion;vacuole	catalytic activity;enzyme regulator activity;protein binding	Pf02199, Pf03489, Pf05184	19156	ENSMUSG00000004207.14	Psap	10
-0.936394	0.449346	0.542143	0.482365	0.651272	-0.466499	-0.440267	0.311623	0.296653	-0.215956		1.341	1.389	1.351	1.39	1.146	1.158	1.325	1.373	1.142	0.617428	-0.418666	-0.971757	FALSE	High	IsMasterProtein	Q9CQD4	Charged multivesicular body protein 1b-2 OS=Mus musculus OX=10090 GN=Chmp1b2 PE=2 SV=2	0.002	3.6	7	2	4	2	1	199	22.1	8.1	35	4.94	2	2	cell division;transport	cytoplasm;cytosol;endosome;membrane		Pf03357	67028	ENSMUSG00000031242.7	2610002M06Rik	X
-0.370353	0.350839	-0.658755	-0.328032	-0.2698	0.181139	0.0227799	0.424142	1.1064	-0.0309918		1.157	0.933	0.97	1.048	1.134	1.12	1.194	1.514	1.054	0.617213	-0.391179	-0.955962	FALSE	High	IsMasterProtein	Q6W8Q3	Purkinje cell protein 4-like protein 1 OS=Mus musculus OX=10090 GN=Pcp4l1 PE=1 SV=1	0	8.408	43	3	8	3	1	68	7.5	5.52	62	7.33	3	3			protein binding		66425	ENSMUSG00000038370.6	Pcp4l1	1
-0.390473	0.0832381	0.291375	0.251173	-0.928711	0.109035	0.251052	0.395023	-0.417717	0.975003		1.095	1.162	1.129	0.941	1.125	1.178	1.192	0.998	1.354	0.616461	-0.406969	-0.964398	FALSE	High	IsMasterProtein	P30275	Creatine kinase U-type, mitochondrial OS=Mus musculus OX=10090 GN=Ckmt1 PE=1 SV=1	0	81.417	54	16	54	13	1	418	47	8.16	751	86.04	16	14	metabolic process;regulation of biological process	membrane;mitochondrion	catalytic activity;nucleotide binding;protein binding	Pf00217, Pf02807	12716	ENSMUSG00000000308.14	Ckmt1	2
0.286975	0.419592	-0.0333703	-0.190311	-0.83189	0.507643	-0.407668	-0.186268	0.26996	0.725292		1.016	0.929	0.869	0.823	1.04	0.889	0.918	1.039	1.097	0.616245	-0.366091	-0.939342	FALSE	High	IsMasterProtein	Q02956	Protein kinase C zeta type OS=Mus musculus OX=10090 GN=Prkcz PE=1 SV=2	0.002	4.254	4	1	2	1	1	592	67.6	5.76	44	4.57	1	1	cell growth;cell organization and biogenesis;cellular component movement;defense response;metabolic process;regulation of biological process;response to stimulus;transport	cytoplasm;cytosol;endosome;membrane;nucleus	catalytic activity;metal ion binding;nucleotide binding;protein binding	Pf00069, Pf00130, Pf00433, Pf00564, Pf07714, Pf14531	18762	ENSMUSG00000029053.16	Prkcz	4
-0.169144	-0.235669	-0.130068	0.286148	2.43023	-0.200785	-0.232066	-0.268563	0.0347452	-0.568683		0.971	1.005	1.083	1.587	1.014	1.018	0.999	1.077	0.883	0.615287	0.656523	1.05852	FALSE	High	IsMasterProtein	Q8K2F0	Bromodomain-containing protein 3 OS=Mus musculus OX=10090 GN=Brd3 PE=1 SV=2	0	32.515	15	7	14	6	1	726	79.7	9.36	113	23.73	7	7	cell organization and biogenesis;metabolic process;regulation of biological process	nucleus	protein binding	Pf00439	67382	ENSMUSG00000026918.16	Brd3	2
-0.714369	-0.72496	0.304048	-0.438059	-0.0917749	0.0133276	-0.0372089	-0.213555	1.47976	0.362706		0.983	1.252	1.017	1.165	1.188	1.194	1.139	1.811	1.251	0.614799	-0.495216	-1.00519	FALSE	High	IsMasterProtein	Q8R3F5	Malonyl-CoA-acyl carrier protein transacylase, mitochondrial OS=Mus musculus OX=10090 GN=Mcat PE=1 SV=3	0.001	5.101	4	1	2	1	1	381	41.9	8.1	43	3.73	1	1	metabolic process	mitochondrion	catalytic activity;RNA binding	Pf00698	223722	ENSMUSG00000048755.8	Mcat	15
-0.290761	-0.0757726	-0.102223	-0.216593	0.0338504	0.170106	0.270008	0.390154	0.32315	0.436313		1.035	1.04	0.981	1.085	1.113	1.157	1.166	1.198	1.161	0.614339	-0.201002	-0.774665	FALSE	High	IsMasterProtein	Q6NSW3	A-kinase anchor protein SPHKAP OS=Mus musculus OX=10090 GN=Sphkap PE=1 SV=2	0	46.202	12	10	18	10	1	1687	185	5.06	319	33.41	10	8	regulation of biological process	cytoplasm;mitochondrion	protein binding	Pf05716	77629		Sphkap	1
0.181638	0.329137	0.316683	0.290014	-0.852503	0.0246721	0.0128314	0.221833	-0.156048	0.354879		1.019	1.029	1.005	0.84	0.977	0.989	1.015	0.945	1.025	0.614023	-0.281966	-0.870813	FALSE	High	IsMasterProtein	Q61151	Serine/threonine-protein phosphatase 2A 56 kDa regulatory subunit epsilon isoform OS=Mus musculus OX=10090 GN=Ppp2r5e PE=1 SV=3	0	27.068	17	7	14	4	1	467	54.7	6.95	151	21.36	7	6	regulation of biological process;response to stimulus	cytoplasm;cytosol	enzyme regulator activity	Pf01603	26932	ENSMUSG00000021051.10	Ppp2r5e	12
-0.395516	0.582909	-0.0379276	-0.103946	-0.408549	0.661518	-0.305812	-0.229996	0.710821	0.121135		1.225	1.079	1.032	1.029	1.243	1.054	1.058	1.365	1.1	0.614008	-0.339849	-0.919149	FALSE	High	IsMasterProtein	Q8K2P7	Sodium-coupled neutral amino acid transporter 1 OS=Mus musculus OX=10090 GN=Slc38a1 PE=1 SV=1	0	11.302	8	5	10	5	1	485	53.8	7.08	32	11.81	4	5	transport	membrane	transporter activity	Pf01490	105727	ENSMUSG00000023169.14	Slc38a1	15
-4.37578	-3.88506	-4.03518	7.37122	-2.85979	-2.25738	-4.89369	-5.30494	-3.70359	-4.34172		1.095	1.051	16.597	1.637	1.784	1.018	0.96	0.972	0.887	0.613832	2.85102	1.20631	FALSE	High	IsMasterProtein	Q5SX40	Myosin-1 OS=Mus musculus OX=10090 GN=Myh1 PE=1 SV=1	0	440.992	53	96	328	15	1	1942	223.2	5.76	3055	447.43	89	94	metabolic process	cytoplasm	catalytic activity;motor activity;nucleotide binding;protein binding;structural molecule activity	Pf00038, Pf00063, Pf01576, Pf02736, Pf04111, Pf05622, Pf07888, Pf12128	17879	ENSMUSG00000056328.14	Myh1	11
0.00965479	0.227935	0.11001	-0.0403913	-0.0917749	0.274054	0.101665	0.0582676	0.219373	0.0961711		1.034	1.02	0.959	0.992	1.06	1.046	1.022	1.089	0.998	0.612924	-0.09171	-0.53044	FALSE	High	IsMasterProtein	Q6A068	Cell division cycle 5-like protein OS=Mus musculus OX=10090 GN=Cdc5l PE=1 SV=2	0	79.754	33	19	61	19	1	802	92.1	8.02	658	90.11	19	19	cell differentiation;metabolic process;regulation of biological process;response to stimulus	cytoplasm;membrane;nucleus;spliceosomal complex	DNA binding;protein binding;RNA binding	Pf00249, Pf11831, Pf13921	71702	ENSMUSG00000023932.8	Cdc5l	17
0.105507	0.398219	0.227456	-0.146891	-0.313593	-0.0609744	0.321766	-0.0254879	0.40795	-0.131241		1.052	1.025	0.914	0.935	0.978	1.07	0.985	1.123	0.925	0.61232	-0.194216	-0.763156	FALSE	High	IsMasterProtein	Q60864	Stress-induced-phosphoprotein 1 OS=Mus musculus OX=10090 GN=Stip1 PE=1 SV=1	0	99.108	48	25	91	25	1	543	62.5	6.8	722	89.47	24	24		cytoplasm;cytosol;nucleus	protein binding;RNA binding	Pf00515, Pf07719, Pf13414, Pf13424, Pf13432	20867	ENSMUSG00000024966.8	Stip1	19
0.0280697	0.45358	0.395883	-0.159867	-0.518056	0.322629	0.188947	0.467515	-0.0374513	-0.166696		1.083	1.084	0.926	0.919	1.065	1.06	1.102	1.01	0.933	0.611889	-0.250222	-0.836435	FALSE	High	IsMasterProtein	Q9Z1G3	V-type proton ATPase subunit C 1 OS=Mus musculus OX=10090 GN=Atp6v1c1 PE=1 SV=4	0	90.695	66	22	77	22	1	382	43.9	7.46	676	101.89	22	21	transport	cytoplasm;membrane	catalytic activity;transporter activity	Pf03223	66335	ENSMUSG00000022295.7	Atp6v1c1	15
0.482244	0.187706	0.265919	0.196143	0.527434	0.636163	-0.539362	-0.186268	-0.197731	-0.27495		0.924	0.952	0.917	0.993	1.019	0.829	0.878	0.874	0.821	0.611881	0.301589	0.886926	FALSE	High	IsMasterProtein	Q9D823	60S ribosomal protein L37 OS=Mus musculus OX=10090 GN=Rpl37 PE=3 SV=3	0.001	4.756	16	2	8	2	1	97	11.1	11.74	93	7.72	2	2	metabolic process	ribosome	metal ion binding;protein binding;RNA binding;structural molecule activity	Pf01907	100502825;67281	ENSMUSG00000041841.7	Gm13826;Rpl37rt;Rpl37	5;15
-0.178754	-0.0096169	0.566055	-0.53692	0.886261	-0.112996	-0.456648	0.51053	-0.118567	0.4935		1.023	1.18	0.882	1.222	1.032	0.975	1.163	1.034	1.148	0.611763	-0.368192	-0.936651	FALSE	High	IsMasterProtein	Q9R062	Glycogenin-1 OS=Mus musculus OX=10090 GN=Gyg1 PE=1 SV=3	0	8.3	7	2	6	2	1	333	37.4	5.29	63	8.46	2	2	metabolic process	membrane	catalytic activity;metal ion binding	Pf01501	27357	ENSMUSG00000019528.18	Gyg	3
-0.126153	0.428114	0.489887	-0.442711	0.151048	0.0246721	0.317084	0.145802	0.236314	-0.234017		1.115	1.147	0.893	1.067	1.045	1.126	1.073	1.128	0.949	0.611053	-0.228432	-0.810019	FALSE	High	IsMasterProtein	P62313	U6 snRNA-associated Sm-like protein LSm6 OS=Mus musculus OX=10090 GN=Lsm6 PE=1 SV=1	0	7.384	25	3	13	3	1	80	9.1	9.58	95	13.47	2	3	metabolic process	cytoplasm;nucleus;spliceosomal complex	protein binding;RNA binding	Pf01423	78651	ENSMUSG00000031683.16	Lsm6	8
-0.0600801	0.355166	-0.130068	0.449095	0.139433	0.450149	0.0327086	-0.494617	0.112531	0.0584373		1.081	0.981	1.102	1.048	1.111	1.047	0.933	1.073	1.004	0.610966	0.221972	0.801686	FALSE	High	IsMasterProtein	O88704	Potassium/sodium hyperpolarization-activated cyclic nucleotide-gated channel 1 OS=Mus musculus OX=10090 GN=Hcn1 PE=1 SV=1	0	47.302	19	12	29	12	1	910	102.4	8.37	319	41.79	11	12	cell organization and biogenesis;regulation of biological process;response to stimulus;transport	cell surface;cytoplasm;membrane	nucleotide binding;protein binding;transporter activity	Pf00027, Pf00520, Pf08412	15165	ENSMUSG00000021730.8	Hcn1	13
-0.290761	0.803604	0.253135	-0.121068	0.656597	-0.277993	-0.200791	0.281866	-0.193921	0.129421		1.257	1.127	1.005	1.206	1.027	1.052	1.141	1.038	1.076	0.61078	-0.301624	-0.886058	FALSE	High	IsMasterProtein	Q9CR67	Transmembrane protein 33 OS=Mus musculus OX=10090 GN=Tmem33 PE=1 SV=1	0	7.043	8	2	4	2	1	247	28	9.66	50	5.82	2	2	cell organization and biogenesis;regulation of biological process;response to stimulus	endoplasmic reticulum;membrane;nucleus	protein binding;structural molecule activity	Pf03661	67878	ENSMUSG00000037720.16	Tmem33	5
0.078328	-1.89219	-1.81043	0.227682	-0.676215	0.826053	1.42622	0.0113216	1.91082	-1.38143		0.637	0.649	1.011	0.886	1.152	1.342	0.998	1.712	0.685	0.610453	1.00879	1.11542	FALSE	Medium	IsMasterProtein	L7N216	Spermatogenesis-associated glutamate (E)-rich protein 4D OS=Mus musculus OX=10090 GN=Speer4d PE=4 SV=1	0.046	1.325	3	1	1	1	1	212	25	5.3		1.82		1		nucleus		Pf04822	360220	ENSMUSG00000070933.10;ENSMUSG00000097696.7	Speer4d	5;CHR_MG4212_PATCH
0.629379	-0.0710157	0.449262	-0.078401	0.395366	0.136878	0.106554	-0.629197	0.352729	-0.457234		0.844	0.961	0.828	0.94	0.901	0.912	0.78	0.985	0.76	0.609837	0.309046	0.891572	FALSE	High	IsMasterProtein	Q6KAU4	Multivesicular body subunit 12B OS=Mus musculus OX=10090 GN=Mvb12b PE=1 SV=2	0.004	3.005	7	1	2	1	1	317	35.4	7.93	0	3.7	1	1	regulation of biological process;transport	cytosol;endosome;membrane;nucleus		Pf10240	72543	ENSMUSG00000038740.9	Fam125b;Mvb12b	2
0.54823	0.110725	0.136381	-0.364367	0.333827	0.344084	0.265276	-0.240985	0.259899	-0.367411		0.895	0.91	0.784	0.947	0.952	0.959	0.856	0.977	0.791	0.609819	0.245688	0.829823	FALSE	High	IsMasterProtein	Q0KL02	Triple functional domain protein OS=Mus musculus OX=10090 GN=Trio PE=1 SV=3	0.001	4.568	0	1	2	1	1	3102	347.6	6.35	39	3	1	1	metabolic process;regulation of biological process	cytoplasm;membrane	catalytic activity;nucleotide binding;protein binding	Pf00018, Pf00047, Pf00069, Pf00169, Pf00435, Pf00621, Pf00650, Pf02711, Pf06293, Pf07653, Pf07679, Pf07714, Pf13716, Pf13895, Pf13927, Pf14604	223435		Trio	15
0.110021	0.376744	-0.0745518	-0.489535	-0.408549	0.175626	0.0376671	-0.312994	0.951653	0.0961711		1.047	0.957	0.837	0.92	1.02	1.01	0.931	1.305	0.977	0.607958	-0.322358	-0.900725	FALSE	High	IsMasterProtein	Q99M28	RNA-binding protein with serine-rich domain 1 OS=Mus musculus OX=10090 GN=Rnps1 PE=1 SV=1	0	9.901	14	2	7	2	1	305	34.2	11.84	107	7.52	2	1	metabolic process;regulation of biological process	cytoplasm;nucleus	RNA binding	Pf00076, Pf08777, Pf11608, Pf13893, Pf14259	19826	ENSMUSG00000034681.16	Rnps1	17
-1.09268	-1.76572	-1.94901	2.62445	5.86905	-2.69953	-2.21422	-1.51232	-0.409626	-2.28378		0.848	0.816	2.408	3.498	0.798	0.841	0.965	1.168	0.712	0.607531	2.08151	1.17856	FALSE	High	IsMasterProtein	P50608	Fibromodulin OS=Mus musculus OX=10090 GN=Fmod PE=2 SV=1	0	6.148	8	1	2	1	1	376	43	6.04	69	5.51	1	1	cell organization and biogenesis	extracellular	protein binding	Pf12799, Pf13855, Pf14580	14264	ENSMUSG00000041559.7	Fmod	1
-1.39094	-0.774721	0.175645	4.71792	1.38176	-0.758413	-2.84262	-1.55465	-3.8997	-2.08662		1.131	1.413	4.376	1.741	1.205	0.792	1.022	0.477	0.798	0.607232	1.84955	1.16982	FALSE	High	IsMasterProtein	P43023	Cytochrome c oxidase subunit 6A2, mitochondrial OS=Mus musculus OX=10090 GN=Cox6a2 PE=1 SV=2	0.003	3.501	12	1	2	1	1	97	10.7	9.07	25	2.92	1	1	metabolic process;regulation of biological process;transport	membrane;mitochondrion	catalytic activity;enzyme regulator activity;transporter activity	Pf02046	12862	ENSMUSG00000030785.8	Cox6a2	7
-2.53831	-2.44492	-2.24	6.04138	-0.276037	-1.48766	-3.18913	-2.35748	-2.17729	-2.57847		1.007	1.053	7.897	1.694	1.364	0.954	1.13	0.988	0.913	0.606203	2.06968	1.17624	FALSE	High	IsMasterProtein	G3X9Z4	Cleavage and polyadenylation factor subunit homolog (S. cerevisiae) OS=Mus musculus OX=10090 GN=Pcf11 PE=1 SV=1	0	6.49	3	2	4	2	1	1553	172.6	8.43		13.44		2	metabolic process	cytoplasm;mitochondrion	protein binding;RNA binding	Pf04818	74737	ENSMUSG00000041328.16	Pcf11	7
-0.476994	0.138045	0.593787	-0.10822	0.116133	-0.392777	0.382253	-0.494617	0.462341	0.378313		1.13	1.268	1.05	1.146	1.049	1.232	1.023	1.297	1.193	0.606144	-0.311495	-0.890516	FALSE	High	IsMasterProtein	Q80YV2	Nuclear-interacting partner of ALK OS=Mus musculus OX=10090 GN=Zc3hc1 PE=1 SV=1	0	6.855	6	2	4	2	1	501	55.2	5.38	44	6.34	2	2	cell division;metabolic process;regulation of biological process	membrane;nucleus	metal ion binding;protein binding	Pf07967, Pf08600	232679	ENSMUSG00000039130.18	Zc3hc1	6
0.849124	0.276619	-0.102223	0.251173	0.25456	0.279473	-0.467597	-0.202622	-0.0374513	-0.175608		0.868	0.807	0.857	0.875	0.881	0.776	0.808	0.843	0.776	0.605356	0.281604	0.863668	FALSE	High	IsMasterProtein	sp	P62906 RL10A_HUMAN	0	26.95	26	6	10	6	1	217	24.8	9.94	184		6
-0.126153	0.908112	0.917293	-0.314492	-0.282279	0.402668	-0.268803	-0.0678789	-0.639015	0.323425		1.241	1.264	0.922	0.991	1.118	1.001	1.028	0.885	1.088	0.605208	-0.406199	-0.953212	FALSE	High	IsMasterProtein	Q9DB43	Zinc finger protein-like 1 OS=Mus musculus OX=10090 GN=Zfpl1 PE=1 SV=1	0.003	3.586	3	1	2	1	1	310	34.1	8.19	18	2.75	1	1	transport	Golgi;membrane	metal ion binding;protein binding		81909	ENSMUSG00000024792.8	Zfpl1	19
0.381419	-0.4893	0.699149	-0.0868981	0.645941	-0.0552242	0.730585	0.491457	-0.682331	-0.462018		0.812	1.074	0.872	1.036	0.921	1.093	1.024	0.782	0.803	0.603765	0.411773	0.954853	FALSE	High	IsMasterProtein	Q7TMI3	E3 ubiquitin-protein ligase UHRF2 OS=Mus musculus OX=10090 GN=Uhrf2 PE=1 SV=1	0	9.468	4	2	6	2	1	803	90	8.03	74	13.24	2	2	cell differentiation;cell proliferation;metabolic process;regulation of biological process	nucleus	catalytic activity;DNA binding;metal ion binding;protein binding	Pf00097, Pf00240, Pf00628, Pf02182, Pf12148, Pf13639, Pf13920, Pf13923, Pf14634, Pf15227	109113	ENSMUSG00000024817.13	Uhrf2	19
0.0050395	0.147115	-0.0197274	0.0837245	-0.0496003	0.518034	0.405326	0.0634577	-0.190116	0.154183		1.018	0.992	0.992	1.001	1.109	1.113	1.025	0.974	1.015	0.603343	0.161522	0.702254	FALSE	High	IsMasterProtein	P83887	Tubulin gamma-1 chain OS=Mus musculus OX=10090 GN=Tubg1 PE=1 SV=1	0	7.567	5	2	4	2	1	451	51.1	6.02	43	5.6	2	2	cell organization and biogenesis;regulation of biological process	chromosome;cytoplasm;cytoskeleton;endosome	catalytic activity;nucleotide binding;protein binding;structural molecule activity	Pf00091, Pf03953	103733	ENSMUSG00000035198.9	Tubg1	11
0.502969	-0.0805356	0.52613	-0.190311	0.478256	0.114614	0.312395	0.104793	-0.381447	-0.202462		0.866	1.006	0.828	0.981	0.924	0.978	0.925	0.827	0.832	0.602935	0.250289	0.829979	FALSE	High	IsMasterProtein	O35954	Membrane-associated phosphatidylinositol transfer protein 1 OS=Mus musculus OX=10090 GN=Pitpnm1 PE=1 SV=1	0	145.719	40	30	86	30	1	1243	134.9	6.06	1076	118.78	30	29	transport	cytoplasm;cytosol;endoplasmic reticulum;Golgi;membrane	metal ion binding;transporter activity	Pf02121, Pf02862, Pf08235	18739	ENSMUSG00000024851.13;ENSMUSG00000097096.7	Pitpnm1	19;CHR_MG153_PATCH
0.338735	0.487312	0.817087	-1.94921	0.619218	0.0978593	-0.337753	0.572039	0.414391	-0.419173		1.019	1.113	0.549	1.041	0.955	0.891	1.049	1.068	0.818	0.602759	-0.620562	-1.03451	FALSE	High	IsMasterProtein	Q922M7	Ashwin OS=Mus musculus OX=10090 PE=1 SV=1	0	8.514	22	3	5	3	1	232	26	9.55	25	9.34	2	3				Pf15323	98404	ENSMUSG00000010290.7	AI597479	1
0.41106	0.156168	-0.181582	-0.133959	-0.146449	0.610692	0.284177	-0.132118	0.205763	-0.0742751		0.932	0.874	0.857	0.9	1.03	0.992	0.901	0.993	0.877	0.602572	0.210313	0.78053	FALSE	High	IsMasterProtein	Q60737	Casein kinase II subunit alpha OS=Mus musculus OX=10090 GN=Csnk2a1 PE=1 SV=2	0	16.969	19	4	6	4	1	391	45.1	7.74	89	2.98	4	2	cell death;metabolic process;regulation of biological process;response to stimulus	chromosome;cytoplasm;membrane;nucleus	catalytic activity;enzyme regulator activity;nucleotide binding;protein binding	Pf00069, Pf01633, Pf01636, Pf07714	12995	ENSMUSG00000101523.1;ENSMUSG00000074698.10	Csnk2a1	2;1
0.27394	-0.42197	0.0299347	1.66591	-0.0556064	-0.200785	-0.216405	0.428978	-0.25923	-0.911864		0.845	0.945	1.394	0.942	0.919	0.925	1.035	0.9	0.736	0.602503	0.520241	1.00201	FALSE	High	IsMasterProtein	Q99JY0	Trifunctional enzyme subunit beta, mitochondrial OS=Mus musculus OX=10090 GN=Hadhb PE=1 SV=1	0	33.452	27	8	23	8	1	475	51.4	9.38	180	33.67	8	7	metabolic process	endoplasmic reticulum;membrane;mitochondrion	catalytic activity;nucleotide binding;protein binding;RNA binding	Pf00108, Pf00109, Pf02803	231086	ENSMUSG00000059447.13	Hadhb	5
0.633398	-0.0996379	-0.286452	0.0221546	-0.109942	0.460647	0.0277467	0.201666	0.266609	-0.157803		0.838	0.813	0.849	0.862	0.955	0.898	0.916	0.962	0.817	0.601995	0.221924	0.795597	FALSE	High	IsMasterProtein	Q9Z2M7	Phosphomannomutase 2 OS=Mus musculus OX=10090 GN=Pmm2 PE=1 SV=1	0	11.965	20	4	5	4	1	242	27.6	6.42	36	4.93	3	2	metabolic process;transport	cytoplasm;cytosol;nucleus	catalytic activity	Pf03332, Pf08282	54128	ENSMUSG00000022711.15	Pmm2	16
0.406838	0.294193	-0.111486	1.11055	-0.257347	0.225055	-0.29521	-0.240985	-0.27477	-0.193491		0.962	0.889	1.177	0.884	0.963	0.885	0.885	0.87	0.853	0.601521	0.343284	0.910643	FALSE	High	IsMasterProtein	Q9CQR4	Acyl-coenzyme A thioesterase 13 OS=Mus musculus OX=10090 GN=Acot13 PE=1 SV=1	0	29.443	62	6	19	6	1	140	15.2	8.82	183	23.16	6	6	cell organization and biogenesis	cytoplasm;cytoskeleton;cytosol;mitochondrion;nucleus	catalytic activity	Pf03061	66834	ENSMUSG00000006717.6	Acot13	13
0.673396	0.187706	0.350204	0.227682	0.231713	0.397368	-0.22162	0.281866	-0.44618	-0.563774		0.885	0.93	0.886	0.906	0.935	0.846	0.921	0.782	0.734	0.601251	0.299744	0.876634	FALSE	High	IsMasterProtein	Q6PH08	ERC protein 2 OS=Mus musculus OX=10090 GN=Erc2 PE=1 SV=2	0	6.489	3	3	5	3	1	957	110.6	7.03	0	3.81	3	2	transport	cytoplasm;cytoskeleton;membrane	protein binding;transporter activity	Pf01496, Pf04156, Pf10174, Pf13166	238988	ENSMUSG00000040640.10	Erc2	14
2.23619	0.368126	0.858188	1.08536	0.0692562	-1.17048	-0.19041	-2.25919	-1.25735	-0.678217		0.652	0.739	0.779	0.623	0.501	0.603	0.4	0.442	0.505	0.601247	0.99967	1.10236	FALSE	High	IsMasterProtein	P68433	Histone H3.1 OS=Mus musculus OX=10090 GN=Hist1h3a PE=1 SV=2	0	29.905	40	4	25	1	1	136	15.4	11.12	336	28.81	4	4	cell organization and biogenesis;regulation of biological process	chromosome;membrane;nucleus	DNA binding;protein binding	Pf00125, Pf15630	319153;360198;97908;319152	ENSMUSG00000099517.1;ENSMUSG00000101355.1;ENSMUSG00000101972.1;ENSMUSG00000069265.2	Hist1h3i;Hist1h3a;Hist1h3g;Hist1h3h	13
-2.24763	-0.42197	-1.35098	-0.159867	-1.36275	0.26863	0.423706	0.57674	1.89376	0.927631		1.477	1.208	1.535	1.319	1.748	1.841	1.864	2.855	2.021	0.600639	-0.940618	-1.094	FALSE	Medium	IsMasterProtein	Q9CPN9	RIKEN cDNA 2210010C04 gene OS=Mus musculus OX=10090 GN=2210010C04Rik PE=1 SV=1	0.016	1.918	5	1	1	1	1	247	26.4	7.93		2.39		1	metabolic process		catalytic activity	Pf00089	67373	ENSMUSG00000029882.5	2210010C04Rik	6
-0.22711	0.281019	0.308263	0.0180161	-0.40217	0.4554	0.101665	-0.0413432	0.105528	0.291725		1.104	1.125	1.026	0.993	1.154	1.103	1.057	1.112	1.105	0.598698	-0.199878	-0.763267	FALSE	High	IsMasterProtein	Q6NV83	U2 snRNP-associated SURP motif-containing protein OS=Mus musculus OX=10090 GN=U2surp PE=1 SV=3	0	33.533	13	10	20	10	1	1029	118.2	8.47	149	20.08	10	10	metabolic process	nucleus	RNA binding	Pf00076, Pf01805, Pf08312, Pf13893, Pf14259	67958	ENSMUSG00000032407.14	U2surp	9
0.19051	0.45358	0.184323	0.0837245	0.0101287	0.317254	0.400719	-0.279635	-0.0593937	-0.270382		1.045	0.996	0.95	0.971	1.026	1.066	0.92	0.968	0.877	0.59834	0.194769	0.755476	FALSE	High	IsMasterProtein	P28352	DNA-(apurinic or apyrimidinic site) lyase OS=Mus musculus OX=10090 GN=Apex1 PE=1 SV=2	0	74.132	55	15	44	15	1	317	35.5	7.91	496	68.26	13	15	cell organization and biogenesis;cellular homeostasis;metabolic process;regulation of biological process;response to stimulus	cytoplasm;endoplasmic reticulum;mitochondrion;nucleus	catalytic activity;DNA binding;metal ion binding;protein binding;RNA binding	Pf03372, Pf14529	11792	ENSMUSG00000035960.13	Apex1	14
0.0464101	0.96514	0.710701	-0.0403913	-0.472716	0.0866616	-0.0624201	-0.126736	-0.337605	0.0160973		1.209	1.16	0.951	0.923	1.017	1.004	0.979	0.926	0.971	0.59829	-0.33401	-0.901157	FALSE	High	IsMasterProtein	Q9WUL7	ADP-ribosylation factor-like protein 3 OS=Mus musculus OX=10090 GN=Arl3 PE=1 SV=1	0	85.703	87	14	58	14	1	182	20.5	7.24	712	79.48	14	13	cell division;cell organization and biogenesis;cellular component movement;regulation of biological process;response to stimulus;transport	cytoplasm;cytoskeleton;Golgi;membrane;nucleus	catalytic activity;metal ion binding;nucleotide binding;protein binding;signal transducer activity	Pf00009, Pf00025, Pf00071, Pf00503, Pf01926, Pf04670, Pf08477, Pf09439	56350	ENSMUSG00000025035.8	Arl3	19
-0.824016	-0.0378507	-0.403782	-0.54169	-0.991805	0.528405	0.730585	0.572039	0.737404	0.612881		1.173	1.092	1.016	1.024	1.334	1.427	1.358	1.511	1.364	0.597634	-0.515843	-0.995164	FALSE	High	IsMasterProtein	P17095	High mobility group protein HMG-I/HMG-Y OS=Mus musculus OX=10090 GN=Hmga1 PE=1 SV=4	0	37.082	64	10	29	10	1	107	11.6	10.32	290	35.89	8	8	cell organization and biogenesis;metabolic process;regulation of biological process;response to stimulus	chromosome;nucleus	catalytic activity;DNA binding;protein binding		15361;111241	ENSMUSG00000046711.15;ENSMUSG00000078249.5	Hmga1;Hmga1-rs1;Hmga1b	17;11
0.00965479	0.74051	0.722224	-1.82831	0.197278	0.666575	-0.0321826	0.231887	-0.00839959	0.121135		1.159	1.173	0.609	1.043	1.136	1.018	1.057	1.022	1.004	0.596829	-0.558869	-1.00928	FALSE	High	IsMasterProtein	P32883	GTPase KRas OS=Mus musculus OX=10090 GN=Kras PE=1 SV=1	0	19.933	38	5	16	3	1	189	21.6	6.77	187	20.07	5	5	cell communication;cell differentiation;cell organization and biogenesis;regulation of biological process;response to stimulus	cytoplasm;membrane;mitochondrion	catalytic activity;nucleotide binding;protein binding	Pf00009, Pf00071, Pf02421, Pf08477	16653	ENSMUSG00000030265.14	Kras	6
-0.0600801	-0.114018	-0.00160437	-0.121068	-0.0978256	-0.206686	0.321766	-0.0413432	0.519053	0.497284		0.973	1.01	0.954	1.007	0.988	1.11	1.018	1.201	1.119	0.596626	-0.204653	-0.768801	FALSE	High	IsMasterProtein	Q9QXS6	Drebrin OS=Mus musculus OX=10090 GN=Dbn1 PE=1 SV=4	0	71.244	30	12	29	12	1	706	77.2	4.49	498	46.82	11	12	cell communication;cell differentiation;cell organization and biogenesis;cell proliferation;development;regulation of biological process;response to stimulus	cytoplasm;cytoskeleton;membrane	protein binding	Pf00241	56320	ENSMUSG00000034675.17	Dbn1	13
-0.0741571	0.445107	-0.0197274	-0.44737	0.412038	-0.392777	-0.22162	-0.546864	0.205763	1.18162		1.106	1.009	0.881	1.102	0.959	0.998	0.927	1.105	1.328	0.596492	-0.397957	-0.94027	FALSE	High	IsMasterProtein	Q80Z38	SH3 and multiple ankyrin repeat domains protein 2 OS=Mus musculus OX=10090 GN=Shank2 PE=1 SV=2	0	10.068	3	2	4	2	1	1476	158.9	7.18	68	9.91	2	2	cell organization and biogenesis;regulation of biological process;response to stimulus	cytoplasm;membrane	protein binding	Pf00018, Pf00536, Pf00595, Pf07647, Pf07653, Pf14604	210274		Shank2	7
0.621329	-0.0520338	-0.0562019	-0.159867	0.20878	0.241436	0.0722281	0.261933	0.0204202	-0.0612422		0.849	0.858	0.813	0.913	0.921	0.908	0.928	0.9	0.839	0.595787	0.174206	0.720961	FALSE	High	IsMasterProtein	Q91YR1	Twinfilin-1 OS=Mus musculus OX=10090 GN=Twf1 PE=1 SV=2	0	22.771	29	6	11	6	1	350	40.1	6.67	118	13.34	6	5	cell organization and biogenesis;metabolic process;regulation of biological process	cytoplasm;cytoskeleton;cytosol	catalytic activity;nucleotide binding;protein binding	Pf00241	19230	ENSMUSG00000022451.12	Twf1	15
1.57623	0.333484	0.518102	0.587696	0.527434	-0.153794	-0.617815	-0.564398	-1.72575	-0.0180949		0.748	0.791	0.795	0.779	0.694	0.64	0.641	0.45	0.686	0.595756	0.675282	1.04045	FALSE	High	IsMasterProtein	P62911	60S ribosomal protein L32 OS=Mus musculus OX=10090 GN=Rpl32 PE=1 SV=2	0	8.819	20	2	4	2	1	135	15.9	11.33	56	3.27	2	2	metabolic process;response to stimulus	membrane;ribosome	RNA binding;structural molecule activity	Pf01655	19951;652989	ENSMUSG00000057841.5	Rpl32;Rpl32p	6;X
-0.580955	0.241265	0.118818	-0.260793	-0.914779	0.311872	0.790617	0.171271	0.188678	0.575948		1.183	1.165	1.034	0.983	1.216	1.368	1.191	1.23	1.28	0.595517	-0.390004	-0.934834	FALSE	High	IsMasterProtein	Q6PE15	Mycophenolic acid acyl-glucuronide esterase, mitochondrial OS=Mus musculus OX=10090 GN=Abhd10 PE=1 SV=1	0	19.961	24	6	21	6	1	297	33	8.79	169	23.46	6	6	metabolic process	cytosol;mitochondrion	catalytic activity	Pf00326, Pf00561, Pf12695, Pf12697	213012	ENSMUSG00000033157.16	Abhd10	16
0.286975	0.0509558	0.188655	-0.216593	0.714861	0.159052	0.288891	0.341212	-0.205361	-0.334811		0.935	0.977	0.862	1.071	0.977	1.021	1.015	0.91	0.845	0.595067	0.238507	0.810987	FALSE	High	IsMasterProtein	Q9JJA4	Ribosome biogenesis protein WDR12 OS=Mus musculus OX=10090 GN=Wdr12 PE=1 SV=1	0	10.363	7	2	4	2	1	423	47.3	5.6	47	6.04	2	2	cell proliferation;metabolic process;regulation of biological process;response to stimulus	nucleus	protein binding	Pf00400, Pf08154	57750	ENSMUSG00000026019.15	Wdr12	1
0.681354	-0.785854	-0.575544	0.0796486	0.237434	0.322629	-0.0271612	0.047872	0.979283	-0.447686		0.712	0.753	0.852	0.905	0.922	0.878	0.879	1.158	0.753	0.594703	0.415167	0.947818	FALSE	High	IsMasterProtein	Q9Z2I8	Succinate--CoA ligase [GDP-forming] subunit beta, mitochondrial OS=Mus musculus OX=10090 GN=Suclg2 PE=1 SV=3	0	22.232	19	5	10	3	1	433	46.8	7.02	71	19.79	5	5	metabolic process	membrane;mitochondrion	catalytic activity;metal ion binding;nucleotide binding;protein binding	Pf00549, Pf01071, Pf08442, Pf13549	20917	ENSMUSG00000061838.7	Suclg2	6
-0.1214	0.398219	0.231746	-0.292028	-0.0256361	0.386751	0.0673059	0.140695	0.365799	-0.180071		1.107	1.08	0.926	1.034	1.114	1.069	1.07	1.168	0.961	0.594597	-0.188279	-0.743256	FALSE	High	IsMasterProtein	Q9R190	Metastasis-associated protein MTA2 OS=Mus musculus OX=10090 GN=Mta2 PE=1 SV=1	0	50.664	23	15	52	13	1	668	75	9.67	345	67	15	15	cell organization and biogenesis;metabolic process;regulation of biological process	membrane;nucleus	catalytic activity;DNA binding;metal ion binding;protein binding	Pf00249, Pf00320, Pf01426, Pf01448	23942	ENSMUSG00000071646.9	Mta2	19
-0.763381	-0.201275	-0.0929803	-0.292028	-0.603197	0.00196081	0.691608	0.341212	1.15916	0.0118388		1.116	1.156	1.068	1.08	1.2	1.397	1.282	1.676	1.161	0.593319	-0.436598	-0.95717	FALSE	High	IsMasterProtein	Q9D164	FXYD domain-containing ion transport regulator 6 OS=Mus musculus OX=10090 GN=Fxyd6 PE=1 SV=2	0	24.497	27	2	8	2	1	94	10.4	5.11	191	20.34	2	2	regulation of biological process;transport	membrane	transporter activity	Pf02038	59095	ENSMUSG00000066705.7	Fxyd6	9
0.0919382	0.142583	0.395883	-0.207814	0.156846	0.00196081	-0.0121268	-0.0678789	0.465514	-0.100469		0.997	1.07	0.903	1.017	0.993	1.004	0.98	1.145	0.935	0.593093	-0.160966	-0.695797	FALSE	High	IsMasterProtein	Q3UNH4	G protein-regulated inducer of neurite outgrowth 1 OS=Mus musculus OX=10090 GN=Gprin1 PE=1 SV=2	0	104.846	37	26	69	26	1	932	95.4	7.93	672	89.54	25	24	cell organization and biogenesis	membrane	protein binding	Pf15235	26913	ENSMUSG00000069227.4	Gprin1	13
0.150444	0.241265	-0.369237	1.38045	-0.282279	0.0922633	-0.118332	-0.380359	-0.306051	0.0710539		1.006	0.887	1.333	0.932	0.995	0.97	0.911	0.913	0.963	0.592988	0.393175	0.934226	FALSE	High	IsMasterProtein	Q99LC3	NADH dehydrogenase [ubiquinone] 1 alpha subcomplex subunit 10, mitochondrial OS=Mus musculus OX=10090 GN=Ndufa10 PE=1 SV=1	0	47.174	49	13	28	13	1	355	40.6	7.78	254	37.77	12	12	cell organization and biogenesis;metabolic process;transport	mitochondrion;organelle lumen	catalytic activity	Pf01712, Pf02223	67273	ENSMUSG00000026260.12	Ndufa10	1
-0.602038	-0.12363	0.0299347	0.196143	-0.900885	-0.661548	0.496561	0.166187	1.51078	-0.423911		1.097	1.149	1.166	0.991	1.029	1.297	1.196	1.783	1.007	0.591745	-0.526226	-0.992591	FALSE	High	IsMasterProtein	P99028	Cytochrome b-c1 complex subunit 6, mitochondrial OS=Mus musculus OX=10090 GN=Uqcrh PE=1 SV=2	0	15.568	53	4	13	4	1	89	10.4	4.87	206	18.03	4	4	cell organization and biogenesis;metabolic process;transport	membrane;mitochondrion	catalytic activity;protein binding;transporter activity	Pf02320	66576	ENSMUSG00000063882.12	Uqcrh	4
0.372915	0.110725	0.197307	0.0138724	0.20878	0.20314	0.0227799	0.115077	0.00243473	-0.162247		0.931	0.96	0.897	0.965	0.967	0.95	0.954	0.947	0.865	0.591731	0.111638	0.583704	FALSE	High	IsMasterProtein	O70378	ER membrane protein complex subunit 8 OS=Mus musculus OX=10090 GN=Emc8 PE=1 SV=1	0	22.752	36	5	15	5	1	207	23.3	6.15	155	22.84	5	5		cytoplasm;cytosol;membrane;mitochondrion		Pf03665	18117	ENSMUSG00000031819.13	Emc8	8
0.385666	0.0694315	0.299826	-0.138265	-0.0736635	0.450149	0.45115	0.104793	-0.255356	-0.14893		0.919	0.98	0.861	0.916	1.006	1.032	0.949	0.878	0.866	0.591597	0.201054	0.760472	FALSE	High	IsMasterProtein	Q99LD9	Translation initiation factor eIF-2B subunit beta OS=Mus musculus OX=10090 GN=Eif2b2 PE=1 SV=1	0	11.135	11	3	6	3	1	351	38.9	6.24	51	5.79	3	3	metabolic process;regulation of biological process;response to stimulus	cytoplasm	nucleotide binding;RNA binding	Pf01008	217715	ENSMUSG00000004788.11	Eif2b2	12
-11.9528	-6.62391	-9.79699	8.4861	-2.98711	-4.23446	-11.9518	-12.3882	-7.30512	-10.3704		3.206	1.518	100	8.612	6.746	1.336	1.317	1.935	1.093	0.591492	4.76892	1.19235	FALSE	High	IsMasterProtein	D3YU50	Myosin-binding protein C, slow-type OS=Mus musculus OX=10090 GN=Mybpc1 PE=1 SV=1	0	15.719	6	4	4	4	1	1127	126.5	5.88		13.08		4	cell organization and biogenesis	cytoskeleton	protein binding;structural molecule activity	Pf00041, Pf00047, Pf07679, Pf13895, Pf13927	109272	ENSMUSG00000020061.17	Mybpc1	10
0.921313	0.599329	0.0478556	-0.00274521	0.294326	0.170106	0.246303	-0.329752	-1.34002	0.362706		0.919	0.823	0.791	0.867	0.851	0.88	0.775	0.579	0.871	0.591322	0.457838	0.964956	FALSE	High	IsMasterProtein	Q8BT60	Copine-3 OS=Mus musculus OX=10090 GN=Cpne3 PE=1 SV=2	0	13.236	11	4	11	4	1	533	59.5	5.78	28	10.98	4	4	metabolic process;regulation of biological process;response to stimulus	cytoplasm;cytosol;membrane;mitochondrion;nucleus	catalytic activity;protein binding;RNA binding	Pf00168, Pf07002, Pf10138	70568	ENSMUSG00000028228.5	Cpne3	4
-1.67667	-2.61736	-2.53549	6.14952	-0.326166	-1.50995	-4.486	-2.66403	-2.27072	-2.57043		0.8	0.813	6.701	1.386	1.122	0.608	0.88	0.794	0.755	0.591168	2.16175	1.15697	FALSE	High	IsMasterProtein	P13541	Myosin-3 OS=Mus musculus OX=10090 GN=Myh3 PE=2 SV=2	0	189.346	26	48	185	8	1	1940	223.7	5.81	1261	210.55	47	46	cell organization and biogenesis;metabolic process;regulation of biological process;transport	cytoplasm;cytoskeleton;Golgi	catalytic activity;motor activity;nucleotide binding;protein binding;structural molecule activity;transporter activity	Pf00038, Pf00063, Pf00261, Pf01496, Pf01576, Pf02463, Pf02736, Pf04012, Pf04111, Pf05557, Pf05622, Pf05667, Pf05701, Pf06160, Pf07888, Pf08317, Pf09726, Pf10174, Pf12128, Pf12718, Pf13514, Pf15070	17883	ENSMUSG00000020908.14	Myh3	11
0.132523	0.11529	0.244592	-0.517897	0.0101287	0.322629	-0.113223	0.375521	-0.298206	0.750251		0.981	1.024	0.827	0.983	1.04	0.975	1.057	0.918	1.141	0.590898	-0.270657	-0.841866	FALSE	High	IsMasterProtein	P06801	NADP-dependent malic enzyme OS=Mus musculus OX=10090 GN=Me1 PE=1 SV=2	0	165.779	69	31	113	31	1	572	63.9	7.44	1182	161.97	30	31	cell organization and biogenesis;metabolic process;regulation of biological process;response to stimulus	cytoplasm;cytosol;mitochondrion	catalytic activity;metal ion binding;nucleotide binding;protein binding	Pf00390, Pf03949	17436	ENSMUSG00000032418.15	Me1	9
-0.183566	0.11985	0.197307	-0.164202	-0.498582	0.301092	0.363721	-0.110617	0.303295	0.451641		1.055	1.087	0.97	0.968	1.112	1.151	1.033	1.163	1.139	0.589724	-0.228603	-0.795478	FALSE	High	IsMasterProtein	P35802	Neuronal membrane glycoprotein M6-a OS=Mus musculus OX=10090 GN=Gpm6a PE=1 SV=1	0	15.979	8	4	15	4	1	278	31.1	5.27	132	18.3	4	4	cell differentiation;cell organization and biogenesis;cellular component movement;regulation of biological process;transport	membrane	transporter activity	Pf01275	234267	ENSMUSG00000031517.8	Gpm6a	8
0.110021	0.174216	0.1056	-0.251912	-0.257347	0.0978593	0.270008	0.0686426	0.525299	-0.0352988		1	0.998	0.889	0.945	1.005	1.058	1.002	1.159	0.946	0.589532	-0.173966	-0.716998	FALSE	High	IsMasterProtein	P00493	Hypoxanthine-guanine phosphoribosyltransferase OS=Mus musculus OX=10090 GN=Hprt1 PE=1 SV=3	0	51.472	75	12	39	12	1	218	24.6	6.68	506	42.73	12	10	cell differentiation;cell organization and biogenesis;cell proliferation;metabolic process;regulation of biological process;response to stimulus	cytoplasm;cytosol	catalytic activity;metal ion binding;nucleotide binding;protein binding	Pf00156, Pf15610	15452	ENSMUSG00000025630.8	Hprt	X
0.0418321	-0.133263	0.201628	0.0877952	0.104448	0.322629	0.563912	0.448284	-0.0520644	-0.442919		0.948	1.034	0.984	1.02	1.063	1.139	1.095	1.003	0.869	0.589526	0.21979	0.784397	FALSE	High	IsMasterProtein	Q9CQG2	U6 small nuclear RNA (adenine-(43)-N(6))-methyltransferase OS=Mus musculus OX=10090 GN=Mettl16 PE=1 SV=1	0	8.144	6	2	4	2	1	553	62.3	7.36	23	9.39	2	2	metabolic process;regulation of biological process	nucleus	catalytic activity;RNA binding	Pf05971	67493	ENSMUSG00000010554.14	Mettl16	11
0.0050395	0.869687	0.420599	-0.0319945	-0.383077	0.241436	-0.0573673	-0.0625601	0.00963968	-0.153364		1.194	1.096	0.962	0.945	1.055	1.014	1	1.028	0.941	0.588677	-0.261993	-0.831589	FALSE	High	IsMasterProtein	P29974	cGMP-gated cation channel alpha-1 OS=Mus musculus OX=10090 GN=Cnga1 PE=2 SV=2	0	66.33	29	15	47	15	1	684	79.4	7.58	417	62.4	15	15	cellular homeostasis;regulation of biological process;response to stimulus;transport	cytoplasm;membrane	nucleotide binding;transporter activity	Pf00027, Pf00520	12788	ENSMUSG00000067220.12	Cnga1	5
0.469764	-0.406574	0.244592	-0.0403913	0.116133	0.386751	0.0771469	-0.142904	0.440043	-0.256707		0.811	0.95	0.866	0.929	0.976	0.939	0.888	1.045	0.827	0.588541	0.226191	0.791712	FALSE	High	IsMasterProtein	Q9D937	Uncharacterized protein C11orf98 homolog OS=Mus musculus OX=10090 PE=1 SV=1	0.009	2.239	11	1	2	1	1	123	14.1	11.47	21	0	1	1					66276	ENSMUSG00000071653.9	1810009A15Rik;LOC105242733	19
-0.01811	0.11529	0.465556	-0.401041	0.624572	-0.307972	-0.872711	-0.0519413	-0.47487	1.48058		1.015	1.113	0.88	1.129	0.962	0.866	1.007	0.904	1.411	0.588529	-0.501976	-0.980194	FALSE	High	IsMasterProtein	Q56A08	G-patch domain and KOW motifs-containing protein OS=Mus musculus OX=10090 GN=Gpkow PE=1 SV=2	0	15.428	11	5	13	5	1	488	53.8	8.07	66	15.65	5	5		nucleus		Pf00467, Pf01585, Pf12656	209416	ENSMUSG00000031148.14	Gpkow	X
0.00965479	0.00443377	0.0746004	-0.247481	0.0101287	-0.107192	0.135789	0.089331	0.821758	-0.109237		0.985	1.013	0.91	1.01	0.991	1.053	1.028	1.287	0.95	0.58847	-0.215997	-0.7788	FALSE	High	IsMasterProtein	Q9JMF3	Guanine nucleotide-binding protein G(I)/G(S)/G(O) subunit gamma-13 OS=Mus musculus OX=10090 GN=Gng13 PE=1 SV=1	0	16.772	58	5	18	5	1	67	8	5.45	134	18.76	5	5	regulation of biological process;response to stimulus	membrane	protein binding;signal transducer activity	Pf00631	64337	ENSMUSG00000025739.13	Gng13	17
0.181638	-0.654041	-0.0562019	0.566133	0.333827	-0.0494795	-0.00212862	-0.159123	0.205763	0.401613		0.819	0.946	1.076	1.027	0.964	0.986	0.943	1.045	1.036	0.588001	0.258396	0.827414	FALSE	High	IsMasterProtein	Q9Z1K6	E3 ubiquitin-protein ligase ARIH2 OS=Mus musculus OX=10090 GN=Arih2 PE=1 SV=1	0	9.626	9	3	6	3	1	492	57.7	5.69	59	9.14	3	3	cell growth;cell proliferation;metabolic process;regulation of biological process	cytoplasm;nucleus	catalytic activity;metal ion binding;protein binding	Pf01485	23807	ENSMUSG00000064145.12	Arih2	9
0.728804	0.440865	-0.153409	0.282276	0.19152	0.439633	-0.456648	-0.425762	0.0632243	-0.234017		0.925	0.82	0.888	0.889	0.931	0.798	0.794	0.889	0.786	0.587811	0.298937	0.864819	FALSE	High	IsMasterProtein	A2ADY9	Protein DDI1 homolog 2 OS=Mus musculus OX=10090 GN=Ddi2 PE=1 SV=1	0	25.738	21	5	16	5	1	399	44.6	5.05	215	25.96	5	5	metabolic process;transport	cytosol;membrane	catalytic activity;protein binding	Pf00077, Pf00240, Pf08284, Pf09668, Pf13650, Pf13975	68817	ENSMUSG00000078515.4	Ddi2	4
-0.586218	0.097003	0.127609	0.0959235	-0.676215	0.397368	0.255798	0.321505	-0.213007	0.920817		1.146	1.169	1.133	1.025	1.237	1.23	1.228	1.102	1.395	0.587548	-0.353454	-0.90497	FALSE	High	IsMasterProtein	Q91W97	Putative hexokinase HKDC1 OS=Mus musculus OX=10090 GN=Hkdc1 PE=2 SV=1	0	36.128	12	10	23	6	1	915	102.2	7.09	311	31.57	8	10	cellular homeostasis;metabolic process	cytosol;mitochondrion	catalytic activity;nucleotide binding	Pf00349, Pf03727	216019	ENSMUSG00000020080.8	Hkdc1	10
0.11453	0.440865	0.346029	-0.225394	-0.226332	0.365458	-0.00212862	-0.00968081	0.178389	-0.0396113		1.061	1.053	0.895	0.949	1.053	1.002	0.987	1.052	0.944	0.587352	-0.177972	-0.722443	FALSE	High	IsMasterProtein	P48722	Heat shock 70 kDa protein 4L OS=Mus musculus OX=10090 GN=Hspa4l PE=1 SV=2	0	233.815	72	51	188	49	1	838	94.3	5.74	2101	238.32	49	50	metabolic process;response to stimulus	cytoplasm;cytosol;nucleus	nucleotide binding;protein binding	Pf00012	18415	ENSMUSG00000025757.12	Hspa4l	3
0.625356	0.250128	-0.534523	0.038668	0.0041828	0.497233	-0.0674762	-0.169963	0.420822	-0.220464		0.907	0.768	0.853	0.88	0.962	0.882	0.854	1.004	0.806	0.58569	0.270393	0.837521	FALSE	High	IsMasterProtein	P28658	Ataxin-10 OS=Mus musculus OX=10090 GN=Atxn10 PE=1 SV=2	0	35.764	32	10	20	10	1	475	53.7	5.25	183	30.28	8	10	cell organization and biogenesis	cytoplasm;cytosol;membrane	protein binding	Pf09759	54138	ENSMUSG00000016541.9	Atxn10	15
-0.451373	0.101581	-0.262398	-0.0826463	-0.537593	0.142429	0.326445	-0.219028	0.692989	0.732438		1.115	1.039	1.051	1.02	1.147	1.212	1.074	1.376	1.293	0.585053	-0.329664	-0.886351	FALSE	High	IsMasterProtein	P60229	Eukaryotic translation initiation factor 3 subunit E OS=Mus musculus OX=10090 GN=Eif3e PE=1 SV=1	0	13.088	11	4	8	4	1	445	52.2	6.04	87	10.23	4	4	cell organization and biogenesis;metabolic process;regulation of biological process	cytoplasm;cytosol;membrane;nucleus	protein binding;RNA binding	Pf01399, Pf09440	16341	ENSMUSG00000022336.2	Eif3e	15
-3.08088	-0.0948542	0.0209466	-0.164202	-2.29667	-0.183118	2.03685	0.864667	1.31298	-0.0612422		1.909	1.983	1.843	1.352	1.937	3.052	2.367	2.921	1.906	0.584436	-1.14611	-1.09549	FALSE	High	IsMasterProtein	Q64267	DNA repair protein complementing XP-A cells homolog OS=Mus musculus OX=10090 GN=Xpa PE=1 SV=2	0.002	3.642	7	1	2	1	1	272	31.4	7.43	0	2.78	1	1	cell organization and biogenesis;metabolic process;regulation of biological process;response to stimulus	cytoplasm;nucleus	DNA binding;metal ion binding;protein binding	Pf01286, Pf05181	22590	ENSMUSG00000028329.13	Xpa	4
-0.846268	-0.0378507	0.158237	-0.247481	-0.427726	-0.0437404	0.72195	-0.0785303	1.03934	0.0794429		1.178	1.246	1.1	1.133	1.21	1.431	1.203	1.651	1.202	0.584192	-0.400781	-0.929916	FALSE	High	IsMasterProtein	Q9Z218	Dipeptidyl aminopeptidase-like protein 6 OS=Mus musculus OX=10090 GN=Dpp6 PE=1 SV=1	0	34.701	17	10	21	5	1	804	91.2	6.68	122	29.28	10	10	cell organization and biogenesis;metabolic process;regulation of biological process	cell surface;membrane	catalytic activity;protein binding	Pf00326, Pf00930	13483	ENSMUSG00000061576.15	Dpp6	5
0.381419	0.0648189	0.0478556	-0.146891	-0.067638	0.252331	0.510104	0.0944901	0.0418856	-0.122425		0.919	0.926	0.859	0.918	0.972	1.045	0.948	0.954	0.872	0.58401	0.16054	0.690152	FALSE	High	IsMasterProtein	A2AN08	E3 ubiquitin-protein ligase UBR4 OS=Mus musculus OX=10090 GN=Ubr4 PE=1 SV=1	0	48.115	4	11	25	11	1	5180	571.9	6.06	184	45.64	11	11	metabolic process	cytoplasm;cytoskeleton;cytosol;membrane;nucleus	catalytic activity;metal ion binding;protein binding	Pf02207, Pf13764	69116	ENSMUSG00000066036.14	Ubr4	4
0.230223	0.128956	0.223162	-0.613941	0.174208	0.0866616	0.0967711	0.477105	0.283331	-0.0612422		0.964	0.997	0.79	0.989	0.976	0.995	1.055	1.056	0.915	0.583786	-0.215478	-0.774956	FALSE	High	IsMasterProtein	Q8BXN9	Transmembrane protein 87A OS=Mus musculus OX=10090 GN=Tmem87a PE=1 SV=1	0.001	4.973	4	1	2	1	1	555	63.3	6.67	42	3.31	1	1	transport	cytosol;Golgi;membrane		Pf06814	211499		Tmem87a	2
0.172747	0.648234	0.395883	-0.672711	0.121966	0.407963	-0.284632	-0.00968081	0.289998	-0.140076		1.095	1.05	0.788	0.992	1.047	0.934	0.973	1.071	0.908	0.583525	-0.287805	-0.851743	FALSE	High	IsMasterProtein	Q99020	Heterogeneous nuclear ribonucleoprotein A/B OS=Mus musculus OX=10090 GN=Hnrnpab PE=1 SV=1	0	72.837	47	17	56	16	1	285	30.8	7.91	448	62.27	16	16	cell organization and biogenesis;metabolic process;regulation of biological process	cytoplasm;nucleus	DNA binding;protein binding;RNA binding	Pf00076, Pf08143, Pf13893, Pf14259	15384	ENSMUSG00000020358.17	Hnrnpab	11
0.338735	-0.0710157	0.0299347	2.04761	0.30564	-0.224429	-0.950574	-0.60554	-0.57923	-0.348751		0.901	0.932	1.514	0.987	0.903	0.789	0.837	0.812	0.833	0.583252	0.618316	1.01149	FALSE	High	IsMasterProtein	Q8R050	Eukaryotic peptide chain release factor GTP-binding subunit ERF3A OS=Mus musculus OX=10090 GN=Gspt1 PE=1 SV=2	0	36.369	20	10	22	10	1	636	68.6	5.21	190	31.02	9	9	cell organization and biogenesis;metabolic process	cytosol	catalytic activity;nucleotide binding;RNA binding	Pf00009, Pf03143, Pf03144, Pf07145	14852	ENSMUSG00000062203.14	Gspt1	16
0.078328	0.281019	0.706855	-0.199052	0.0985977	-0.0782624	0.0869681	-0.00968081	0.129978	-0.157803		1.032	1.152	0.907	1.01	0.981	1.028	0.994	1.046	0.925	0.58263	-0.192758	-0.742719	FALSE	High	IsMasterProtein	Q61937	Nucleophosmin OS=Mus musculus OX=10090 GN=Npm1 PE=1 SV=1	0	70.9	39	11	62	11	1	292	32.5	4.77	571	84.49	11	11	cell growth;cell organization and biogenesis;cellular homeostasis;metabolic process;regulation of biological process;response to stimulus;transport	cytoplasm;cytoskeleton;cytosol;membrane;nucleus	DNA binding;enzyme regulator activity;nucleotide binding;protein binding;RNA binding	Pf03066	18148	ENSMUSG00000057113.13	Npm1	11
-0.829569	-1.07946	-1.53289	0.807259	5.29168	-1.24812	-1.08517	-1.35317	-0.22835	-0.466806		0.932	0.847	1.433	2.993	0.974	0.994	0.939	1.16	1.048	0.582614	1.51935	1.11925	FALSE	High	IsMasterProtein	Q9CQK7	RWD domain-containing protein 1 OS=Mus musculus OX=10090 GN=Rwdd1 PE=1 SV=1	0	9.612	12	4	6	4	1	243	27.8	4.26	18	6.21	3	3	metabolic process;regulation of biological process;response to stimulus	cytoplasm	protein binding	Pf05773	66521	ENSMUSG00000019782.10	Rwdd1	10
0.018872	0.281019	0.387613	-0.0152531	-0.440545	0.219585	0.227258	-0.00442206	-0.0156404	0.239682		1.045	1.084	0.963	0.934	1.048	1.07	1.008	1.018	1.033	0.581851	-0.175667	-0.71543	FALSE	High	IsMasterProtein	P35279	Ras-related protein Rab-6A OS=Mus musculus OX=10090 GN=Rab6a PE=1 SV=4	0	44.363	60	10	43	4	1	208	23.6	5.54	406	50.67	10	9	metabolic process;regulation of biological process;response to stimulus;transport	cytosol;Golgi;membrane	catalytic activity;enzyme regulator activity;nucleotide binding;protein binding	Pf00025, Pf00071, Pf02421, Pf04670, Pf08477, Pf09439	19346	ENSMUSG00000030704.14	Rab6a	7
0.172747	0.478903	0.404137	0.140334	-0.563747	0.0585698	-0.0221447	0.0996442	-0.373436	0.440151		1.055	1.052	0.969	0.883	0.984	0.984	0.994	0.891	1.048	0.581527	-0.252728	-0.816624	FALSE	High	IsMasterProtein	D3Z3N4	Heterogeneous nuclear ribonucleoprotein H3 OS=Mus musculus OX=10090 GN=Hnrnph3 PE=1 SV=1	0	18.428	20	5	7	4	1	346	36.8	6.87		13.11		5	cell differentiation	nucleus	RNA binding	Pf00076, Pf14259	432467	ENSMUSG00000020069.16	Hnrnph3	10
0.448886	0.0648189	-0.144057	-0.164202	-0.623022	-0.338113	0.135789	0.135582	0.833241	0.0752504		0.906	0.874	0.844	0.823	0.863	0.956	0.942	1.171	0.902	0.580858	-0.301099	-0.86077	FALSE	High	IsMasterProtein	P58871	182 kDa tankyrase-1-binding protein OS=Mus musculus OX=10090 GN=Tnks1bp1 PE=1 SV=2	0.001	5.198	1	1	2	1	1	1720	181.7	4.88	0	2.98	1	1	metabolic process;regulation of biological process;response to stimulus	chromosome;cytoplasm;cytoskeleton;nucleus	protein binding	Pf15327	228140	ENSMUSG00000033955.12	Tnks1bp1	2
-0.0929956	0.11985	-0.330085	-0.364367	-0.0196591	0.159052	-0.0071252	0.130462	0.892932	0.154183		1.034	0.945	0.905	1.029	1.064	1.048	1.061	1.343	1.037	0.58065	-0.258487	-0.821871	FALSE	High	IsMasterProtein	Q8BNY6	Neuronal calcium sensor 1 OS=Mus musculus OX=10090 GN=Ncs1 PE=1 SV=3	0	9.628	19	3	7	3	1	190	21.9	4.83	54	14.38	3	2	regulation of biological process;response to stimulus;transport	cytoplasm;cytosol;Golgi;membrane	metal ion binding;protein binding;transporter activity	Pf00036, Pf13405, Pf13499, Pf13833	14299	ENSMUSG00000062661.6	Ncs1	2
-0.0413789	0.554029	0.424706	0.0262891	0.121966	-0.0151339	-0.0171333	-0.0254879	-0.201543	0.178795		1.125	1.109	0.986	1.042	1.019	1.033	1.018	0.98	1.031	0.580211	-0.171178	-0.706934	FALSE	High	IsMasterProtein	Q9WU28	Prefoldin subunit 5 OS=Mus musculus OX=10090 GN=Pfdn5 PE=1 SV=1	0	20.886	45	5	11	5	1	154	17.3	6.33	133	15.13	5	5	metabolic process;regulation of biological process	cytoplasm;nucleus	protein binding	Pf02996	56612	ENSMUSG00000001289.12	Pfdn5	15
0.110021	0.250128	0.131997	-0.185947	-0.116013	-0.0667322	0.0376671	-0.137509	0.778373	-0.166696		1.017	1.003	0.904	0.968	0.977	1.01	0.964	1.244	0.917	0.579102	-0.21546	-0.771745	FALSE	High	IsMasterProtein	Q99JF8	PC4 and SFRS1-interacting protein OS=Mus musculus OX=10090 GN=Psip1 PE=1 SV=1	0	136.285	52	28	102	28	1	528	59.7	9.13	1138	143.22	26	25	cell organization and biogenesis;metabolic process;regulation of biological process;response to stimulus	nucleus	DNA binding;protein binding;RNA binding	Pf00855, Pf11467	101739	ENSMUSG00000028484.16	Psip1	4
0.0050395	0.636059	0.0790428	-0.318999	-0.414933	0.181139	0.312395	-0.268563	0.133458	0.447815		1.134	1.014	0.894	0.94	1.044	1.092	0.961	1.064	1.09	0.578919	-0.252634	-0.814545	FALSE	High	IsMasterProtein	P48428	Tubulin-specific chaperone A OS=Mus musculus OX=10090 GN=Tbca PE=1 SV=3	0	9.769	41	3	5	3	1	108	12.8	5.27	55	9.28	2	3	cell organization and biogenesis;metabolic process	cytoplasm;cytoskeleton	protein binding;RNA binding	Pf02970	21371	ENSMUSG00000042043.5	Tbca	13
-0.385434	0.128956	0.123216	0.282276	-0.0978256	0.559404	0.854149	-0.153711	-0.00478457	-0.307074		1.105	1.118	1.137	1.083	1.218	1.327	1.072	1.118	0.988	0.578515	0.285194	0.845342	FALSE	Medium	IsMasterProtein	Q8C5L3	CCR4-NOT transcription complex subunit 2 OS=Mus musculus OX=10090 GN=Cnot2 PE=1 SV=2	0.02	1.791	1	1	2	1	1	540	59.7	7.66	0	2.05	1	1	cell differentiation;development;metabolic process;regulation of biological process	cytoplasm;cytosol;membrane;nucleus	catalytic activity;protein binding	Pf04153	72068	ENSMUSG00000020166.15	Cnot2	10
-0.365337	0.196676	0.304048	0.324647	-0.466269	0.0133276	0.251052	0.216799	0.452801	-0.234017		1.116	1.159	1.143	1.012	1.1	1.171	1.145	1.262	1.001	0.578473	-0.235777	-0.795867	FALSE	High	IsMasterProtein	Q9D3D9	ATP synthase subunit delta, mitochondrial OS=Mus musculus OX=10090 GN=Atp5f1d PE=1 SV=1	0	17.01	38	3	9	3	1	168	17.6	5.08	231	9.33	3	2	metabolic process;transport	membrane;mitochondrion	catalytic activity;protein binding;transporter activity	Pf02823	66043	ENSMUSG00000003072.15	Atp5d	10
-1.27294	0.760323	0.764216	0.247266	-1.16345	0.225055	0.730585	-0.274096	-0.103683	0.386095		1.546	1.573	1.371	1.099	1.395	1.576	1.273	1.322	1.424	0.578403	-0.553267	-0.986985	FALSE	High	IsMasterProtein	O35602	Retinal homeobox protein Rx OS=Mus musculus OX=10090 GN=Rax PE=2 SV=2	0	7.498	7	2	4	2	1	342	36.3	8.97	23	6.83	2	2	development;metabolic process;regulation of biological process	nucleus	DNA binding	Pf00046, Pf03826	19434	ENSMUSG00000024518.3	Rax	18
-0.370353	0.320427	-1.19405	1.5497	-0.031617	-0.289965	0.563912	-0.804013	0.728565	-0.683266		1.149	0.825	1.561	1.091	1.044	1.248	0.942	1.363	0.898	0.577941	0.610803	1.00332	FALSE	High	IsMasterProtein	P30115	Glutathione S-transferase A3 OS=Mus musculus OX=10090 GN=Gsta3 PE=1 SV=2	0	9.087	14	2	4	2	1	221	25.3	8.73	53	3.57	2	2	metabolic process	cytoplasm;cytosol	catalytic activity;protein binding	Pf00043, Pf02798, Pf13417, Pf14497	14859	ENSMUSG00000025934.15	Gsta3	1
0.486397	-0.520719	-0.549861	0.0427856	-0.0436	-0.0667322	0.794878	-0.257515	0.973775	-0.43816		0.788	0.791	0.881	0.901	0.898	1.081	0.866	1.207	0.788	0.577571	0.401242	0.92368	FALSE	Medium	IsMasterProtein	tr	B8A597 B8A597_HUMAN	0.033	1.52	3	1	1	1	1	205	22.7	9.5	33		1
0.473928	0.466259	-0.276814	-0.0656911	0.0751361	0.439633	0.116318	0.0322399	-0.103683	-0.0569068		0.985	0.843	0.86	0.922	0.986	0.947	0.918	0.899	0.869	0.576262	0.195646	0.742921	FALSE	High	IsMasterProtein	Q62426	Cystatin-B OS=Mus musculus OX=10090 GN=Cstb PE=1 SV=1	0	12.537	40	3	10	3	1	98	11	7.39	109	12.87	3	2	regulation of biological process;response to stimulus	cytoplasm;cytosol;nucleus	enzyme regulator activity;protein binding;RNA binding	Pf00031	13014	ENSMUSG00000005054.7	Cstb	10
0.637414	-0.0996379	-0.0516257	-0.229801	-0.616404	0.328002	1.27376	-0.263036	-0.0520644	-0.131241		0.837	0.855	0.795	0.79	0.931	1.15	0.836	0.879	0.821	0.575991	0.398114	0.920465	FALSE	High	IsMasterProtein	Q99PG2	Opioid growth factor receptor OS=Mus musculus OX=10090 GN=Ogfr PE=1 SV=1	0	32.764	27	7	17	7	1	633	70.6	4.77	164	27.83	7	7	regulation of biological process	cytoplasm;membrane;nucleus	receptor activity	Pf04664	72075	ENSMUSG00000049401.10	Ogfr	2
-0.0600801	0.169711	-0.0424878	1.42418	-0.370382	0.512839	-0.118332	0.0113216	-0.761633	-0.135656		1.037	1.001	1.412	0.961	1.123	1.016	1.028	0.843	0.958	0.575671	0.429393	0.935908	FALSE	High	IsMasterProtein	Q9WUB3	Glycogen phosphorylase, muscle form OS=Mus musculus OX=10090 GN=Pygm PE=1 SV=3	0	188.917	55	44	130	33	1	842	97.2	7.11	1282	157.47	43	42	cellular homeostasis;metabolic process;response to stimulus	cytoplasm;endoplasmic reticulum	catalytic activity;nucleotide binding	Pf00343	19309	ENSMUSG00000032648.14;ENSMUSG00000106877.3	Pygm	19;CHR_MG4249_PATCH
-0.266174	0.603425	0.0433827	0.136318	-0.550655	0.460647	0.00286301	0.557909	-0.22835	0.199191		1.195	1.068	1.066	0.976	1.165	1.09	1.196	1.023	1.089	0.574034	-0.278512	-0.835738	FALSE	High	IsMasterProtein	Q9D1H6	NADH dehydrogenase [ubiquinone] 1 alpha subcomplex assembly factor 4 OS=Mus musculus OX=10090 GN=Ndufaf4 PE=1 SV=1	0	10.38	21	3	6	3	1	173	20.1	9.39	44	7.53	3	3	cell organization and biogenesis;regulation of biological process	membrane;mitochondrion	protein binding	Pf06784	68493	ENSMUSG00000028261.13	Ndufaf4	4
-0.602038	0.541595	0.299826	0.18425	-0.935687	0.840776	-0.118332	0.125339	-0.092559	0.4631		1.271	1.22	1.164	0.985	1.344	1.147	1.186	1.145	1.252	0.573457	-0.393667	-0.915591	FALSE	High	IsMasterProtein	Q505D7	Optic atrophy 3 protein homolog OS=Mus musculus OX=10090 GN=Opa3 PE=1 SV=1	0	6.466	11	2	8	2	1	179	20.1	8.34	72	12.24	2	2	cell organization and biogenesis;regulation of biological process	mitochondrion		Pf07047	403187	ENSMUSG00000052214.9	Opa3	7
-1.50565	0.923391	0.375179	-0.364367	-0.887019	0.175626	1.27376	0.166187	0.198938	0.00757483		1.689	1.516	1.235	1.213	1.457	1.849	1.46	1.515	1.367	0.572558	-0.595785	-0.992984	FALSE	High	IsMasterProtein	Q8BHD7	Polypyrimidine tract-binding protein 3 OS=Mus musculus OX=10090 GN=Ptbp3 PE=1 SV=1	0	18.41	10	5	18	2	1	523	56.7	9.13	85	20.21	5	5	cell differentiation;metabolic process;regulation of biological process	nucleus	RNA binding	Pf00076, Pf13893, Pf14259	230257	ENSMUSG00000028382.15	Ptbp3;Rod1	4
0.265232	0.470479	-0.473697	0.0959235	-0.0136899	0.407963	0.340456	-0.164539	0.417608	-0.476399		1.031	0.844	0.938	0.951	1.026	1.036	0.926	1.086	0.82	0.572397	0.264487	0.821356	FALSE	High	IsMasterProtein	P28651	Carbonic anhydrase-related protein OS=Mus musculus OX=10090 GN=Ca8 PE=1 SV=5	0	7.451	10	2	4	2	1	291	33.1	4.78	43	7.14	2	2	metabolic process;regulation of biological process;response to stimulus	cytoplasm	catalytic activity;metal ion binding;protein binding	Pf00194	12319	ENSMUSG00000041261.9	Car8	4
0.909992	-0.944676	-0.674534	-0.0911525	0.299987	0.197648	0.232025	0.52004	1.03663	-1.12016		0.653	0.699	0.776	0.869	0.857	0.879	0.915	1.118	0.607	0.572192	0.546239	0.977787	FALSE	High	IsMasterProtein	P28741	Kinesin-like protein KIF3A OS=Mus musculus OX=10090 GN=Kif3a PE=1 SV=2	0	6.034	3	2	4	2	1	701	80.1	6.54	22	2.56	2	2	cell organization and biogenesis;cell proliferation;cellular component movement;regulation of biological process;response to stimulus	cytoplasm;cytoskeleton;cytosol	catalytic activity;motor activity;nucleotide binding;protein binding	Pf00225, Pf03938	16568	ENSMUSG00000018395.19	Kif3a	11
0.552322	0.267807	-0.186295	0.0551111	-0.313593	0.486804	0.227258	-0.0413432	0.0809109	-0.175608		0.925	0.846	0.871	0.848	0.976	0.951	0.889	0.929	0.828	0.572088	0.212486	0.763132	FALSE	High	IsMasterProtein	Q924M7	Mannose-6-phosphate isomerase OS=Mus musculus OX=10090 GN=Mpi PE=1 SV=1	0	30.336	31	7	16	7	1	423	46.5	5.95	130	30.73	7	7	metabolic process	cytoplasm	catalytic activity;metal ion binding	Pf01238	110119	ENSMUSG00000032306.14	Mpi	9
0.368656	0.254555	-0.243248	0.343758	-0.459827	0.50244	0.345117	0.21176	-0.0265285	-0.344099		0.962	0.87	0.977	0.861	1.02	1.014	0.973	0.939	0.829	0.571971	0.249541	0.806034	FALSE	High	IsMasterProtein	P62631	Elongation factor 1-alpha 2 OS=Mus musculus OX=10090 GN=Eef1a2 PE=1 SV=1	0	129.965	64	21	132	10	1	463	50.4	9.03	1517	183.05	20	21	metabolic process;regulation of biological process;response to stimulus	cytoplasm;nucleus	catalytic activity;nucleotide binding;protein binding;RNA binding	Pf00009, Pf03143, Pf03144	13628	ENSMUSG00000016349.10	Eef1a2	2
-0.116654	0.636059	0.745179	0.540827	-0.636274	0.114614	-0.6009	-0.425762	0.178389	0.00330822		1.165	1.212	1.142	0.93	1.059	0.934	0.957	1.107	1.003	0.57188	-0.367112	-0.898949	FALSE	High	IsMasterProtein	Q9JIY5	Serine protease HTRA2, mitochondrial OS=Mus musculus OX=10090 GN=Htra2 PE=1 SV=2	0	16.042	10	4	10	4	1	458	49.3	9.6	104	14.8	4	4	cell death;cell organization and biogenesis;metabolic process;regulation of biological process;response to stimulus	chromosome;cytoskeleton;cytosol;membrane;mitochondrion;nucleus	catalytic activity;protein binding	Pf00089, Pf00595, Pf04495, Pf13180, Pf13365	64704	ENSMUSG00000068329.12	Htra2	6
0.119035	0.402502	0.278664	-0.177235	-0.332463	0.471123	-0.0624201	0.0789971	-0.0338064	0.231617		1.05	1.035	0.905	0.93	1.072	0.988	1.001	0.991	1.008	0.571643	-0.187987	-0.728733	FALSE	High	IsMasterProtein	Q9Z2Q6	Septin-5 OS=Mus musculus OX=10090 GN=Sept5 PE=1 SV=2	0	64.947	54	16	52	15	1	369	42.7	6.67	532	73.09	16	14	cell division;regulation of biological process	cytoplasm;cytoskeleton;membrane	catalytic activity;nucleotide binding;protein binding	Pf00735, Pf03193	18951	ENSMUSG00000072214.6	2005-09-01	16
-0.0600801	0.524962	0.140761	0.293877	0.43972	0.186648	0.184139	-0.257515	-0.197731	-0.162247		1.123	1.044	1.061	1.104	1.06	1.08	0.977	0.986	0.953	0.571527	0.199215	0.744935	FALSE	High	IsMasterProtein	Q3UTJ2	Sorbin and SH3 domain-containing protein 2 OS=Mus musculus OX=10090 GN=Sorbs2 PE=1 SV=2	0	19.906	6	6	15	6	1	1180	132.3	8.53	90	17.6	6	5	cell growth;cell organization and biogenesis;cellular component movement;regulation of biological process;response to stimulus	cytoplasm;cytoskeleton;membrane	protein binding;RNA binding	Pf00018, Pf02208, Pf07653, Pf14604	234214		Sorbs2	8
0.936365	-0.0805356	0.218864	0.966704	0.179984	-0.332073	-0.500592	-0.700822	-0.107398	-0.113627		0.787	0.852	1.008	0.847	0.775	0.755	0.719	0.81	0.773	0.571289	0.406782	0.920353	FALSE	High	IsMasterProtein	P27659	60S ribosomal protein L3 OS=Mus musculus OX=10090 GN=Rpl3 PE=1 SV=3	0	50.856	29	10	34	10	1	403	46.1	10.21	370	44.94	10	10	cell organization and biogenesis;metabolic process;response to stimulus	cytoplasm;cytosol;nucleus;ribosome	RNA binding;structural molecule activity	Pf00297	27367	ENSMUSG00000060036.13	Rpl3	15
1.06232	0.0878314	-0.493879	-0.980468	0.730652	1.04766	0.0673059	0.57674	-0.524587	-0.330175		0.795	0.705	0.598	0.905	0.963	0.823	0.895	0.702	0.713	0.571163	0.522306	0.968698	FALSE	High	IsMasterProtein	Q8BTZ4	Anaphase-promoting complex subunit 5 OS=Mus musculus OX=10090 GN=Anapc5 PE=1 SV=1	0.003	3.366	3	1	1	1	1	740	83	6.71		3.11		1	cell division;metabolic process	nucleus	protein binding	Pf12862	59008	ENSMUSG00000029472.13	Anapc5	5
-0.390473	0.174216	-1.10019	-1.27961	-0.73664	-0.295961	0.974737	1.00935	1.28021	0.223533		1.117	0.846	0.766	0.972	1.046	1.36	1.342	1.596	1.126	0.571069	-0.663013	-1.00827	FALSE	High	IsMasterProtein	Q6PF93	Phosphatidylinositol 3-kinase catalytic subunit type 3 OS=Mus musculus OX=10090 GN=Pik3c3 PE=1 SV=1	0.002	4.075	2	1	2	1	1	887	101.4	6.73	19	3.83	1	1	cell communication;cell division;cell organization and biogenesis;metabolic process;regulation of biological process;response to stimulus;transport	cytosol;endosome;membrane;vacuole	catalytic activity;nucleotide binding;protein binding	Pf00454, Pf00613, Pf00792	225326	ENSMUSG00000033628.15	Pik3c3	18
-0.430983	-0.578895	-1.08859	2.43392	-1.19985	0.0698233	0.687258	-0.965912	-0.673627	0.736008		0.954	0.857	1.981	0.906	1.128	1.296	0.926	0.938	1.289	0.570686	0.826237	1.03902	FALSE	High	IsMasterProtein	F6V5V4	Predicted gene 11397 OS=Mus musculus OX=10090 GN=Gm11397 PE=3 SV=1	0.006	2.653	2	1	1	1	1	377	43	5.87		2.75		1	regulation of biological process	cytoplasm	enzyme regulator activity	Pf00079	544923	ENSMUSG00000071452.4	Gm11397	13
0.502969	0.258977	0.320888	-0.50842	0.400928	-0.00943011	-0.612172	0.414453	0.174952	0.0160973		0.934	0.96	0.764	0.968	0.904	0.813	0.981	0.964	0.878	0.570664	-0.282299	-0.836346	FALSE	High	IsMasterProtein	Q99LR1	Monoacylglycerol lipase ABHD12 OS=Mus musculus OX=10090 GN=Abhd12 PE=1 SV=2	0	38.788	36	8	16	8	1	398	45.2	8.72	246	31.29	8	8	metabolic process;response to stimulus	cytoplasm;membrane;mitochondrion	catalytic activity	Pf00326, Pf00561, Pf12146, Pf12695, Pf12697	76192	ENSMUSG00000032046.15	Abhd12	2
-0.752444	0.77611	-0.0653674	1.82357	-1.68687	-1.02519	-0.606532	0.125339	0.243068	0.319476		1.384	1.161	1.822	0.896	0.997	1.075	1.226	1.298	1.25	0.570281	-0.729217	-1.02142	FALSE	High	IsMasterProtein	Q8BGR6	ADP-ribosylation factor-like protein 15 OS=Mus musculus OX=10090 GN=Arl15 PE=1 SV=1	0.002	3.625	9	1	2	1	1	204	22.9	5.29	0	3.26	1	1	regulation of biological process;response to stimulus		catalytic activity;nucleotide binding;protein binding;signal transducer activity	Pf00025, Pf00503	218639	ENSMUSG00000042348.9	Arl15	13
-0.698151	-0.15259	-0.69566	1.31245	-0.0857319	0.523221	0.382253	-0.0998999	-0.405586	0.489712		1.113	0.995	1.582	1.163	1.297	1.295	1.161	1.072	1.288	0.569858	0.459614	0.943426	FALSE	Medium	IsMasterProtein	P11590	Major urinary protein 4 OS=Mus musculus OX=10090 GN=Mup4 PE=1 SV=1	0.023	1.696	4	1	1	1	1	178	20.5	5.8	0		1		cell organization and biogenesis;metabolic process;regulation of biological process;response to stimulus;transport	cytosol;extracellular;nucleus	catalytic activity;protein binding;receptor activity;signal transducer activity;transporter activity	Pf00061	17843	ENSMUSG00000041333.6	Mup4	4
-0.591484	-0.335414	-0.349617	2.14296	-0.195479	-0.142108	0.203348	-0.296288	-0.537124	0.0288446		1.043	1.051	1.907	1.115	1.126	1.219	1.091	1.01	1.123	0.569015	0.581367	0.984836	FALSE	High	IsMasterProtein	Q9WVL0	Maleylacetoacetate isomerase OS=Mus musculus OX=10090 GN=Gstz1 PE=1 SV=1	0	24.904	36	5	12	5	1	216	24.3	7.85	98	20.81	5	5	metabolic process	cytoplasm;mitochondrion	catalytic activity;protein binding	Pf00043, Pf02798, Pf13409, Pf13417	14874	ENSMUSG00000021033.10	Gstz1	12
0.372915	0.423855	0.248866	0.18425	0.156846	-0.0322807	0.354427	-0.363436	0.0949981	-0.529572		0.997	0.972	0.937	0.956	0.926	1.016	0.87	0.971	0.791	0.568118	0.232289	0.784344	FALSE	High	IsMasterProtein	Q9JHQ5	Leucine zipper transcription factor-like protein 1 OS=Mus musculus OX=10090 GN=Lztfl1 PE=1 SV=1	0	28.134	25	6	16	6	1	299	34.8	5.17	168	24.4	5	5		cytoplasm;cytosol	protein binding	Pf15294	93730	ENSMUSG00000025245.14	Lztfl1	9
-0.539083	-0.114018	-0.369237	-0.44737	0.127794	-0.350214	0.577274	0.21176	0.760872	0.674909		1.082	1.033	0.977	1.163	1.071	1.298	1.189	1.428	1.3	0.567969	-0.359177	-0.890438	FALSE	High	IsMasterProtein	Q8K0S2	Glutamate-rich protein 5 OS=Mus musculus OX=10090 GN=Erich5 PE=1 SV=1	0	19.285	21	5	10	5	1	362	38.5	4.82	103	13.09	5	5				Pf15140	239368	ENSMUSG00000044726.7	BC030476;Erich5	15
-1.05164	-0.315287	-0.0562019	-0.50842	0.288662	0.109035	0.106554	0.0996442	1.40712	0.116984		1.16	1.243	1.078	1.341	1.303	1.324	1.304	1.913	1.27	0.567938	-0.461615	-0.942243	FALSE	High	IsMasterProtein	Q08288	Cell growth-regulating nucleolar protein OS=Mus musculus OX=10090 GN=Lyar PE=1 SV=2	0	46.508	35	13	27	13	1	388	43.7	9.5	253	31.56	13	10		nucleus	metal ion binding;RNA binding	Pf08790	17089	ENSMUSG00000067367.9	Lyar	5
-0.0600801	0.508268	0.412376	-0.556034	-0.116013	0.230521	0.39611	-0.0202137	-0.11484	0.315523		1.119	1.111	0.854	1.004	1.069	1.127	1.023	1.008	1.071	0.567031	-0.241322	-0.793569	FALSE	High	IsMasterProtein	A0A0J9YTR2	RIKEN cDNA 0610012G03 gene OS=Mus musculus OX=10090 GN=0610012G03Rik PE=1 SV=1	0.001	4.781	15	1	1	1	1	95	10.8	12		4.1		1						ENSMUSG00000107002.1		16
0.490546	-0.104426	0.0209466	0.0510065	0.31693	-0.0151339	0.0376671	0.016558	0.365799	-0.252159		0.864	0.899	0.883	0.957	0.906	0.928	0.912	1.019	0.824	0.566706	0.16686	0.691831	FALSE	High	IsMasterProtein	Q8VDJ3	Vigilin OS=Mus musculus OX=10090 GN=Hdlbp PE=1 SV=1	0	68.326	19	22	51	22	1	1268	141.7	6.87	259	67.36	21	22	metabolic process;transport	cytoplasm;cytosol;membrane;nucleus	protein binding;RNA binding	Pf00013, Pf13014, Pf14611	110611	ENSMUSG00000034088.15	Hdlbp	1
0.0326627	0.302954	-0.0791527	0.877811	-0.257347	0.0810544	0.274735	-0.329752	-0.144763	-0.0138054		1.047	0.972	1.204	0.96	1.019	1.076	0.944	0.979	0.967	0.566152	0.254687	0.806821	FALSE	High	IsMasterProtein	P03893	NADH-ubiquinone oxidoreductase chain 2 OS=Mus musculus OX=10090 GN=Mtnd2 PE=1 SV=2	0	12.213	17	4	9	4	1	345	38.7	9.92	68	10.88	3	4	metabolic process;transport	membrane;mitochondrion	catalytic activity;protein binding	Pf00361, Pf06444	17717;3338894	ENSMUSG00000064345.1	ND2	MT
[truncated: 3,364 more rows]
[truncated: 14 more columns]
