# Supplementary material for: Ciliary tip actin dynamics regulate photoreceptor outer segment integrity
Source: Nat Commun. 2024 May 21;15:4316. doi: 10.1038/s41467-024-48639-w (PMC11109262; doi:10.1038/s41467-024-48639-w)
Supplement: Supplementary file 5 — Supplementary Data 2 [file 41467_2024_48639_MOESM5_ESM.xlsx]

## Sheet: Sheet1
Proteins enriched > 2-fold in RPGR KO, with Anova p values <0.05, with 2 or more peptides identified
										Average abundance
										WT	RPGR KO		WT/KO
Accession	Peptide count	Unique peptides	Confidence score	Anova (p)	q Value	Power	Mass	Description		ave	ave		ratio
S39A4_MOUSE	3	3	156.69	0.039133	0.0330002	0.706068	71874	Zinc transporter ZIP4 OS=Mus musculus OX=10090 GN=Slc39a4 PE=1 SV=1		39854.3	435973		0.0914145
YBOX1_MOUSE	3	3	123.08	0.0277189	0.0279969	0.823994	35709	Y-box-binding protein 1 OS=Mus musculus OX=10090 GN=Ybx1 PE=1 SV=3		168552	1.47691e+06		0.114125
KCJ14_MOUSE	3	3	72.36	0.0204036	0.0242547	0.906304	48432	ATP-sensitive inward rectifier potassium channel 14 OS=Mus musculus OX=10090 GN=Kcnj14 PE=2 SV=1		255939	1.72969e+06		0.147968
IMPG2_MOUSE	5	5	202.17	0.000197702	0.00772791	1	139099	Interphotoreceptor matrix proteoglycan 2 OS=Mus musculus OX=10090 GN=Impg2 PE=1 SV=1		255204	1.65364e+06		0.154328
KCJ13_MOUSE	2	2	87.7	0.00522244	0.013621	0.99991	40823	Inward rectifier potassium channel 13 OS=Mus musculus OX=10090 GN=Kcnj13 PE=3 SV=1		208060	1.30849e+06		0.159007
IMPG1_MOUSE	7	7	396.29	0.00142634	0.00874507	1	90103	Interphotoreceptor matrix proteoglycan 1 OS=Mus musculus OX=10090 GN=Impg1 PE=1 SV=1		1.01953e+06	5.31046e+06		0.191985
SO1A4_MOUSE;SO1A6_MOUSE	2	2	59.17	0.0287349	0.0284568	0.812705	75512	Solute carrier organic anion transporter family member 1A4 OS=Mus musculus OX=10090 GN=Slco1a4 PE=1 SV=1		71382.6	362038		0.197169
RNPS1_MOUSE	2	2	84.82	0.0297269	0.0289221	0.801797	34188	RNA-binding protein with serine-rich domain 1 OS=Mus musculus OX=10090 GN=Rnps1 PE=1 SV=1		113513	535814		0.211851
DCMC_MOUSE	2	2	102.39	0.0399235	0.033245	0.69873	55272	Malonyl-CoA decarboxylase, mitochondrial OS=Mus musculus OX=10090 GN=Mlycd PE=1 SV=1		58427.3	259660		0.225015
CNNM4_MOUSE	6	6	398.9	0.00116832	0.00806813	1	87369	Metal transporter CNNM4 OS=Mus musculus OX=10090 GN=Cnnm4 PE=1 SV=2		824489	3.60894e+06		0.228457
TR150_MOUSE	4	4	147.64	0.0108765	0.0177877	0.988443	108171	Thyroid hormone receptor-associated protein 3 OS=Mus musculus OX=10090 GN=Thrap3 PE=1 SV=1		159695	688101		0.232081
TOP2B_MOUSE;TOP2A_MOUSE	11	11	476.66	0.0100326	0.0172151	0.992073	182707	DNA topoisomerase 2-beta OS=Mus musculus OX=10090 GN=Top2b PE=1 SV=2		627756	2.52869e+06		0.248253
CLUS_MOUSE	2	2	63.95	0.0155609	0.0205573	0.955453	52250	Clusterin OS=Mus musculus OX=10090 GN=Clu PE=1 SV=1		126663	489486		0.258767
SRSF7_MOUSE	3	3	100.9	0.0212703	0.0247802	0.896725	31027	Serine/arginine-rich splicing factor 7 OS=Mus musculus OX=10090 GN=Srsf7 PE=1 SV=1		640357	2.43819e+06		0.262636
RLA1_MOUSE	3	3	132.48	0.0290376	0.0285175	0.809364	11582	60S acidic ribosomal protein P1 OS=Mus musculus OX=10090 GN=Rplp1 PE=1 SV=1		301664	1.12493e+06		0.268162
SRPRB_MOUSE	2	2	146.47	0.0427078	0.0341924	0.673778	29732	Signal recognition particle receptor subunit beta OS=Mus musculus OX=10090 GN=Srprb PE=1 SV=1		256999	944816		0.27201
ZFR_MOUSE	2	2	91.81	0.0279583	0.0281492	0.821325	117926	Zinc finger RNA-binding protein OS=Mus musculus OX=10090 GN=Zfr PE=1 SV=2		80409.5	279806		0.287376
FXR2_MOUSE;FMR1_MOUSE	2	2	81.41	0.00313742	0.0111319	1	74097	Fragile X mental retardation syndrome-related protein 2 OS=Mus musculus OX=10090 GN=Fxr2 PE=1 SV=1		194717	644427		0.302154
RL15_MOUSE	4	4	261.61	0.0185108	0.0227758	0.926612	24245	60S ribosomal protein L15 OS=Mus musculus OX=10090 GN=Rpl15 PE=1 SV=4		5.23925e+06	1.72448e+07		0.303816
ITB8_MOUSE	8	8	436.17	0.0124447	0.0185833	0.97967	87542	Integrin beta-8 OS=Mus musculus OX=10090 GN=Itgb8 PE=1 SV=1		1.39222e+06	4.47483e+06		0.311122
RL31_MOUSE	2	2	109.61	0.0312535	0.029599	0.785271	14454	60S ribosomal protein L31 OS=Mus musculus OX=10090 GN=Rpl31 PE=1 SV=1		1.45081e+06	4.63608e+06		0.312939
S620A_MOUSE;S620B_MOUSE	2	2	48.06	0.00135557	0.00866359	1	66933	Sodium- and chloride-dependent transporter XTRP3A OS=Mus musculus OX=10090 GN=Slc6a20a PE=2 SV=1		687531	2.19414e+06		0.313349
SRSF3_MOUSE	3	3	130.56	0.000796195	0.00806813	1	19546	Serine/arginine-rich splicing factor 3 OS=Mus musculus OX=10090 GN=Srsf3 PE=1 SV=1		1.70276e+06	5.40766e+06		0.314879
GGT1_MOUSE	3	3	128.83	0.00497737	0.0133907	0.999943	61866	Glutathione hydrolase 1 proenzyme OS=Mus musculus OX=10090 GN=Ggt1 PE=1 SV=1		568445	1.80352e+06		0.315187
CLTRN_MOUSE	5	5	258.48	0.010565	0.0176364	0.989873	25339	Collectrin OS=Mus musculus OX=10090 GN=Cltrn PE=1 SV=1		2.71586e+06	8.50184e+06		0.319444
LYAR_MOUSE	3	3	313.7	0.018975	0.0231358	0.921729	44165	Cell growth-regulating nucleolar protein OS=Mus musculus OX=10090 GN=Lyar PE=1 SV=2		1.54299e+06	4.68094e+06		0.329633
GUC1A_MOUSE	6	6	378.16	0.00250932	0.0101755	1	23142	Guanylyl cyclase-activating protein 1 OS=Mus musculus OX=10090 GN=Guca1a PE=1 SV=3		1.708e+06	5.1774e+06		0.329896
VGLU3_MOUSE	2	2	71.08	0.0314184	0.029599	0.783507	67188	Vesicular glutamate transporter 3 OS=Mus musculus OX=10090 GN=Slc17a8 PE=2 SV=1		78559.5	236817		0.331731
RL13_MOUSE	5	5	302.49	0.00412751	0.0127003	0.999992	24348	60S ribosomal protein L13 OS=Mus musculus OX=10090 GN=Rpl13 PE=1 SV=3		1.19122e+07	3.57801e+07		0.332928
DHX9_MOUSE	17	17	1093.44	0.00191075	0.00946209	1	150692	ATP-dependent RNA helicase A OS=Mus musculus OX=10090 GN=Dhx9 PE=1 SV=2		4.59071e+06	1.35287e+07		0.339331
TM165_MOUSE	3	3	156.29	0.0209464	0.024592	0.90032	34940	Transmembrane protein 165 OS=Mus musculus OX=10090 GN=Tmem165 PE=1 SV=2		147483	431860		0.341506
MFGM_MOUSE	13	13	867.82	0.00445681	0.0130466	0.999982	52348	Lactadherin OS=Mus musculus OX=10090 GN=Mfge8 PE=1 SV=3		7.70337e+06	2.2364e+07		0.344454
RL19_MOUSE	3	3	246.69	0.0125758	0.0186533	0.978823	23565	60S ribosomal protein L19 OS=Mus musculus OX=10090 GN=Rpl19 PE=1 SV=1		7.40189e+06	2.13486e+07		0.346716
UBP47_MOUSE	2	2	51.48	0.0317016	0.0296703	0.780486	158782	Ubiquitin carboxyl-terminal hydrolase 47 OS=Mus musculus OX=10090 GN=Usp47 PE=1 SV=2		23746.7	68043.3		0.348994
RS24_MOUSE	4	4	259.75	0.000869008	0.00806813	1	15413	40S ribosomal protein S24 OS=Mus musculus OX=10090 GN=Rps24 PE=1 SV=1		2.76971e+06	7.87993e+06		0.351489
RAB8B_MOUSE	4	2	273.16	0.0436565	0.0346183	0.665589	23759	Ras-related protein Rab-8B OS=Mus musculus OX=10090 GN=Rab8b PE=1 SV=1		245449	691096		0.355159
RL26_MOUSE	5	5	126.49	0.00379897	0.0120787	0.999997	17248	60S ribosomal protein L26 OS=Mus musculus OX=10090 GN=Rpl26 PE=1 SV=1		3.59702e+06	1.00859e+07		0.356637
MATR3_MOUSE	5	5	168.65	0.0332933	0.0303744	0.763744	95085	Matrin-3 OS=Mus musculus OX=10090 GN=Matr3 PE=1 SV=1		878260	2.42237e+06		0.362562
G3BP2_MOUSE	7	7	465.52	0.00486126	0.0133043	0.999955	54112	Ras GTPase-activating protein-binding protein 2 OS=Mus musculus OX=10090 GN=G3bp2 PE=1 SV=2		3.11582e+06	8.49181e+06		0.36692
HUMMR_MOUSE	10	10	535.88	0.0448915	0.0349347	0.655162	30021	Protein MGARP OS=Mus musculus OX=10090 GN=Mgarp PE=1 SV=1		3.08937e+07	8.39786e+07		0.367875
S38A3_MOUSE	6	6	435.33	0.00109258	0.00806813	1	56068	Sodium-coupled neutral amino acid transporter 3 OS=Mus musculus OX=10090 GN=Slc38a3 PE=1 SV=1		1.33502e+07	3.58057e+07		0.372851
PAIRB_MOUSE;HABP4_MOUSE	10	10	530.86	0.0153951	0.0204917	0.956931	44801	Plasminogen activator inhibitor 1 RNA-binding protein OS=Mus musculus OX=10090 GN=Serbp1 PE=1 SV=2		5.62391e+06	1.50443e+07		0.373823
KC1A_MOUSE	3	3	159.93	0.00153603	0.00874507	1	39118	Casein kinase I isoform alpha OS=Mus musculus OX=10090 GN=Csnk1a1 PE=1 SV=2		708729	1.84662e+06		0.383799
RS8_MOUSE	9	9	608.58	0.00149508	0.00874507	1	24475	40S ribosomal protein S8 OS=Mus musculus OX=10090 GN=Rps8 PE=1 SV=2		1.71694e+07	4.46343e+07		0.384669
PRP8_MOUSE	9	9	449.89	0.00891856	0.0160512	0.99568	274754	Pre-mRNA-processing-splicing factor 8 OS=Mus musculus OX=10090 GN=Prpf8 PE=1 SV=2		984049	2.55003e+06		0.385896
TRA2B_MOUSE	4	4	136.66	0.00220535	0.00961977	1	33760	Transformer-2 protein homolog beta OS=Mus musculus OX=10090 GN=Tra2b PE=1 SV=1		910335	2.3448e+06		0.388236
RL21_MOUSE	3	3	231.52	0.00135591	0.00866359	1	18607	60S ribosomal protein L21 OS=Mus musculus OX=10090 GN=Rpl21 PE=1 SV=3		4.92749e+06	1.26569e+07		0.389314
RALY_MOUSE	3	3	96.85	0.032037	0.0298163	0.776924	33339	RNA-binding protein Raly OS=Mus musculus OX=10090 GN=Raly PE=1 SV=3		568651	1.46009e+06		0.389463
PAQR1_MOUSE	3	3	182.44	0.0240203	0.0263258	0.865743	42738	Adiponectin receptor protein 1 OS=Mus musculus OX=10090 GN=Adipor1 PE=1 SV=1		389763	991395		0.393146
RL27A_MOUSE	3	3	171.86	0.00109229	0.00806813	1	16709	60S ribosomal protein L27a OS=Mus musculus OX=10090 GN=Rpl27a PE=1 SV=5		6.22891e+06	1.58344e+07		0.393377
RS25_MOUSE	4	4	218.58	0.00781862	0.015281	0.997998	13791	40S ribosomal protein S25 OS=Mus musculus OX=10090 GN=Rps25 PE=1 SV=1		8.50359e+06	2.13789e+07		0.397757
RL35_MOUSE	3	3	107.75	0.00452872	0.013199	0.999978	14544	60S ribosomal protein L35 OS=Mus musculus OX=10090 GN=Rpl35 PE=1 SV=1		4.89215e+06	1.22623e+07		0.398959
RL22_MOUSE	2	2	91.39	0.0343848	0.0307938	0.752507	14807	60S ribosomal protein L22 OS=Mus musculus OX=10090 GN=Rpl22 PE=1 SV=2		3.61784e+06	9.04502e+06		0.399981
RL23A_MOUSE	7	7	323.26	0.00217854	0.00961977	1	17684	60S ribosomal protein L23a OS=Mus musculus OX=10090 GN=Rpl23a PE=1 SV=1		1.06503e+07	2.65008e+07		0.401887
RBM39_MOUSE	2	2	98.78	0.00307703	0.0111319	1	59655	RNA-binding protein 39 OS=Mus musculus OX=10090 GN=Rbm39 PE=1 SV=2		400334	995287		0.40223
RS6_MOUSE	5	5	396.63	0.00152621	0.00874507	1	28834	40S ribosomal protein S6 OS=Mus musculus OX=10090 GN=Rps6 PE=1 SV=1		1.10087e+07	2.72867e+07		0.403447
RL17_MOUSE	9	9	352.79	0.000955919	0.00806813	1	21637	60S ribosomal protein L17 OS=Mus musculus OX=10090 GN=Rpl17 PE=1 SV=3		8.83379e+06	2.18873e+07		0.403604
RAB8A_MOUSE	5	3	454.22	0.00864974	0.0159219	0.996355	23824	Ras-related protein Rab-8A OS=Mus musculus OX=10090 GN=Rab8a PE=1 SV=2		1.37485e+06	3.40207e+06		0.40412
AQP1_MOUSE	3	3	236.28	0.00110858	0.00806813	1	29003	Aquaporin-1 OS=Mus musculus OX=10090 GN=Aqp1 PE=1 SV=3		5.43784e+06	1.33779e+07		0.406479
RL3_MOUSE	12	12	761.45	0.000730413	0.00806813	1	46366	60S ribosomal protein L3 OS=Mus musculus OX=10090 GN=Rpl3 PE=1 SV=3		1.21524e+07	2.97345e+07		0.408697
NHRF1_MOUSE	8	8	741.22	0.0118473	0.0181147	0.983314	38862	Na(+)/H(+) exchange regulatory cofactor NHE-RF1 OS=Mus musculus OX=10090 GN=Slc9a3r1 PE=1 SV=3		1.08011e+07	26417309		0.408865
IF4A3_MOUSE	6	6	262.74	0.000506407	0.00806813	1	47095	Eukaryotic initiation factor 4A-III OS=Mus musculus OX=10090 GN=Eif4a3 PE=1 SV=3		1.12057e+06	2.73922e+06		0.409084
RL1D1_MOUSE	2	2	106.73	0.0193788	0.023456	0.917425	50618	Ribosomal L1 domain-containing protein 1 OS=Mus musculus OX=10090 GN=Rsl1d1 PE=1 SV=1		488763	1.1846e+06		0.412598
RL7A_MOUSE	11	11	863.06	0.000790261	0.00806813	1	30129	60S ribosomal protein L7a OS=Mus musculus OX=10090 GN=Rpl7a PE=1 SV=2		1.94342e+07	4.66524e+07		0.416574
RL7_MOUSE	10	10	487.7	4.02e-05	0.00423678	1	31457	60S ribosomal protein L7 OS=Mus musculus OX=10090 GN=Rpl7 PE=1 SV=2		2.24645e+07	5.35349e+07		0.419624
HCN1_MOUSE;HCN2_MOUSE;HCN4_MOUSE	13	13	663.71	0.00487984	0.0133043	0.999953	103051	Potassium/sodium hyperpolarization-activated cyclic nucleotide-gated channel 1 OS=Mus musculus OX=10090 GN=Hcn1 PE=1 SV=1		5.64392e+06	1.34424e+07		0.419861
U520_MOUSE	9	9	309.9	0.00557162	0.0137783	0.999838	246045	U5 small nuclear ribonucleoprotein 200 kDa helicase OS=Mus musculus OX=10090 GN=Snrnp200 PE=1 SV=1		645768	1.52775e+06		0.422691
RL34_MOUSE	3	3	113.96	0.01746	0.0220449	0.937368	13513	60S ribosomal protein L34 OS=Mus musculus OX=10090 GN=Rpl34 PE=1 SV=2		1.76706e+06	4.16642e+06		0.424121
SF3B3_MOUSE	4	4	157.56	0.00255727	0.0102891	1	136548	Splicing factor 3B subunit 3 OS=Mus musculus OX=10090 GN=Sf3b3 PE=1 SV=1		707067	1.66469e+06		0.424744
RL27_MOUSE	7	7	416.52	0.000243581	0.00806813	1	15788	60S ribosomal protein L27 OS=Mus musculus OX=10090 GN=Rpl27 PE=1 SV=2		1.0355e+07	2.43773e+07		0.424783
GDE1_MOUSE	2	2	77.45	0.00188763	0.00946209	1	37947	Glycerophosphodiester phosphodiesterase 1 OS=Mus musculus OX=10090 GN=Gde1 PE=1 SV=1		378252	886321		0.426766
AMRP_MOUSE	4	4	346.17	0.0346178	0.0309191	0.750135	42189	Alpha-2-macroglobulin receptor-associated protein OS=Mus musculus OX=10090 GN=Lrpap1 PE=1 SV=1		1.37317e+06	3.19615e+06		0.429631
RS14_MOUSE	4	4	221.85	0.00604645	0.0143096	0.999678	16434	40S ribosomal protein S14 OS=Mus musculus OX=10090 GN=Rps14 PE=1 SV=3		1.43354e+06	3.33549e+06		0.429783
YBOX3_MOUSE;YBOX2_MOUSE	8	8	480.7	0.0398841	0.033245	0.699093	38790	Y-box-binding protein 3 OS=Mus musculus OX=10090 GN=Ybx3 PE=1 SV=2		4.38605e+06	1.00806e+07		0.435098
ROA3_MOUSE	5	5	434.75	0.00816381	0.0155442	0.997393	39856	Heterogeneous nuclear ribonucleoprotein A3 OS=Mus musculus OX=10090 GN=Hnrnpa3 PE=1 SV=1		6.70384e+06	1.53482e+07		0.436785
LRTM2_MOUSE	2	2	75.44	0.00896211	0.0160523	0.995563	41867	Leucine-rich repeat and transmembrane domain-containing protein 2 OS=Mus musculus OX=10090 GN=Lrtm2 PE=2 SV=1		324104	739587		0.438223
MSI1H_MOUSE	5	5	254.14	0.0402148	0.0333835	0.696055	39322	RNA-binding protein Musashi homolog 1 OS=Mus musculus OX=10090 GN=Msi1 PE=1 SV=1		938349	2.14067e+06		0.438343
RS18_MOUSE	7	7	396.46	0.00115614	0.00806813	1	17708	40S ribosomal protein S18 OS=Mus musculus OX=10090 GN=Rps18 PE=1 SV=3		9.62445e+06	2.18364e+07		0.440753
RBMX_MOUSE;RMXL1_MOUSE	6	6	282.76	0.0171075	0.02178	0.940869	42275	RNA-binding motif protein, X chromosome OS=Mus musculus OX=10090 GN=Rbmx PE=1 SV=1		5.81575e+06	1.30575e+07		0.445394
CNTP2_MOUSE	3	3	150.8	0.0328564	0.0301344	0.768298	150099	Contactin-associated protein-like 2 OS=Mus musculus OX=10090 GN=Cntnap2 PE=1 SV=2		166465	373644		0.445517
RS17_MOUSE	9	9	601.36	0.0181392	0.0225723	0.930466	15571	40S ribosomal protein S17 OS=Mus musculus OX=10090 GN=Rps17 PE=1 SV=2		5.35394e+06	1.19976e+07		0.44625
ADA10_MOUSE	3	3	130.4	0.00424759	0.0128029	0.999989	85967	Disintegrin and metalloproteinase domain-containing protein 10 OS=Mus musculus OX=10090 GN=Adam10 PE=1 SV=2		425584	952162		0.446966
HNRPC_MOUSE	5	5	285.68	0.00303389	0.0111319	1	34421	Heterogeneous nuclear ribonucleoproteins C1/C2 OS=Mus musculus OX=10090 GN=Hnrnpc PE=1 SV=1		5.07256e+06	1.13183e+07		0.448174
RL4_MOUSE	16	16	1002.31	0.00122267	0.00820681	1	47409	60S ribosomal protein L4 OS=Mus musculus OX=10090 GN=Rpl4 PE=1 SV=3		2.23755e+07	4.95781e+07		0.451319
EAA3_MOUSE	3	3	227.32	0.0107083	0.0177319	0.989229	56942	Excitatory amino acid transporter 3 OS=Mus musculus OX=10090 GN=Slc1a1 PE=1 SV=2		516104	1.13684e+06		0.45398
RL11_MOUSE	2	2	155.98	0.0244499	0.0263258	0.860869	20468	60S ribosomal protein L11 OS=Mus musculus OX=10090 GN=Rpl11 PE=1 SV=4		7.00509e+06	1.5421e+07		0.454255
SNR40_MOUSE	2	2	127.01	0.0227535	0.0254116	0.880085	39707	U5 small nuclear ribonucleoprotein 40 kDa protein OS=Mus musculus OX=10090 GN=Snrnp40 PE=1 SV=1		330350	724373		0.456049
RL18_MOUSE	4	4	258.86	0.0132457	0.0191544	0.974236	21688	60S ribosomal protein L18 OS=Mus musculus OX=10090 GN=Rpl18 PE=1 SV=3		1.27369e+07	2.75177e+07		0.46286
EZRI_MOUSE	18	10	1220.25	0.0117667	0.0181147	0.983778	69478	Ezrin OS=Mus musculus OX=10090 GN=Ezr PE=1 SV=3		9.49021e+06	2.04335e+07		0.464444
RS9_MOUSE	8	8	352.33	0.000543953	0.00806813	1	22635	40S ribosomal protein S9 OS=Mus musculus OX=10090 GN=Rps9 PE=1 SV=3		1.52152e+07	3.17556e+07		0.479133
APOE_MOUSE	3	3	180.33	0.0367463	0.0318633	0.728905	35901	Apolipoprotein E OS=Mus musculus OX=10090 GN=Apoe PE=1 SV=2		231033	481017		0.480301
RL9_MOUSE	7	7	365.28	0.000915715	0.00806813	1	21982	60S ribosomal protein L9 OS=Mus musculus OX=10090 GN=Rpl9 PE=2 SV=2		3.35942e+06	6.95916e+06		0.482733
RS3_MOUSE	12	12	676.82	0.00729871	0.0148155	0.998716	26828	40S ribosomal protein S3 OS=Mus musculus OX=10090 GN=Rps3 PE=1 SV=1		2.81224e+07	5.82207e+07		0.48303
RS4X_MOUSE	12	12	822.67	0.013913	0.0194229	0.969262	29807	40S ribosomal protein S4, X isoform OS=Mus musculus OX=10090 GN=Rps4x PE=1 SV=2		1.54396e+07	3.19458e+07		0.483305
MBB1A_MOUSE	6	6	223.49	0.0248707	0.0266561	0.856097	152854	Myb-binding protein 1A OS=Mus musculus OX=10090 GN=Mybbp1a PE=1 SV=2		890883	1.81396e+06		0.491125
MDM1_MOUSE	12	12	586.09	0.00652626	0.0143224	0.999417	79983	Nuclear protein MDM1 OS=Mus musculus OX=10090 GN=Mdm1 PE=1 SV=2		4.08101e+06	8.29835e+06		0.491786
SERA_MOUSE	5	5	203.59	0.0408046	0.0335365	0.690685	57347	D-3-phosphoglycerate dehydrogenase OS=Mus musculus OX=10090 GN=Phgdh PE=1 SV=3		361936	732593		0.494048
MOT1_MOUSE	10	10	717.04	0.016026	0.0208404	0.951213	53860	Monocarboxylate transporter 1 OS=Mus musculus OX=10090 GN=Slc16a1 PE=1 SV=1		5.67795e+07	1.14163e+08		0.497353
LAT2_MOUSE	2	2	216.89	0.00463224	0.0133043	0.999973	58463	Large neutral amino acids transporter small subunit 2 OS=Mus musculus OX=10090 GN=Slc7a8 PE=1 SV=1		1.04994e+06	2.10964e+06		0.497685
LTOR1_MOUSE	4	4	290.27	0.00444871	0.0130466	0.999982	17852	Ragulator complex protein LAMTOR1 OS=Mus musculus OX=10090 GN=Lamtor1 PE=1 SV=1		1.5912e+06	3.19525e+06		0.497988
SL9A1_MOUSE	4	4	176.12	0.00116933	0.00806813	1	91866	Sodium/hydrogen exchanger 1 OS=Mus musculus OX=10090 GN=Slc9a1 PE=1 SV=1		513704	1.02841e+06		0.499513
TM9S3_MOUSE	5	5	154.8	0.0329125	0.0301344	0.767712	68241	Transmembrane 9 superfamily member 3 OS=Mus musculus OX=10090 GN=Tm9sf3 PE=1 SV=1		993169	1.98789e+06		0.499609
Proteins depleted > 2-fold in RPGR KO, with Anova p values <0.05, with two or more peptides identified
F136A_MOUSE	2	2	65.45	0.0307427	0.0295213	0.790764	16177	Protein FAM136A OS=Mus musculus OX=10090 GN=Fam136a PE=1 SV=1		175225	6493.88		26.9831
SHLB2_MOUSE	2	2	133.19	0.000130801	0.00668602	1	44704	Endophilin-B2 OS=Mus musculus OX=10090 GN=Sh3glb2 PE=1 SV=2		389069	15015.6		25.911
EPN1_MOUSE;EPN3_MOUSE	2	2	57.69	0.00885979	0.0160512	0.995833	60289	Epsin-1 OS=Mus musculus OX=10090 GN=Epn1 PE=1 SV=3		353740	15953		22.1739
DYL2_MOUSE	4	4	532.99	0.0209213	0.024592	0.900599	10457	Dynein light chain 2, cytoplasmic OS=Mus musculus OX=10090 GN=Dynll2 PE=1 SV=1		1.24435e+07	1.00962e+06		12.325
NDUB5_MOUSE	3	3	128.59	0.00649944	0.0143224	0.999435	21753	NADH dehydrogenase [ubiquinone] 1 beta subcomplex subunit 5, mitochondrial OS=Mus musculus OX=10090 GN=Ndufb5 PE=1 SV=1		5.46791e+06	491551		11.1238
QCR7_MOUSE	7	7	401.64	0.000307608	0.00806813	1	13519	Cytochrome b-c1 complex subunit 7 OS=Mus musculus OX=10090 GN=Uqcrb PE=1 SV=3		2.69761e+07	3.02264e+06		8.92468
QCR8_MOUSE	2	2	74.23	0.00696168	0.0146395	0.999071	9762	Cytochrome b-c1 complex subunit 8 OS=Mus musculus OX=10090 GN=Uqcrq PE=1 SV=3		1.20007e+06	137885		8.70341
DYL1_MOUSE	2	2	208.95	0.0111838	0.0178359	0.986928	10530	Dynein light chain 1, cytoplasmic OS=Mus musculus OX=10090 GN=Dynll1 PE=1 SV=1		3.02461e+06	414220		7.30193
NDUB9_MOUSE	3	3	159.28	0.0134545	0.0191544	0.972721	22255	NADH dehydrogenase [ubiquinone] 1 beta subcomplex subunit 9 OS=Mus musculus OX=10090 GN=Ndufb9 PE=1 SV=3		5.80015e+06	860372		6.74144
GBG1_MOUSE;GBG11_MOUSE	7	7	566.74	0.0033227	0.0113812	1	8693	Guanine nucleotide-binding protein G(T) subunit gamma-T1 OS=Mus musculus OX=10090 GN=Gngt1 PE=1 SV=3		5.25083e+07	8.14541e+06		6.44637
NDUA5_MOUSE	2	2	53.47	0.00316616	0.0111319	1	13408	NADH dehydrogenase [ubiquinone] 1 alpha subcomplex subunit 5 OS=Mus musculus OX=10090 GN=Ndufa5 PE=1 SV=3		1.33514e+06	208732		6.39643
QCR9_MOUSE	3	3	208.69	0.000858335	0.00806813	1	7441	Cytochrome b-c1 complex subunit 9 OS=Mus musculus OX=10090 GN=Uqcr10 PE=1 SV=1		8.33789e+06	1.34738e+06		6.18822
COX6C_MOUSE	3	3	146.98	5.69e-05	0.00472622	1	8464	Cytochrome c oxidase subunit 6C OS=Mus musculus OX=10090 GN=Cox6c PE=1 SV=3		1.27729e+07	2.21236e+06		5.77342
RMD3_MOUSE	2	2	115.12	0.00813411	0.0155321	0.99745	52339	Regulator of microtubule dynamics protein 3 OS=Mus musculus OX=10090 GN=Rmdn3 PE=1 SV=2		332459	58345.3		5.69814
SNAB_MOUSE	14	14	861.65	0.000903586	0.00806813	1	33878	Beta-soluble NSF attachment protein OS=Mus musculus OX=10090 GN=Napb PE=1 SV=2		2.04287e+07	3.63172e+06		5.62507
ATP5L_MOUSE	3	3	187.6	0.00181952	0.00946209	1	11417	ATP synthase subunit g, mitochondrial OS=Mus musculus OX=10090 GN=Atp5mg PE=1 SV=1		3.97211e+07	7.27874e+06		5.45715
CPLX2_MOUSE;CPLX1_MOUSE	4	4	322.29	0.00411583	0.0127003	0.999993	15499	Complexin-2 OS=Mus musculus OX=10090 GN=Cplx2 PE=1 SV=1		3.41665e+06	626093		5.45711
MIC13_MOUSE	8	8	580.67	0.00732331	0.0148155	0.998687	13422	MICOS complex subunit MIC13 OS=Mus musculus OX=10090 GN=Micos13 PE=1 SV=1		3.36245e+06	622132		5.40472
MIC25_MOUSE	5	5	393.66	0.00218967	0.00961977	1	30175	MICOS complex subunit Mic25 OS=Mus musculus OX=10090 GN=Chchd6 PE=1 SV=2		6.92998e+06	1.29975e+06		5.33178
HBA_MOUSE;HBAZ_MOUSE	3	3	265.28	0.000372238	0.00806813	1	15133	Hemoglobin subunit alpha OS=Mus musculus OX=10090 GN=Hba PE=1 SV=2		6.98703e+06	1.31714e+06		5.30469
COX42_MOUSE	4	4	205.06	0.00325003	0.0112483	1	20364	Cytochrome c oxidase subunit 4 isoform 2, mitochondrial OS=Mus musculus OX=10090 GN=Cox4i2 PE=1 SV=1		2.70997e+06	512303		5.28979
EHD3_MOUSE;EHD1_MOUSE	3	3	109.73	0.00279503	0.010736	1	60840	EH domain-containing protein 3 OS=Mus musculus OX=10090 GN=Ehd3 PE=1 SV=2		304064	61425.1		4.95016
CISD2_MOUSE	2	2	144.22	0.000480551	0.00806813	1	15460	CDGSH iron-sulfur domain-containing protein 2 OS=Mus musculus OX=10090 GN=Cisd2 PE=1 SV=1		1.76207e+06	374564		4.70432
CISD1_MOUSE	8	8	693.45	0.000405797	0.00806813	1	12260	CDGSH iron-sulfur domain-containing protein 1 OS=Mus musculus OX=10090 GN=Cisd1 PE=1 SV=1		4.92289e+07	1.04694e+07		4.70219
SNAA_MOUSE	10	10	888.83	0.0011372	0.00806813	1	33624	Alpha-soluble NSF attachment protein OS=Mus musculus OX=10090 GN=Napa PE=1 SV=1		1.54818e+07	3.30038e+06		4.69091
TOM1_MOUSE	2	2	134.54	0.00506415	0.0134541	0.999933	54519	Target of Myb protein 1 OS=Mus musculus OX=10090 GN=Tom1 PE=1 SV=1		267487	57826.8		4.62565
NDUC2_MOUSE	2	2	48.31	0.00365834	0.011801	0.999998	14211	NADH dehydrogenase [ubiquinone] 1 subunit C2 OS=Mus musculus OX=10090 GN=Ndufc2 PE=1 SV=1		1.86973e+06	405770		4.60785
TAGL3_MOUSE;TAGL2_MOUSE	3	3	132.76	0.000962389	0.00806813	1	22627	Transgelin-3 OS=Mus musculus OX=10090 GN=Tagln3 PE=1 SV=1		2.06737e+06	449003		4.60437
ISC2A_MOUSE	3	3	195.49	0.0436237	0.0346183	0.665869	22745	Isochorismatase domain-containing protein 2A OS=Mus musculus OX=10090 GN=Isoc2a PE=1 SV=1		1.50735e+06	333308		4.52239
ANXA1_MOUSE	4	4	212.86	0.00675295	0.0145694	0.999251	38995	Annexin A1 OS=Mus musculus OX=10090 GN=Anxa1 PE=1 SV=2		1.24381e+06	277757		4.47805
NIPS2_MOUSE	3	3	247.48	0.000256116	0.00806813	1	33083	Protein NipSnap homolog 2 OS=Mus musculus OX=10090 GN=Nipsnap2 PE=1 SV=1		6.38665e+06	1.44986e+06		4.405
1433T_MOUSE	7	7	391.42	0.000889443	0.00806813	1	28046	14-3-3 protein theta OS=Mus musculus OX=10090 GN=Ywhaq PE=1 SV=1		1.54437e+07	3.61794e+06		4.26864
GFAP_MOUSE	7	7	452.69	0.0174831	0.0220449	0.937136	49927	Glial fibrillary acidic protein OS=Mus musculus OX=10090 GN=Gfap PE=1 SV=4		2.30018e+06	544642		4.2233
NDUBA_MOUSE	5	5	470.88	0.000699568	0.00806813	1	21296	NADH dehydrogenase [ubiquinone] 1 beta subcomplex subunit 10 OS=Mus musculus OX=10090 GN=Ndufb10 PE=1 SV=3		1.29599e+07	3.2214e+06		4.02306
RS10_MOUSE	3	3	214.41	0.00663148	0.0144627	0.999344	18904	40S ribosomal protein S10 OS=Mus musculus OX=10090 GN=Rps10 PE=1 SV=1		3.30798e+06	829134		3.98969
NDUA8_MOUSE	5	5	350.35	0.0276297	0.027988	0.824991	20435	NADH dehydrogenase [ubiquinone] 1 alpha subcomplex subunit 8 OS=Mus musculus OX=10090 GN=Ndufa8 PE=1 SV=3		3.04367e+07	7.77361e+06		3.91538
MANF_MOUSE	3	3	113.39	0.00234398	0.00979618	1	20817	Mesencephalic astrocyte-derived neurotrophic factor OS=Mus musculus OX=10090 GN=Manf PE=1 SV=1		895851	231505		3.86968
IF4H_MOUSE	3	3	143.59	0.0123012	0.0184104	0.980578	27381	Eukaryotic translation initiation factor 4H OS=Mus musculus OX=10090 GN=Eif4h PE=1 SV=3		554109	144499		3.83469
TMOD2_MOUSE	7	7	605.31	0.00104284	0.00806813	1	39487	Tropomodulin-2 OS=Mus musculus OX=10090 GN=Tmod2 PE=1 SV=2		3.66323e+06	968968		3.78054
CALB2_MOUSE;CALB1_MOUSE	5	5	220.34	0.000170956	0.00710011	1	31467	Calretinin OS=Mus musculus OX=10090 GN=Calb2 PE=1 SV=3		5.7353e+06	1.51832e+06		3.77739
MARE3_MOUSE;MARE1_MOUSE	3	3	107.14	0.00118736	0.00806813	1	32231	Microtubule-associated protein RP/EB family member 3 OS=Mus musculus OX=10090 GN=Mapre3 PE=1 SV=1		1.3437e+06	368141		3.64997
SEGN_MOUSE	6	6	360.53	0.000819255	0.00806813	1	32353	Secretagogin OS=Mus musculus OX=10090 GN=Scgn PE=2 SV=1		5.48639e+06	1.50652e+06		3.64177
SLMAP_MOUSE	6	6	302.46	0.0202203	0.0241231	0.908312	97729	Sarcolemmal membrane-associated protein OS=Mus musculus OX=10090 GN=Slmap PE=1 SV=2		2.55643e+06	737848		3.46471
PGRC1_MOUSE	4	4	390.52	0.00107476	0.00806813	1	21795	Membrane-associated progesterone receptor component 1 OS=Mus musculus OX=10090 GN=Pgrmc1 PE=1 SV=4		1.66088e+07	4.83674e+06		3.43387
TOM22_MOUSE	4	4	280.72	0.00632332	0.0143096	0.999542	15527	Mitochondrial import receptor subunit TOM22 homolog OS=Mus musculus OX=10090 GN=Tomm22 PE=1 SV=3		993892	290360		3.42296
ATPK_MOUSE	4	4	239.36	0.00187101	0.00946209	1	10394	ATP synthase subunit f, mitochondrial OS=Mus musculus OX=10090 GN=Atp5mf PE=1 SV=3		1.97398e+07	5.78039e+06		3.41496
UBE2N_MOUSE;REQU_MOUSE;UB2E1_MOUSE	3	3	118.95	0.00473973	0.0133043	0.999965	17184	Ubiquitin-conjugating enzyme E2 N OS=Mus musculus OX=10090 GN=Ube2n PE=1 SV=1		835488	245372		3.40498
GSTM5_MOUSE	2	2	39.37	0.0129812	0.0189107	0.976097	27016	Glutathione S-transferase Mu 5 OS=Mus musculus OX=10090 GN=Gstm5 PE=1 SV=1		360456	106433		3.3867
CSN6_MOUSE	2	2	70.86	0.0119641	0.0181349	0.98263	36142	COP9 signalosome complex subunit 6 OS=Mus musculus OX=10090 GN=Cops6 PE=1 SV=1		230701	68777.5		3.35431
PGES2_MOUSE	5	5	328.21	0.00108321	0.00806813	1	43581	Prostaglandin E synthase 2 OS=Mus musculus OX=10090 GN=Ptges2 PE=1 SV=3		1.10662e+06	331361		3.33961
1433B_MOUSE	6	6	516.48	0.00175158	0.00946209	1	28183	14-3-3 protein beta/alpha OS=Mus musculus OX=10090 GN=Ywhab PE=1 SV=3		1.451e+07	4.36751e+06		3.32225
LIN7A_MOUSE;LIN7B_MOUSE	5	5	250.07	0.0027371	0.0106364	1	26091	Protein lin-7 homolog A OS=Mus musculus OX=10090 GN=Lin7a PE=1 SV=2		1.00786e+07	3.07529e+06		3.27728
CROCC_MOUSE	5	5	235.86	0.0248121	0.0266362	0.856761	227379	Rootletin OS=Mus musculus OX=10090 GN=Crocc PE=1 SV=2		530127	164497		3.22272
VA0D1_MOUSE	13	13	677.76	0.000651007	0.00806813	1	40731	V-type proton ATPase subunit d 1 OS=Mus musculus OX=10090 GN=Atp6v0d1 PE=1 SV=2		5.1213e+07	1.59533e+07		3.21019
VATF_MOUSE	2	2	89.91	0.00130148	0.00856279	1	13362	V-type proton ATPase subunit F OS=Mus musculus OX=10090 GN=Atp6v1f PE=1 SV=2		2.40128e+06	750265		3.20058
PSD13_MOUSE	2	2	62.56	0.0335088	0.0304209	0.76151	43124	26S proteasome non-ATPase regulatory subunit 13 OS=Mus musculus OX=10090 GN=Psmd13 PE=1 SV=1		169747	54355.7		3.12289
1433G_MOUSE	6	6	496.76	0.00529338	0.013621	0.999898	28456	14-3-3 protein gamma OS=Mus musculus OX=10090 GN=Ywhag PE=1 SV=2		1.53249e+07	4.91328e+06		3.11908
GRB2_MOUSE	2	2	75.62	0.0415643	0.0337878	0.683859	25336	Growth factor receptor-bound protein 2 OS=Mus musculus OX=10090 GN=Grb2 PE=1 SV=1		257822	82807.9		3.1135
SNAG_MOUSE	9	9	669	0.000169968	0.00710011	1	35052	Gamma-soluble NSF attachment protein OS=Mus musculus OX=10090 GN=Napg PE=1 SV=1		6.98897e+06	2.26024e+06		3.09214
PGRC2_MOUSE	3	3	263.53	0.0142991	0.0197348	0.966212	23434	Membrane-associated progesterone receptor component 2 OS=Mus musculus OX=10090 GN=Pgrmc2 PE=1 SV=2		1.53445e+06	501980		3.05679
VAPB_MOUSE	4	4	260.89	0.0324518	0.0299923	0.772544	27157	Vesicle-associated membrane protein-associated protein B OS=Mus musculus OX=10090 GN=Vapb PE=1 SV=3		1.36825e+06	449422		3.04446
CISY_MOUSE	9	9	408	0.00216708	0.00961977	1	51988	Citrate synthase, mitochondrial OS=Mus musculus OX=10090 GN=Cs PE=1 SV=1		3.24105e+07	1.07004e+07		3.02891
NLTP_MOUSE	5	5	301.08	0.00743082	0.0148283	0.998554	59715	Non-specific lipid-transfer protein OS=Mus musculus OX=10090 GN=Scp2 PE=1 SV=3		1.79281e+06	592433		3.02618
PP1R7_MOUSE	4	4	215.84	0.0361632	0.031686	0.734641	41380	Protein phosphatase 1 regulatory subunit 7 OS=Mus musculus OX=10090 GN=Ppp1r7 PE=1 SV=2		551963	185501		2.97553
VATE1_MOUSE;VATE2_MOUSE	9	9	640.33	0.0106162	0.0176364	0.989645	26198	V-type proton ATPase subunit E 1 OS=Mus musculus OX=10090 GN=Atp6v1e1 PE=1 SV=2		1.64624e+07	5.54173e+06		2.97062
SARNP_MOUSE	2	2	74.57	0.0243808	0.0263258	0.861653	23575	SAP domain-containing ribonucleoprotein OS=Mus musculus OX=10090 GN=Sarnp PE=1 SV=3		128068	43224.4		2.96286
ATP5I_MOUSE	3	3	125.41	0.00220786	0.00961977	1	8230	ATP synthase subunit e, mitochondrial OS=Mus musculus OX=10090 GN=Atp5me PE=1 SV=2		1.15342e+07	3.89747e+06		2.95941
OCAD1_MOUSE	4	4	362.51	0.0143972	0.0197698	0.965418	27821	OCIA domain-containing protein 1 OS=Mus musculus OX=10090 GN=Ociad1 PE=1 SV=1		2.31211e+06	796425		2.90311
SDHB_MOUSE	11	11	528.07	0.002156	0.00961977	1	32591	Succinate dehydrogenase [ubiquinone] iron-sulfur subunit, mitochondrial OS=Mus musculus OX=10090 GN=Sdhb PE=1 SV=1		1.4327e+07	4.95999e+06		2.8885
NDUB4_MOUSE	2	2	129.52	0.00205326	0.00955419	1	15072	NADH dehydrogenase [ubiquinone] 1 beta subcomplex subunit 4 OS=Mus musculus OX=10090 GN=Ndufb4 PE=1 SV=3		4.33157e+06	1.50184e+06		2.88418
1433F_MOUSE	4	4	204.83	0.00204833	0.00955419	1	28365	14-3-3 protein eta OS=Mus musculus OX=10090 GN=Ywhah PE=1 SV=2		1.34298e+07	4.66235e+06		2.88049
FKBP2_MOUSE	2	2	180.16	0.0133864	0.0191544	0.97322	15505	Peptidyl-prolyl cis-trans isomerase FKBP2 OS=Mus musculus OX=10090 GN=Fkbp2 PE=1 SV=1		2.62503e+06	912266		2.87749
PP1A_MOUSE	5	5	312.62	0.0150072	0.0201757	0.960316	38257	Serine/threonine-protein phosphatase PP1-alpha catalytic subunit OS=Mus musculus OX=10090 GN=Ppp1ca PE=1 SV=1		1.82816e+06	635535		2.87658
HBB1_MOUSE;HBB2_MOUSE;HBE_MOUSE	6	6	496.96	0.0244023	0.0263258	0.86141	15944	Hemoglobin subunit beta-1 OS=Mus musculus OX=10090 GN=Hbb-b1 PE=1 SV=2		1.02909e+07	3.66189e+06		2.81027
1433E_MOUSE	13	13	789.9	0.00244833	0.01006	1	29326	14-3-3 protein epsilon OS=Mus musculus OX=10090 GN=Ywhae PE=1 SV=1		4.09653e+07	1.4704e+07		2.78599
MPV17_MOUSE	2	2	71.02	0.00492522	0.0133043	0.999949	19901	Protein Mpv17 OS=Mus musculus OX=10090 GN=Mpv17 PE=1 SV=1		489765	176160		2.78023
VISL1_MOUSE	8	8	498.38	0.00619284	0.0143096	0.99961	22299	Visinin-like protein 1 OS=Mus musculus OX=10090 GN=Vsnl1 PE=1 SV=2		8.8288e+06	3.18799e+06		2.76939
ARMC1_MOUSE	2	2	145.53	0.00166834	0.00916221	1	31455	Armadillo repeat-containing protein 1 OS=Mus musculus OX=10090 GN=Armc1 PE=1 SV=1		446273	162203		2.75133
LRC57_MOUSE	4	4	138.57	0.0226398	0.0254002	0.881368	27142	Leucine-rich repeat-containing protein 57 OS=Mus musculus OX=10090 GN=Lrrc57 PE=1 SV=1		535278	195899		2.73242
TMM33_MOUSE	2	2	79.73	0.0128772	0.0188066	0.976811	28355	Transmembrane protein 33 OS=Mus musculus OX=10090 GN=Tmem33 PE=1 SV=1		509868	186838		2.72894
BIN1_MOUSE	9	9	442.92	0.00145766	0.00874507	1	64658	Myc box-dependent-interacting protein 1 OS=Mus musculus OX=10090 GN=Bin1 PE=1 SV=1		3.31e+06	1.22305e+06		2.70635
1433Z_MOUSE;1433S_MOUSE	13	13	1152.4	0.000829312	0.00806813	1	27925	14-3-3 protein zeta/delta OS=Mus musculus OX=10090 GN=Ywhaz PE=1 SV=1		5.65479e+07	2.15396e+07		2.6253
GLYG_MOUSE	2	2	58.08	0.0109482	0.0177877	0.988098	37606	Glycogenin-1 OS=Mus musculus OX=10090 GN=Gyg1 PE=1 SV=3		1.3486e+06	515206		2.61759
ABLM1_MOUSE	5	5	257.5	0.0164835	0.0212276	0.946916	98625	Actin-binding LIM protein 1 OS=Mus musculus OX=10090 GN=Ablim1 PE=1 SV=1		648660	251039		2.5839
LIPA2_MOUSE	7	7	396.86	0.0118582	0.0181147	0.98325	143659	Liprin-alpha-2 OS=Mus musculus OX=10090 GN=Ppfia2 PE=1 SV=2		1.13133e+06	438389		2.58065
CBR1_MOUSE	3	3	151.24	0.00528037	0.013621	0.9999	30907	Carbonyl reductase [NADPH] 1 OS=Mus musculus OX=10090 GN=Cbr1 PE=1 SV=3		909062	353130		2.57429
NDUAD_MOUSE	8	8	352.1	0.000601349	0.00806813	1	16849	NADH dehydrogenase [ubiquinone] 1 alpha subcomplex subunit 13 OS=Mus musculus OX=10090 GN=Ndufa13 PE=1 SV=3		1.54903e+07	6.1107e+06		2.53495
CRBB2_MOUSE	4	4	163.14	0.0442387	0.0347434	0.660641	23480	Beta-crystallin B2 OS=Mus musculus OX=10090 GN=Crybb2 PE=1 SV=2		1.03506e+06	409085		2.53019
NIPS1_MOUSE	5	5	268.04	0.00233718	0.00979618	1	33570	Protein NipSnap homolog 1 OS=Mus musculus OX=10090 GN=Nipsnap1 PE=1 SV=1		4.11931e+06	1.65916e+06		2.48277
FIS1_MOUSE	4	4	199.4	0.0224016	0.0253416	0.884053	17055	Mitochondrial fission 1 protein OS=Mus musculus OX=10090 GN=Fis1 PE=1 SV=1		4.21622e+06	1.7195e+06		2.452
ATPO_MOUSE	15	15	1125.46	0.000231874	0.00806813	1	23406	ATP synthase subunit O, mitochondrial OS=Mus musculus OX=10090 GN=Atp5po PE=1 SV=1		5.71451e+07	2.3627e+07		2.41864
COX41_MOUSE	12	12	800.74	0.000846658	0.00806813	1	19575	Cytochrome c oxidase subunit 4 isoform 1, mitochondrial OS=Mus musculus OX=10090 GN=Cox4i1 PE=1 SV=2		1.05514e+08	4.38236e+07		2.40771
NCALD_MOUSE	3	3	149.66	0.00123804	0.00822687	1	22345	Neurocalcin-delta OS=Mus musculus OX=10090 GN=Ncald PE=1 SV=4		1.9597e+06	817774		2.39638
RCN1_MOUSE	3	3	212.53	0.00565315	0.0139132	0.999816	38090	Reticulocalbin-1 OS=Mus musculus OX=10090 GN=Rcn1 PE=1 SV=1		687974	288343		2.38596
GCSH_MOUSE	2	2	107.81	0.00189956	0.00946209	1	18853	Glycine cleavage system H protein, mitochondrial OS=Mus musculus OX=10090 GN=Gcsh PE=1 SV=2		411990	172950		2.38214
ALDR_MOUSE	2	2	78.66	0.000429074	0.00806813	1	36052	Aldo-keto reductase family 1 member B1 OS=Mus musculus OX=10090 GN=Akr1b1 PE=1 SV=3		628667	268015		2.34564
ATAD3_MOUSE	7	7	351.62	0.00181471	0.00946209	1	66872	ATPase family AAA domain-containing protein 3 OS=Mus musculus OX=10090 GN=Atad3 PE=1 SV=1		4.18567e+06	1.79718e+06		2.32902
PRDX5_MOUSE	9	9	569.38	0.00469633	0.0133043	0.999968	22226	Peroxiredoxin-5, mitochondrial OS=Mus musculus OX=10090 GN=Prdx5 PE=1 SV=2		2.20862e+07	9.52516e+06		2.31873
SH3G2_MOUSE;SH3G1_MOUSE	8	8	597.83	0.00212628	0.00961977	1	40101	Endophilin-A1 OS=Mus musculus OX=10090 GN=Sh3gl2 PE=1 SV=2		1.01991e+07	4.41667e+06		2.30922
COX5A_MOUSE	4	4	239.45	0.00682175	0.0146178	0.999195	16319	Cytochrome c oxidase subunit 5A, mitochondrial OS=Mus musculus OX=10090 GN=Cox5a PE=1 SV=2		1.91514e+07	8.30275e+06		2.30663
NDUS5_MOUSE	3	3	236.66	0.0112213	0.0178359	0.986736	12867	NADH dehydrogenase [ubiquinone] iron-sulfur protein 5 OS=Mus musculus OX=10090 GN=Ndufs5 PE=1 SV=3		4.6113e+06	2.00123e+06		2.30423
RBM14_MOUSE	2	2	62.44	0.031931	0.0298011	0.778048	69577	RNA-binding protein 14 OS=Mus musculus OX=10090 GN=Rbm14 PE=1 SV=1		208313	91009.3		2.28892
AP3M2_MOUSE	2	2	122.57	0.041387	0.0337497	0.685443	47115	AP-3 complex subunit mu-2 OS=Mus musculus OX=10090 GN=Ap3m2 PE=1 SV=1		266102	116481		2.28451
LC7L3_MOUSE	2	2	171.84	0.044529	0.0347707	0.658195	51818	Luc7-like protein 3 OS=Mus musculus OX=10090 GN=Luc7l3 PE=1 SV=1		216080	94822.1		2.27879
ERP29_MOUSE	4	4	195.01	0.0143146	0.0197348	0.966087	28862	Endoplasmic reticulum resident protein 29 OS=Mus musculus OX=10090 GN=Erp29 PE=1 SV=2		813257	358201		2.2704
RUN3A_MOUSE	3	3	165.08	0.00353391	0.011799	0.999999	50443	RUN domain-containing protein 3A OS=Mus musculus OX=10090 GN=Rundc3a PE=1 SV=1		247025	108863		2.26913
GLU2B_MOUSE	8	8	446.11	0.00389792	0.0123343	0.999996	59725	Glucosidase 2 subunit beta OS=Mus musculus OX=10090 GN=Prkcsh PE=1 SV=1		6.31972e+06	2.79478e+06		2.26126
SKP1_MOUSE	7	7	384.3	0.00924467	0.0164256	0.994761	18831	S-phase kinase-associated protein 1 OS=Mus musculus OX=10090 GN=Skp1 PE=1 SV=3		4.26639e+06	1.90636e+06		2.23798
ACPM_MOUSE	2	2	147.31	0.00854285	0.0158489	0.996603	17644	Acyl carrier protein, mitochondrial OS=Mus musculus OX=10090 GN=Ndufab1 PE=1 SV=1		1.21077e+06	543112		2.22931
RELCH_MOUSE	4	4	189.2	0.00812621	0.0155321	0.997465	135358	RAB11-binding protein RELCH OS=Mus musculus OX=10090 GN=Relch PE=1 SV=1		276046	125830		2.19381
PPT1_MOUSE	2	2	79.38	0.00193453	0.00946209	1	35038	Palmitoyl-protein thioesterase 1 OS=Mus musculus OX=10090 GN=Ppt1 PE=1 SV=2		392012	179254		2.18692
RCN2_MOUSE	6	6	266.42	0.00131926	0.0085947	1	37248	Reticulocalbin-2 OS=Mus musculus OX=10090 GN=Rcn2 PE=1 SV=1		2.7485e+06	1.25881e+06		2.18341
MIC27_MOUSE	9	9	338.83	0.00198727	0.00955419	1	29356	MICOS complex subunit Mic27 OS=Mus musculus OX=10090 GN=Apool PE=1 SV=1		4.93063e+06	2.27031e+06		2.17179
C1TM_MOUSE	4	4	133.14	0.00845762	0.0158269	0.996793	106518	Monofunctional C1-tetrahydrofolate synthase, mitochondrial OS=Mus musculus OX=10090 GN=Mthfd1l PE=1 SV=2		899024	421244		2.13421
PRDX6_MOUSE	8	8	610.71	0.0267177	0.0275685	0.835218	24969	Peroxiredoxin-6 OS=Mus musculus OX=10090 GN=Prdx6 PE=1 SV=3		1.18293e+07	5.57649e+06		2.12128
HPCL1_MOUSE	5	5	422.41	0.00806418	0.0154876	0.997579	22438	Hippocalcin-like protein 1 OS=Mus musculus OX=10090 GN=Hpcal1 PE=1 SV=2		6.33291e+06	3.0322e+06		2.08855
PRS6A_MOUSE	2	2	105.92	0.0452915	0.0350367	0.651841	49803	26S proteasome regulatory subunit 6A OS=Mus musculus OX=10090 GN=Psmc3 PE=1 SV=2		287506	137818		2.08613
MGLL_MOUSE	6	6	270.9	0.0402407	0.0333835	0.695818	33708	Monoglyceride lipase OS=Mus musculus OX=10090 GN=Mgll PE=1 SV=1		1.43043e+06	686228		2.08448
BASP1_MOUSE	7	7	969.39	0.018853	0.0230717	0.923019	22074	Brain acid soluble protein 1 OS=Mus musculus OX=10090 GN=Basp1 PE=1 SV=3		5.06523e+07	2.43044e+07		2.08408
SRCN1_MOUSE	6	6	281.34	0.0126757	0.0187179	0.978166	135403	SRC kinase signaling inhibitor 1 OS=Mus musculus OX=10090 GN=Srcin1 PE=1 SV=2		1.21916e+06	585031		2.08393
GLYM_MOUSE	2	2	103.57	0.00620303	0.0143096	0.999605	56237	Serine hydroxymethyltransferase, mitochondrial OS=Mus musculus OX=10090 GN=Shmt2 PE=1 SV=1		362978	174620		2.07868
IPYR_MOUSE	5	5	268.55	0.0157718	0.0206632	0.953547	33102	Inorganic pyrophosphatase OS=Mus musculus OX=10090 GN=Ppa1 PE=1 SV=1		2.92491e+06	1.40711e+06		2.07866
PGAM1_MOUSE;PGAM2_MOUSE	15	15	988.31	0.000115119	0.00637481	1	28928	Phosphoglycerate mutase 1 OS=Mus musculus OX=10090 GN=Pgam1 PE=1 SV=3		63015955	3.04375e+07		2.07034
LPPRC_MOUSE;SC16B_MOUSE	10	10	399.69	0.00355173	0.011799	0.999999	157770	Leucine-rich PPR motif-containing protein, mitochondrial OS=Mus musculus OX=10090 GN=Lrpprc PE=1 SV=2		1.32263e+06	639351		2.0687
LIN7C_MOUSE	3	3	156.53	0.00308934	0.0111319	1	21935	Protein lin-7 homolog C OS=Mus musculus OX=10090 GN=Lin7c PE=1 SV=2		9.66201e+06	4.68298e+06		2.06322
NDUB8_MOUSE	4	4	165.48	0.00414737	0.0127003	0.999992	21919	NADH dehydrogenase [ubiquinone] 1 beta subcomplex subunit 8, mitochondrial OS=Mus musculus OX=10090 GN=Ndufb8 PE=1 SV=1		2.98758e+06	1.46266e+06		2.04256
TM237_MOUSE	3	3	239.59	0.0324198	0.0299923	0.772881	47427	Transmembrane protein 237 OS=Mus musculus OX=10090 GN=Tmem237 PE=1 SV=1		2.0119e+06	988191		2.03594
GLNA_MOUSE	31	31	2237.98	0.000465816	0.00806813	1	42834	Glutamine synthetase OS=Mus musculus OX=10090 GN=Glul PE=1 SV=6		1.92518e+08	9.4899e+07		2.02866
SEPT9_MOUSE	2	2	48.91	0.00686867	0.0146178	0.999155	65876	Septin-9 OS=Mus musculus OX=10090 GN=Septin9 PE=1 SV=1		263720	130274		2.02436
PRCD_MOUSE	2	2	137.07	0.0382023	0.0326715	0.714851	5984	Photoreceptor disk component PRCD OS=Mus musculus OX=10090 GN=Prcd PE=1 SV=1		4.17855e+06	2.08025e+06		2.00868
Z385A_MOUSE	2	2	69.62	0.0179256	0.0223904	0.932658	40764	Zinc finger protein 385A OS=Mus musculus OX=10090 GN=Znf385a PE=1 SV=2		135039	67355.9		2.00486
MTX1_MOUSE	4	4	171.36	0.0110448	0.0178032	0.987626	35886	Metaxin-1 OS=Mus musculus OX=10090 GN=Mtx1 PE=1 SV=1		2.58848e+06	1.29201e+06		2.00345
PA1B3_MOUSE	2	2	128.56	0.192514	0.0900896	0.208632	25951	Platelet-activating factor acetylhydrolase IB subunit gamma OS=Mus musculus OX=10090 GN=Pafah1b3 PE=1 SV=1		289535	2083		138.999
DNER_MOUSE	2	2	40.66	0.0927125	0.0545205	0.396598	82458	Delta and Notch-like epidermal growth factor-related receptor OS=Mus musculus OX=10090 GN=Dner PE=1 SV=1		82236.8	4594.66		17.8983
CAB39_MOUSE;CB39L_MOUSE;MSH2_MOUSE	2	2	66.95	0.180745	0.0865657	0.221438	39989	Calcium-binding protein 39 OS=Mus musculus OX=10090 GN=Cab39 PE=1 SV=2		60059.7	3438.46		17.467
NDUA6_MOUSE	3	3	311.3	0.0850992	0.051438	0.424267	15273	NADH dehydrogenase [ubiquinone] 1 alpha subcomplex subunit 6 OS=Mus musculus OX=10090 GN=Ndufa6 PE=1 SV=1		3.24628e+06	190566		17.0349
VATG1_MOUSE	3	3	420.24	0.065065	0.0436288	0.517242	13830	V-type proton ATPase subunit G 1 OS=Mus musculus OX=10090 GN=Atp6v1g1 PE=1 SV=3		5.59062e+06	399653		13.9887
VAC14_MOUSE	2	2	83.23	0.273431	0.113864	0.148127	89018	Protein VAC14 homolog OS=Mus musculus OX=10090 GN=Vac14 PE=1 SV=1		88853.5	8002.59		11.1031
PSD12_MOUSE	2	2	72.02	0.226847	0.101101	0.178144	53261	26S proteasome non-ATPase regulatory subunit 12 OS=Mus musculus OX=10090 GN=Psmd12 PE=1 SV=4		336386	61818.7		5.44148
NECA2_MOUSE	2	2	100.22	0.0584624	0.0409168	0.556373	43870	N-terminal EF-hand calcium-binding protein 2 OS=Mus musculus OX=10090 GN=Necab2 PE=1 SV=1		257705	51974		4.95835
HINT3_MOUSE	2	2	110.91	0.0630622	0.0428918	0.528581	19117	Histidine triad nucleotide-binding protein 3 OS=Mus musculus OX=10090 GN=Hint3 PE=1 SV=1		301335	69169.3		4.35648
ECSIT_MOUSE	2	2	70.27	0.0792228	0.0489386	0.448176	50052	Evolutionarily conserved signaling intermediate in Toll pathway, mitochondrial OS=Mus musculus OX=10090 GN=Ecsit PE=1 SV=2		428410	100793		4.25038
DNM1L_MOUSE	6	6	270.17	0.203925	0.0940049	0.197477	83120	Dynamin-1-like protein OS=Mus musculus OX=10090 GN=Dnm1l PE=1 SV=2		531003	127797		4.15506
GLO2_MOUSE	3	3	131.14	0.240304	0.104827	0.168368	34519	Hydroxyacylglutathione hydrolase, mitochondrial OS=Mus musculus OX=10090 GN=Hagh PE=1 SV=2		288316	73163.2		3.94073
MPC1_MOUSE	2	2	69.48	0.0563416	0.0400421	0.57007	12617	Mitochondrial pyruvate carrier 1 OS=Mus musculus OX=10090 GN=Mpc1 PE=1 SV=1		4.72644e+06	1.22569e+06		3.85614
PUR6_MOUSE	2	2	98.41	0.269568	0.113205	0.150248	47717	Multifunctional protein ADE2 OS=Mus musculus OX=10090 GN=Paics PE=1 SV=4		205194	54923.3		3.736
TFAM_MOUSE	2	2	67.42	0.053242	0.0388466	0.591174	28198	Transcription factor A, mitochondrial OS=Mus musculus OX=10090 GN=Tfam PE=1 SV=2		344540	96329.3		3.5767
PLRKT_MOUSE	2	2	93.11	0.0639803	0.0432067	0.523328	17250	Plasminogen receptor (KT) OS=Mus musculus OX=10090 GN=Plgrkt PE=1 SV=1		907924	263517		3.4454
PCKGM_MOUSE	4	4	178.41	0.123065	0.0661094	0.313329	71338	Phosphoenolpyruvate carboxykinase [GTP], mitochondrial OS=Mus musculus OX=10090 GN=Pck2 PE=1 SV=1		238768	70199.3		3.40129
AMPH_MOUSE	3	3	187.58	0.110482	0.0613845	0.343507	75081	Amphiphysin OS=Mus musculus OX=10090 GN=Amph PE=1 SV=1		957120	281748		3.39708
HDHD2_MOUSE	2	2	169.48	0.0792435	0.0489386	0.448088	28883	Haloacid dehalogenase-like hydrolase domain-containing protein 2 OS=Mus musculus OX=10090 GN=Hdhd2 PE=1 SV=2		359577	109889		3.27217
FRIL1_MOUSE;FRIL2_MOUSE	4	4	154.82	0.0736212	0.04695	0.473379	20847	Ferritin light chain 1 OS=Mus musculus OX=10090 GN=Ftl1 PE=1 SV=2		748361	234363		3.19316
PXL2B_MOUSE	2	2	67.59	0.327008	0.12965	0.123669	22055	Prostamide/prostaglandin F synthase OS=Mus musculus OX=10090 GN=Prxl2b PE=1 SV=1		305733	98220.2		3.11273
DCTN1_MOUSE	4	4	181.14	0.0533412	0.0388466	0.590478	142272	Dynactin subunit 1 OS=Mus musculus OX=10090 GN=Dctn1 PE=1 SV=3		750555	243948		3.07671
PSMD1_MOUSE	3	3	107.13	0.0676046	0.0443911	0.503477	106689	26S proteasome non-ATPase regulatory subunit 1 OS=Mus musculus OX=10090 GN=Psmd1 PE=1 SV=1		427480	140734		3.0375
CREL1_MOUSE	2	2	127.04	0.228351	0.101207	0.176998	47968	Protein disulfide isomerase Creld1 OS=Mus musculus OX=10090 GN=Creld1 PE=1 SV=1		190270	62893.3		3.02528
MXRA7_MOUSE	2	2	112.93	0.274918	0.114393	0.147327	19502	Matrix-remodeling-associated protein 7 OS=Mus musculus OX=10090 GN=Mxra7 PE=1 SV=2		337391	112981		2.98625
SYUB_MOUSE	3	3	311.83	0.0560577	0.0398831	0.571948	14043	Beta-synuclein OS=Mus musculus OX=10090 GN=Sncb PE=1 SV=1		1.20552e+07	4.11584e+06		2.92897
MYL6_MOUSE;MYL6B_MOUSE	4	4	183.54	0.0906103	0.0536164	0.403898	17090	Myosin light polypeptide 6 OS=Mus musculus OX=10090 GN=Myl6 PE=1 SV=3		1.71989e+06	621873		2.76567
NDUS6_MOUSE	5	5	332.92	0.0527416	0.0386914	0.594708	13183	NADH dehydrogenase [ubiquinone] iron-sulfur protein 6, mitochondrial OS=Mus musculus OX=10090 GN=Ndufs6 PE=1 SV=2		5.9623e+06	2.2186e+06		2.68742
IDHC_MOUSE	3	3	188.82	0.13144	0.069014	0.295858	47044	Isocitrate dehydrogenase [NADP] cytoplasmic OS=Mus musculus OX=10090 GN=Idh1 PE=1 SV=2		648912	255419		2.54058
ESYT1_MOUSE	2	2	145.47	0.378777	0.143419	0.106462	121707	Extended synaptotagmin-1 OS=Mus musculus OX=10090 GN=Esyt1 PE=1 SV=2		25929.7	10280.3		2.52227
DHSD_MOUSE	2	2	53.44	0.374036	0.142273	0.107841	17288	Succinate dehydrogenase [ubiquinone] cytochrome b small subunit, mitochondrial OS=Mus musculus OX=10090 GN=Sdhd PE=1 SV=2		315306	126243		2.49762
EFNB2_MOUSE	3	3	125.12	0.186688	0.0883585	0.214794	37635	Ephrin-B2 OS=Mus musculus OX=10090 GN=Efnb2 PE=1 SV=1		683385	276763		2.4692
PLCA_MOUSE	2	2	185.88	0.545962	0.185336	0.0737514	32031	1-acyl-sn-glycerol-3-phosphate acyltransferase alpha OS=Mus musculus OX=10090 GN=Agpat1 PE=1 SV=1		36786.7	14976.5		2.4563
PTH2_MOUSE	2	2	100.13	0.364942	0.140096	0.110585	19742	Peptidyl-tRNA hydrolase 2, mitochondrial OS=Mus musculus OX=10090 GN=Ptrh2 PE=1 SV=1		149935	61233		2.44859
PSMD6_MOUSE	2	2	71.13	0.140446	0.0725153	0.279002	45792	26S proteasome non-ATPase regulatory subunit 6 OS=Mus musculus OX=10090 GN=Psmd6 PE=1 SV=1		187302	76776.5		2.43957
KIF2A_MOUSE	2	2	120.41	0.22876	0.101207	0.17669	80391	Kinesin-like protein KIF2A OS=Mus musculus OX=10090 GN=Kif2a PE=1 SV=2		315555	129904		2.42913
PLCX2_MOUSE	2	2	51.43	0.111504	0.061849	0.340855	38992	PI-PLC X domain-containing protein 2 OS=Mus musculus OX=10090 GN=Plcxd2 PE=2 SV=1		224959	93846.5		2.39709
S27A1_MOUSE	2	2	93.79	0.326788	0.129644	0.123754	72200	Long-chain fatty acid transport protein 1 OS=Mus musculus OX=10090 GN=Slc27a1 PE=1 SV=1		390614	165435		2.36112
PP1B_MOUSE	4	4	152.6	0.0672453	0.0442426	0.505384	37961	Serine/threonine-protein phosphatase PP1-beta catalytic subunit OS=Mus musculus OX=10090 GN=Ppp1cb PE=1 SV=3		1.62568e+06	695497		2.33744
GSTM1_MOUSE;GSTM2_MOUSE	2	2	74.43	0.07094	0.0457671	0.486377	26067	Glutathione S-transferase Mu 1 OS=Mus musculus OX=10090 GN=Gstm1 PE=1 SV=2		287449	123153		2.33409
PSMD2_MOUSE	2	2	47.64	0.211674	0.0964289	0.190517	100937	26S proteasome non-ATPase regulatory subunit 2 OS=Mus musculus OX=10090 GN=Psmd2 PE=1 SV=1		328510	140940		2.33086
ALBU_MOUSE	5	5	132.18	0.0551672	0.0397173	0.57791	70700	Serum albumin OS=Mus musculus OX=10090 GN=Alb PE=1 SV=3		931953	404207		2.30563
TM1L2_MOUSE	4	4	289.55	0.0558254	0.0397603	0.573493	55970	TOM1-like protein 2 OS=Mus musculus OX=10090 GN=Tom1l2 PE=1 SV=1		1.09026e+06	473833		2.30093
BUD31_MOUSE	2	2	75.13	0.294181	0.120004	0.137643	17559	Protein BUD31 homolog OS=Mus musculus OX=10090 GN=Bud31 PE=1 SV=2		52077.9	22872.4		2.27689
DHR13_MOUSE	2	2	99.12	0.215478	0.0975133	0.187267	41175	Dehydrogenase/reductase SDR family member 13 OS=Mus musculus OX=10090 GN=Dhrs13 PE=1 SV=1		281973	125069		2.25453
WDR7_MOUSE	7	7	357.77	0.0555884	0.0397339	0.575077	165797	WD repeat-containing protein 7 OS=Mus musculus OX=10090 GN=Wdr7 PE=1 SV=3		1.89512e+06	850246		2.22891
PYRD_MOUSE	2	2	90.02	0.0534374	0.0388466	0.589804	42674	Dihydroorotate dehydrogenase (quinone), mitochondrial OS=Mus musculus OX=10090 GN=Dhodh PE=1 SV=2		235779	106445		2.21504
RENT1_MOUSE	3	3	82.67	0.269679	0.113205	0.150186	125200	Regulator of nonsense transcripts 1 OS=Mus musculus OX=10090 GN=Upf1 PE=1 SV=2		627981	292635		2.14596
RUFY3_MOUSE	4	4	144.24	0.0757989	0.0477884	0.46328	53258	Protein RUFY3 OS=Mus musculus OX=10090 GN=Rufy3 PE=1 SV=1		919431	433102		2.1229
TTC7B_MOUSE;ASB16_MOUSE	7	7	350.3	0.0801863	0.049248	0.444088	94942	Tetratricopeptide repeat protein 7B OS=Mus musculus OX=10090 GN=Ttc7b PE=1 SV=1		1.66024e+06	795258		2.08768
SYNE1_MOUSE	2	2	89.29	0.399306	0.148568	0.100877	1016650	Nesprin-1 OS=Mus musculus OX=10090 GN=Syne1 PE=1 SV=2		59198.8	28365.1		2.08703
KPRB_MOUSE	2	2	66.88	0.41596	0.152224	0.0967608	41254	Phosphoribosyl pyrophosphate synthase-associated protein 2 OS=Mus musculus OX=10090 GN=Prpsap2 PE=1 SV=1		80627.8	38894		2.07301
S27A4_MOUSE	4	4	186.4	0.239013	0.104362	0.169261	73128	Long-chain fatty acid transport protein 4 OS=Mus musculus OX=10090 GN=Slc27a4 PE=1 SV=1		368514	179460		2.05346
AMPL_MOUSE	2	2	70.85	0.420016	0.152934	0.0958093	56505	Cytosol aminopeptidase OS=Mus musculus OX=10090 GN=Lap3 PE=1 SV=3		16841.3	8306.39		2.02751
CYB5_MOUSE	3	3	268.17	0.0500431	0.0375752	0.6144	15232	Cytochrome b5 OS=Mus musculus OX=10090 GN=Cyb5a PE=1 SV=2		1.30843e+06	648877		2.01645
PI42B_MOUSE;PI42A_MOUSE	2	2	149.08	0.0766843	0.0479962	0.459285	47688	Phosphatidylinositol 5-phosphate 4-kinase type-2 beta OS=Mus musculus OX=10090 GN=Pip4k2b PE=1 SV=1		438639	220290		1.99118
CTND2_MOUSE	10	10	507.77	0.026015	0.0271384	0.843141	136000	Catenin delta-2 OS=Mus musculus OX=10090 GN=Ctnnd2 PE=1 SV=1		2.8962e+06	1.45977e+06		1.98401
PRS6B_MOUSE	2	2	181.36	0.188743	0.0888741	0.212582	47493	26S proteasome regulatory subunit 6B OS=Mus musculus OX=10090 GN=Psmc4 PE=1 SV=2		109248	55318.8		1.97488
SPTN1_MOUSE;SPTA1_MOUSE	136	136	10909.3	0.00183385	0.00946209	1	285221	Spectrin alpha chain, non-erythrocytic 1 OS=Mus musculus OX=10090 GN=Sptan1 PE=1 SV=4		2.5089e+08	127109654		1.97381
S2551_MOUSE	2	2	49.86	0.0575026	0.0405294	0.5625	33896	Solute carrier family 25 member 51 OS=Mus musculus OX=10090 GN=Slc25a51 PE=1 SV=1		506914	256826		1.97376
CSKI1_MOUSE	2	2	77.23	0.0125223	0.0186533	0.97917	150973	Caskin-1 OS=Mus musculus OX=10090 GN=Caskin1 PE=1 SV=2		579314	293793		1.97185
AT131_MOUSE	2	2	79.45	0.144222	0.0734378	0.272458	133957	Manganese-transporting ATPase 13A1 OS=Mus musculus OX=10090 GN=Atp13a1 PE=1 SV=2		165244	83881.9		1.96995
CTBP1_MOUSE	5	5	350.8	0.000639661	0.00806813	1	48171	C-terminal-binding protein 1 OS=Mus musculus OX=10090 GN=Ctbp1 PE=1 SV=2		3.47362e+06	1.76479e+06		1.96829
SNX3_MOUSE;SNX12_MOUSE	2	2	57.66	0.144495	0.0735209	0.271995	18803	Sorting nexin-3 OS=Mus musculus OX=10090 GN=Snx3 PE=1 SV=3		258889	132868		1.94848
PACN1_MOUSE;K1C39_MOUSE	11	11	541.35	0.0206372	0.0244449	0.903736	50886	Protein kinase C and casein kinase substrate in neurons protein 1 OS=Mus musculus OX=10090 GN=Pacsin1 PE=1 SV=1		7.82583e+06	4.01691e+06		1.94822
RS19_MOUSE	6	6	302.23	0.0136462	0.0193522	0.971297	16076	40S ribosomal protein S19 OS=Mus musculus OX=10090 GN=Rps19 PE=1 SV=3		1.06107e+07	5.47057e+06		1.9396
PICAL_MOUSE	2	2	78.6	0.0949716	0.055133	0.389022	71669	Phosphatidylinositol-binding clathrin assembly protein OS=Mus musculus OX=10090 GN=Picalm PE=1 SV=1		1.67024e+06	868608		1.92289
GDIB_MOUSE	13	8	822.02	0.119734	0.0648974	0.320822	51018	Rab GDP dissociation inhibitor beta OS=Mus musculus OX=10090 GN=Gdi2 PE=1 SV=1		2.33822e+06	1.21617e+06		1.92261
PRDX3_MOUSE	4	4	196.51	0.0635571	0.0430522	0.525738	28337	Thioredoxin-dependent peroxide reductase, mitochondrial OS=Mus musculus OX=10090 GN=Prdx3 PE=1 SV=1		3.51589e+06	1.85104e+06		1.89942
VATC1_MOUSE;VATC2_MOUSE	15	15	969.86	0.000489922	0.00806813	1	44031	V-type proton ATPase subunit C 1 OS=Mus musculus OX=10090 GN=Atp6v1c1 PE=1 SV=4		1.14085e+07	6.01371e+06		1.89708
HMOX2_MOUSE	4	4	146.46	0.170638	0.0830257	0.233664	35887	Heme oxygenase 2 OS=Mus musculus OX=10090 GN=Hmox2 PE=1 SV=1		1.00487e+06	535212		1.87751
CMTD1_MOUSE	2	2	96.29	0.0292714	0.0286256	0.80679	29228	Catechol O-methyltransferase domain-containing protein 1 OS=Mus musculus OX=10090 GN=Comtd1 PE=1 SV=1		475435	253648		1.87439
CLPP_MOUSE	2	2	69.95	0.00594303	0.0143087	0.99972	30066	ATP-dependent Clp protease proteolytic subunit, mitochondrial OS=Mus musculus OX=10090 GN=Clpp PE=1 SV=1		799620	427276		1.87144
TMCC2_MOUSE	2	2	51.54	0.0672416	0.0442426	0.505404	77292	Transmembrane and coiled-coil domains protein 2 OS=Mus musculus OX=10090 GN=Tmcc2 PE=1 SV=1		136993	73451.4		1.86508
PSA1_MOUSE	4	4	195.44	0.0202661	0.0241343	0.907811	29813	Proteasome subunit alpha type-1 OS=Mus musculus OX=10090 GN=Psma1 PE=1 SV=1		1.27744e+06	685292		1.86407
GP158_MOUSE	4	4	177.52	0.217993	0.0982089	0.185174	135823	Probable G-protein coupled receptor 158 OS=Mus musculus OX=10090 GN=Gpr158 PE=1 SV=2		631218	339156		1.86114
PCBP1_MOUSE	3	3	136.47	0.0222212	0.0252846	0.886083	37987	Poly(rC)-binding protein 1 OS=Mus musculus OX=10090 GN=Pcbp1 PE=1 SV=1		5.44642e+06	2.92695e+06		1.86078
CCHL_MOUSE	2	2	56.87	0.137194	0.0711129	0.284875	31300	Cytochrome c-type heme lyase OS=Mus musculus OX=10090 GN=Hccs PE=1 SV=2		423033	229010		1.84722
PRS8_MOUSE	3	3	123.17	0.0639445	0.0432067	0.523531	45768	26S proteasome regulatory subunit 8 OS=Mus musculus OX=10090 GN=Psmc5 PE=1 SV=1		336799	185339		1.81721
ROMO1_MOUSE	3	3	243.41	0.00445182	0.0130466	0.999982	8405	Reactive oxygen species modulator 1 OS=Mus musculus OX=10090 GN=Romo1 PE=2 SV=1		3.95362e+06	2.1808e+06		1.81292
KCC2A_MOUSE	3	3	159.75	0.227166	0.101144	0.1779	54651	Calcium/calmodulin-dependent protein kinase type II subunit alpha OS=Mus musculus OX=10090 GN=Camk2a PE=1 SV=2		858188	475139		1.80618
ACSL3_MOUSE;ACSL4_MOUSE	8	8	494.2	0.0931415	0.0545969	0.395139	81467	Long-chain-fatty-acid--CoA ligase 3 OS=Mus musculus OX=10090 GN=Acsl3 PE=1 SV=2		4.56106e+06	2.53464e+06		1.79949
PDC6I_MOUSE	3	3	116.53	0.00624515	0.0143096	0.999584	96534	Programmed cell death 6-interacting protein OS=Mus musculus OX=10090 GN=Pdcd6ip PE=1 SV=3		356443	199158		1.78975
SCFD1_MOUSE	2	2	100.95	0.000781947	0.00806813	1	72619	Sec1 family domain-containing protein 1 OS=Mus musculus OX=10090 GN=Scfd1 PE=1 SV=1		426834	238515		1.78955
ETFB_MOUSE	6	6	364.18	0.0197671	0.023753	0.913241	27834	Electron transfer flavoprotein subunit beta OS=Mus musculus OX=10090 GN=Etfb PE=1 SV=3		2.56942e+06	1.44087e+06		1.78325
LY6H_MOUSE	2	2	91.19	0.0241972	0.0263258	0.863737	15286	Lymphocyte antigen 6H OS=Mus musculus OX=10090 GN=Ly6h PE=1 SV=2		6.83694e+06	3.83417e+06		1.78316
EF1B_MOUSE	3	3	149.6	0.00878268	0.0160066	0.99603	24849	Elongation factor 1-beta OS=Mus musculus OX=10090 GN=Eef1b PE=1 SV=5		692017	389099		1.77851
RL30_MOUSE	4	4	369.45	0.0086798	0.0159331	0.996283	12947	60S ribosomal protein L30 OS=Mus musculus OX=10090 GN=Rpl30 PE=1 SV=2		1.43632e+07	8.10408e+06		1.77235
STIP1_MOUSE	6	6	442.72	0.0122757	0.0184104	0.980737	63170	Stress-induced-phosphoprotein 1 OS=Mus musculus OX=10090 GN=Stip1 PE=1 SV=1		3.54403e+06	2.00244e+06		1.76985
CX6B1_MOUSE	3	3	160.89	0.0898842	0.0532816	0.406477	10293	Cytochrome c oxidase subunit 6B1 OS=Mus musculus OX=10090 GN=Cox6b1 PE=1 SV=2		5.03614e+06	2.85185e+06		1.76592
ENTP2_MOUSE	3	3	152.28	0.186339	0.0882908	0.215173	54912	Ectonucleoside triphosphate diphosphohydrolase 2 OS=Mus musculus OX=10090 GN=Entpd2 PE=1 SV=2		310874	176366		1.76267
ACTA_MOUSE	3	3	188.54	0.0591545	0.0411651	0.552028	42381	Actin, aortic smooth muscle OS=Mus musculus OX=10090 GN=Acta2 PE=1 SV=1		6.19828e+07	3.53159e+07		1.7551
MIC26_MOUSE	2	2	60.39	0.16716	0.0818563	0.238167	22704	MICOS complex subunit Mic26 OS=Mus musculus OX=10090 GN=Apoo PE=1 SV=2		2.26069e+06	1.28945e+06		1.75322
SARM1_MOUSE	7	7	363.61	0.00516326	0.0136141	0.999919	80697	Sterile alpha and TIR motif-containing protein 1 OS=Mus musculus OX=10090 GN=Sarm1 PE=1 SV=1		1.65097e+06	942999		1.75076
RS12_MOUSE	7	7	367.91	0.00492434	0.0133043	0.999949	14858	40S ribosomal protein S12 OS=Mus musculus OX=10090 GN=Rps12 PE=1 SV=2		8.63332e+06	4.94842e+06		1.74466
HPCA_MOUSE	4	4	218.79	0.0303527	0.0293163	0.794983	22527	Neuron-specific calcium-binding protein hippocalcin OS=Mus musculus OX=10090 GN=Hpca PE=1 SV=2		4.24771e+06	2.43801e+06		1.74229
CLAP2_MOUSE;CLAP1_MOUSE	5	5	256.34	0.0379873	0.0325697	0.716903	141564	CLIP-associating protein 2 OS=Mus musculus OX=10090 GN=Clasp2 PE=1 SV=1		763804	438403		1.74224
PPIA_MOUSE	13	13	786.79	0.00503707	0.0134541	0.999936	18131	Peptidyl-prolyl cis-trans isomerase A OS=Mus musculus OX=10090 GN=Ppia PE=1 SV=2		5.28095e+07	3.03362e+07		1.74081
ARP3_MOUSE;ARP3B_MOUSE	5	5	231.25	0.0255749	0.0268478	0.848118	47783	Actin-related protein 3 OS=Mus musculus OX=10090 GN=Actr3 PE=1 SV=3		1.05864e+06	609894		1.73578
DBLOH_MOUSE	2	2	69.79	0.131447	0.069014	0.295844	26975	Diablo homolog, mitochondrial OS=Mus musculus OX=10090 GN=Diablo PE=1 SV=2		409208	235840		1.73511
NDUAC_MOUSE	6	6	501.98	0.00069637	0.00806813	1	17133	NADH dehydrogenase [ubiquinone] 1 alpha subcomplex subunit 12 OS=Mus musculus OX=10090 GN=Ndufa12 PE=1 SV=2		2.33486e+07	1.34757e+07		1.73265
TXND5_MOUSE	4	4	199.52	0.116866	0.0638114	0.327548	47070	Thioredoxin domain-containing protein 5 OS=Mus musculus OX=10090 GN=Txndc5 PE=1 SV=2		849927	490784		1.73178
ERP44_MOUSE	2	2	128.11	0.093587	0.0546342	0.393633	47222	Endoplasmic reticulum resident protein 44 OS=Mus musculus OX=10090 GN=Erp44 PE=1 SV=1		826068	477155		1.73124
CYB5B_MOUSE	4	4	451.28	0.0270095	0.0277403	0.831939	16365	Cytochrome b5 type B OS=Mus musculus OX=10090 GN=Cyb5b PE=1 SV=1		1.2285e+07	7.10344e+06		1.72944
ABHD6_MOUSE	4	4	159.02	0.0046016	0.0133043	0.999974	38579	Monoacylglycerol lipase ABHD6 OS=Mus musculus OX=10090 GN=Abhd6 PE=1 SV=1		2.525e+06	1.46332e+06		1.72552
RECO_MOUSE	12	12	707.35	0.0043708	0.0130244	0.999985	23449	Recoverin OS=Mus musculus OX=10090 GN=Rcvrn PE=1 SV=2		2.89169e+07	1.67675e+07		1.72458
L2HDH_MOUSE	2	2	106.33	0.132169	0.0693193	0.294422	51551	L-2-hydroxyglutarate dehydrogenase, mitochondrial OS=Mus musculus OX=10090 GN=L2hgdh PE=1 SV=1		132459	77065		1.71879
ACD11_MOUSE	2	2	59.77	0.347321	0.135207	0.116312	88052	Acyl-CoA dehydrogenase family member 11 OS=Mus musculus OX=10090 GN=Acad11 PE=1 SV=2		86423.9	50404.3		1.71461
GCYA1_MOUSE	3	3	111.2	0.920626	0.276691	0.0505871	78792	Guanylate cyclase soluble subunit alpha-1 OS=Mus musculus OX=10090 GN=Gucy1a1 PE=1 SV=2		91499.7	53508.2		1.71001
AL7A1_MOUSE	5	5	282.75	0.0620493	0.0423479	0.534486	59337	Alpha-aminoadipic semialdehyde dehydrogenase OS=Mus musculus OX=10090 GN=Aldh7a1 PE=1 SV=4		905252	529809		1.70864
ADDB_MOUSE	3	3	140.35	0.325314	0.129136	0.124324	81047	Beta-adducin OS=Mus musculus OX=10090 GN=Add2 PE=1 SV=4		1.29852e+06	763104		1.70162
NDUB7_MOUSE	7	7	317.71	0.00547972	0.0136379	0.99986	16548	NADH dehydrogenase [ubiquinone] 1 beta subcomplex subunit 7 OS=Mus musculus OX=10090 GN=Ndufb7 PE=1 SV=3		7.51363e+06	4.44226e+06		1.6914
DNPEP_MOUSE	2	2	72.36	0.0736201	0.04695	0.473384	52744	Aspartyl aminopeptidase OS=Mus musculus OX=10090 GN=Dnpep PE=1 SV=2		285819	170073		1.68056
UQCC1_MOUSE	4	4	130.38	0.0448256	0.0349347	0.655711	34676	Ubiquinol-cytochrome-c reductase complex assembly factor 1 OS=Mus musculus OX=10090 GN=Uqcc1 PE=1 SV=1		1.51191e+06	903684		1.67305
SMD3_MOUSE	3	3	130.05	0.0323032	0.0299383	0.77411	14021	Small nuclear ribonucleoprotein Sm D3 OS=Mus musculus OX=10090 GN=Snrpd3 PE=1 SV=1		449724	269537		1.66851
ACDSB_MOUSE	2	2	163.19	0.0661534	0.0440475	0.511261	48300	Short/branched chain specific acyl-CoA dehydrogenase, mitochondrial OS=Mus musculus OX=10090 GN=Acadsb PE=1 SV=1		375101	225191		1.6657
VIME_MOUSE;PERI_MOUSE	23	22	1422.12	0.0251993	0.0267494	0.852371	53712	Vimentin OS=Mus musculus OX=10090 GN=Vim PE=1 SV=3		3.1394e+07	1.88509e+07		1.66539
PTPA_MOUSE	2	2	83.64	0.12524	0.0668456	0.308609	36972	Serine/threonine-protein phosphatase 2A activator OS=Mus musculus OX=10090 GN=Ptpa PE=1 SV=1		479167	288031		1.6636
EMC2_MOUSE	3	3	252.74	0.0220757	0.0252487	0.887719	35083	ER membrane protein complex subunit 2 OS=Mus musculus OX=10090 GN=Emc2 PE=1 SV=1		1.03411e+06	622380		1.66154
PIPNA_MOUSE	2	2	145.02	0.184067	0.0876716	0.217677	32101	Phosphatidylinositol transfer protein alpha isoform OS=Mus musculus OX=10090 GN=Pitpna PE=1 SV=2		1.05258e+06	634524		1.65885
ASIC2_MOUSE	3	3	129.5	0.00706427	0.0147008	0.998971	58614	Acid-sensing ion channel 2 OS=Mus musculus OX=10090 GN=Asic2 PE=1 SV=1		2.05577e+06	1.24145e+06		1.65593
IDHG1_MOUSE	8	8	490.99	0.00397735	0.0124648	0.999995	43157	Isocitrate dehydrogenase [NAD] subunit gamma 1, mitochondrial OS=Mus musculus OX=10090 GN=Idh3g PE=1 SV=1		4.06772e+06	2.46264e+06		1.65178
RHG01_MOUSE	6	6	245.09	0.0744962	0.0472811	0.469273	50493	Rho GTPase-activating protein 1 OS=Mus musculus OX=10090 GN=Arhgap1 PE=1 SV=1		4.68917e+06	2.85657e+06		1.64154
CTND1_MOUSE	3	3	131.01	0.0377629	0.0324628	0.719053	105430	Catenin delta-1 OS=Mus musculus OX=10090 GN=Ctnnd1 PE=1 SV=2		545093	332410		1.63982
VATD_MOUSE	4	4	195.68	0.0414439	0.0337497	0.684934	28351	V-type proton ATPase subunit D OS=Mus musculus OX=10090 GN=Atp6v1d PE=1 SV=1		5.40971e+06	3.30707e+06		1.6358
FUS_MOUSE	4	4	186.94	0.000451617	0.00806813	1	52870	RNA-binding protein FUS OS=Mus musculus OX=10090 GN=Fus PE=1 SV=1		2.01175e+06	1.23409e+06		1.63014
MYH14_MOUSE	4	4	203.48	0.0661039	0.0440475	0.51153	229359	Myosin-14 OS=Mus musculus OX=10090 GN=Myh14 PE=1 SV=1		435555	267760		1.62667
PTBP2_MOUSE;PTBP1_MOUSE	2	2	64.5	0.0251434	0.0267328	0.853005	57567	Polypyrimidine tract-binding protein 2 OS=Mus musculus OX=10090 GN=Ptbp2 PE=1 SV=2		127750	78820.6		1.62077
TNAP3_MOUSE	4	4	149.19	0.049917	0.0375229	0.615347	89935	Tumor necrosis factor alpha-induced protein 3 OS=Mus musculus OX=10090 GN=Tnfaip3 PE=1 SV=2		1.33666e+06	825354		1.6195
OAT_MOUSE	7	7	391	0.0225831	0.0254002	0.882009	48723	Ornithine aminotransferase, mitochondrial OS=Mus musculus OX=10090 GN=Oat PE=1 SV=1		2.14202e+06	1.32317e+06		1.61885
HIBCH_MOUSE	2	2	76.1	0.00533389	0.013621	0.99989	43295	3-hydroxyisobutyryl-CoA hydrolase, mitochondrial OS=Mus musculus OX=10090 GN=Hibch PE=1 SV=1		237826	146938		1.61854
PFKAP_MOUSE	16	11	847.26	0.0901837	0.0534115	0.40541	86427	ATP-dependent 6-phosphofructokinase, platelet type OS=Mus musculus OX=10090 GN=Pfkp PE=1 SV=1		2.64868e+06	1.64236e+06		1.61273
CAD13_MOUSE	2	2	99.02	0.0577162	0.040585	0.561126	78536	Cadherin-13 OS=Mus musculus OX=10090 GN=Cdh13 PE=1 SV=2		413636	256692		1.61141
COTL1_MOUSE	2	2	94.79	0.0285411	0.0284397	0.814849	16048	Coactosin-like protein OS=Mus musculus OX=10090 GN=Cotl1 PE=1 SV=3		1.87667e+06	1.17155e+06		1.60187
SRBS1_MOUSE	2	2	77.29	0.0881838	0.0525721	0.412639	143952	Sorbin and SH3 domain-containing protein 1 OS=Mus musculus OX=10090 GN=Sorbs1 PE=1 SV=2		313471	196465		1.59556
DYN1_MOUSE	33	33	2327.53	0.0063279	0.0143096	0.999539	98140	Dynamin-1 OS=Mus musculus OX=10090 GN=Dnm1 PE=1 SV=2		4.59367e+07	2.8793e+07		1.59541
STX16_MOUSE	4	4	138.16	0.470032	0.166315	0.0854956	37228	Syntaxin-16 OS=Mus musculus OX=10090 GN=Stx16 PE=1 SV=3		438802	275064		1.59527
GD1L1_MOUSE	4	4	185.71	0.155299	0.0774755	0.254821	42633	Ganglioside-induced differentiation-associated protein 1-like 1 OS=Mus musculus OX=10090 GN=Gdap1l1 PE=1 SV=1		1.26315e+06	791928		1.59503
CSK2B_MOUSE	3	3	187.3	0.0594765	0.0411737	0.550026	25268	Casein kinase II subunit beta OS=Mus musculus OX=10090 GN=Csnk2b PE=1 SV=1		1.77149e+06	1.11113e+06		1.59431
TBA4A_MOUSE	3	3	396.49	0.221582	0.0994884	0.182263	50634	Tubulin alpha-4A chain OS=Mus musculus OX=10090 GN=Tuba4a PE=1 SV=1		2.32521e+06	1.46502e+06		1.58715
SYUA_MOUSE	5	5	378.17	0.0305524	0.0293811	0.79282	14476	Alpha-synuclein OS=Mus musculus OX=10090 GN=Snca PE=1 SV=2		8.09941e+06	5.12124e+06		1.58153
ECI1_MOUSE	4	4	222.48	0.0132823	0.0191544	0.973973	32515	Enoyl-CoA delta isomerase 1, mitochondrial OS=Mus musculus OX=10090 GN=Eci1 PE=1 SV=2		1.3687e+06	867108		1.57847
AL1L1_MOUSE	3	3	103.21	0.00616021	0.0143096	0.999626	99502	Cytosolic 10-formyltetrahydrofolate dehydrogenase OS=Mus musculus OX=10090 GN=Aldh1l1 PE=1 SV=1		131732	83498.2		1.57766
RAB4B_MOUSE	3	2	193.45	0.0208821	0.024592	0.901032	23899	Ras-related protein Rab-4B OS=Mus musculus OX=10090 GN=Rab4b PE=1 SV=2		978559	620341		1.57745
FKBP8_MOUSE	6	6	474.39	0.00109479	0.00806813	1	43957	Peptidyl-prolyl cis-trans isomerase FKBP8 OS=Mus musculus OX=10090 GN=Fkbp8 PE=1 SV=2		7.2787e+06	4.62329e+06		1.57435
PDIA6_MOUSE	6	6	485.58	0.00653068	0.0143224	0.999414	48469	Protein disulfide-isomerase A6 OS=Mus musculus OX=10090 GN=Pdia6 PE=1 SV=3		6.76059e+06	4.29537e+06		1.57392
DLDH_MOUSE	13	13	883.17	0.0451356	0.0349569	0.653131	54751	Dihydrolipoyl dehydrogenase, mitochondrial OS=Mus musculus OX=10090 GN=Dld PE=1 SV=2		1.63661e+07	1.04117e+07		1.57189
ACES_MOUSE	4	4	365	0.054306	0.0392703	0.583779	68525	Acetylcholinesterase OS=Mus musculus OX=10090 GN=Ache PE=1 SV=1		1.57413e+06	1.0064e+06		1.56412
AP180_MOUSE	10	10	641.28	0.146988	0.0742208	0.267844	92079	Clathrin coat assembly protein AP180 OS=Mus musculus OX=10090 GN=Snap91 PE=1 SV=1		5.6087e+06	3.59735e+06		1.55912
NUCB2_MOUSE	2	2	54.2	0.261253	0.110717	0.155011	50387	Nucleobindin-2 OS=Mus musculus OX=10090 GN=Nucb2 PE=1 SV=2		138588	88901.2		1.5589
KCC2B_MOUSE	5	5	215.55	0.0110917	0.0178032	0.987393	61164	Calcium/calmodulin-dependent protein kinase type II subunit beta OS=Mus musculus OX=10090 GN=Camk2b PE=1 SV=2		2.73511e+06	1.75453e+06		1.55888
TOM70_MOUSE	21	21	1638.46	0.0315816	0.0295998	0.781764	68288	Mitochondrial import receptor subunit TOM70 OS=Mus musculus OX=10090 GN=Tomm70 PE=1 SV=2		2.59192e+07	1.66493e+07		1.55678
KC1G3_MOUSE;KC1G2_MOUSE	5	5	237.87	0.158086	0.0783618	0.250715	49363	Casein kinase I isoform gamma-3 OS=Mus musculus OX=10090 GN=Csnk1g3 PE=1 SV=2		1.03251e+06	663487		1.55619
KAD2_MOUSE	2	2	88.13	0.236841	0.103678	0.170786	26737	Adenylate kinase 2, mitochondrial OS=Mus musculus OX=10090 GN=Ak2 PE=1 SV=5		257315	165479		1.55497
IF5A1_MOUSE;IF5A2_MOUSE	2	2	60.32	0.114195	0.0627841	0.334053	17049	Eukaryotic translation initiation factor 5A-1 OS=Mus musculus OX=10090 GN=Eif5a PE=1 SV=2		420514	270992		1.55176
TSNAX_MOUSE	2	2	136.45	0.172774	0.0837415	0.230977	33020	Translin-associated protein X OS=Mus musculus OX=10090 GN=Tsnax PE=1 SV=1		438330	282655		1.55076
TCPZ_MOUSE	6	6	295.34	0.0361917	0.031686	0.734359	58424	T-complex protein 1 subunit zeta OS=Mus musculus OX=10090 GN=Cct6a PE=1 SV=3		1.54643e+06	999508		1.54719
NDUV2_MOUSE	7	7	444.22	0.0428645	0.0342765	0.672415	27610	NADH dehydrogenase [ubiquinone] flavoprotein 2, mitochondrial OS=Mus musculus OX=10090 GN=Ndufv2 PE=1 SV=2		7.76025e+06	5.02238e+06		1.54513
RSSA_MOUSE	6	6	521.2	0.0281449	0.0281664	0.819247	32931	40S ribosomal protein SA OS=Mus musculus OX=10090 GN=Rpsa PE=1 SV=4		1.29238e+07	8.38115e+06		1.54201
DHRS1_MOUSE	6	6	265.19	0.0744444	0.0472811	0.469514	34497	Dehydrogenase/reductase SDR family member 1 OS=Mus musculus OX=10090 GN=Dhrs1 PE=1 SV=1		1.95504e+06	1.27675e+06		1.53126
KCRB_MOUSE;KCRS_MOUSE;KCRM_MOUSE	23	23	2028.73	0.00578117	0.0140669	0.999778	42971	Creatine kinase B-type OS=Mus musculus OX=10090 GN=Ckb PE=1 SV=1		1.09249e+08	7.14289e+07		1.52948
MIRO2_MOUSE	9	9	326.16	0.100848	0.0575722	0.370522	70110	Mitochondrial Rho GTPase 2 OS=Mus musculus OX=10090 GN=Rhot2 PE=1 SV=1		3.2967e+06	2.15644e+06		1.52877
ETFA_MOUSE	6	6	307.49	0.0119424	0.0181349	0.982758	35330	Electron transfer flavoprotein subunit alpha, mitochondrial OS=Mus musculus OX=10090 GN=Etfa PE=1 SV=2		3.85562e+06	2.5243e+06		1.5274
NDRG2_MOUSE	11	11	797.25	0.00892366	0.0160512	0.995666	41105	Protein NDRG2 OS=Mus musculus OX=10090 GN=Ndrg2 PE=1 SV=1		9.02829e+06	5.92525e+06		1.5237
ODPA_MOUSE	8	8	593.04	0.00216436	0.00961977	1	43888	Pyruvate dehydrogenase E1 component subunit alpha, somatic form, mitochondrial OS=Mus musculus OX=10090 GN=Pdha1 PE=1 SV=1		1.12317e+07	7.37768e+06		1.52239
SUCA_MOUSE	3	3	249.35	0.260579	0.110573	0.155409	36474	Succinate--CoA ligase [ADP/GDP-forming] subunit alpha, mitochondrial OS=Mus musculus OX=10090 GN=Suclg1 PE=1 SV=4		4.04466e+06	2.65862e+06		1.52134
ODO1_MOUSE	27	27	1376.98	0.0134612	0.0191544	0.972672	117572	2-oxoglutarate dehydrogenase, mitochondrial OS=Mus musculus OX=10090 GN=Ogdh PE=1 SV=3		1.47856e+07	9.73694e+06		1.51851
3HIDH_MOUSE	7	7	365.38	0.0410012	0.0335365	0.688909	35816	3-hydroxyisobutyrate dehydrogenase, mitochondrial OS=Mus musculus OX=10090 GN=Hibadh PE=1 SV=1		3.79631e+06	2.50078e+06		1.51805
RD3_MOUSE	2	2	52.59	0.00788657	0.0153486	0.997887	22826	Protein RD3 OS=Mus musculus OX=10090 GN=Rd3 PE=1 SV=1		1.00271e+06	662325		1.51392
SYNC_MOUSE	2	2	70.2	0.0791134	0.0489386	0.448645	65150	Asparagine--tRNA ligase, cytoplasmic OS=Mus musculus OX=10090 GN=Nars PE=1 SV=2		619107	409074		1.51343
NU5M_MOUSE	4	4	285.71	0.411278	0.151566	0.0978833	68771	NADH-ubiquinone oxidoreductase chain 5 OS=Mus musculus OX=10090 GN=Mtnd5 PE=1 SV=3		2.52289e+06	1.67146e+06		1.5094
SEPT5_MOUSE;SEPT4_MOUSE	5	5	260.87	0.0310432	0.029596	0.787528	43177	Septin-5 OS=Mus musculus OX=10090 GN=Septin5 PE=1 SV=2		4.76602e+06	3.15951e+06		1.50847
PRPS1_MOUSE;PRPS2_MOUSE	2	2	78.73	0.190261	0.0894761	0.210976	35325	Ribose-phosphate pyrophosphokinase 1 OS=Mus musculus OX=10090 GN=Prps1 PE=1 SV=4		1.28951e+06	855280		1.5077
GBB4_MOUSE	3	3	141.23	0.157934	0.0783618	0.250937	38096	Guanine nucleotide-binding protein subunit beta-4 OS=Mus musculus OX=10090 GN=Gnb4 PE=1 SV=4		574476	381050		1.50761
K1C42_MOUSE	5	5	263.59	0.00603194	0.0143096	0.999684	50444	Keratin, type I cytoskeletal 42 OS=Mus musculus OX=10090 GN=Krt42 PE=1 SV=1		3.4047e+06	2.26725e+06		1.50169
GUC1B_MOUSE	3	3	331.99	0.29682	0.120922	0.13641	23733	Guanylyl cyclase-activating protein 2 OS=Mus musculus OX=10090 GN=Guca1b PE=1 SV=3		4.52817e+06	3.02044e+06		1.49917
CY1_MOUSE	18	18	1435.5	0.0113094	0.0178359	0.986279	35533	Cytochrome c1, heme protein, mitochondrial OS=Mus musculus OX=10090 GN=Cyc1 PE=1 SV=1		3.41213e+07	2.28366e+07		1.49415
PYGB_MOUSE;PYGL_MOUSE	8	8	630.28	0.0579874	0.0407326	0.559391	97353	Glycogen phosphorylase, brain form OS=Mus musculus OX=10090 GN=Pygb PE=1 SV=3		4.52637e+06	3.03148e+06		1.49312
DCE2_MOUSE	2	2	87.54	0.00702109	0.0146716	0.999014	66037	Glutamate decarboxylase 2 OS=Mus musculus OX=10090 GN=Gad2 PE=1 SV=1		1.13522e+06	761253		1.49125
PRS4_MOUSE	2	2	45.58	0.202429	0.0935329	0.198875	49325	26S proteasome regulatory subunit 4 OS=Mus musculus OX=10090 GN=Psmc1 PE=1 SV=1		160749	107797		1.49122
EF1D_MOUSE	2	2	126.04	0.00945912	0.0167617	0.994096	31388	Elongation factor 1-delta OS=Mus musculus OX=10090 GN=Eef1d PE=1 SV=3		514273	345555		1.48825
DHX15_MOUSE	4	4	124.69	0.284719	0.117368	0.142244	91748	Pre-mRNA-splicing factor ATP-dependent RNA helicase DHX15 OS=Mus musculus OX=10090 GN=Dhx15 PE=1 SV=2		230464	155186		1.48508
XPO2_MOUSE	4	4	204.02	0.13612	0.0706664	0.286867	111183	Exportin-2 OS=Mus musculus OX=10090 GN=Cse1l PE=1 SV=1		506614	341420		1.48385
RGS6_MOUSE	3	3	121.6	0.0394256	0.0330256	0.703338	54839	Regulator of G-protein signaling 6 OS=Mus musculus OX=10090 GN=Rgs6 PE=1 SV=2		661775	447012		1.48044
RHOG_MOUSE	3	3	203.02	0.0405349	0.0334606	0.693133	21751	Rho-related GTP-binding protein RhoG OS=Mus musculus OX=10090 GN=Rhog PE=1 SV=1		1.17441e+07	7.93873e+06		1.47934
ACTB_MOUSE	37	37	3289.47	0.00222337	0.00961977	1	42052	Actin, cytoplasmic 1 OS=Mus musculus OX=10090 GN=Actb PE=1 SV=1		7.6535e+08	5.18493e+08		1.47611
CDK5_MOUSE	2	2	51.49	0.00850284	0.0158269	0.996693	33723	Cyclin-dependent-like kinase 5 OS=Mus musculus OX=10090 GN=Cdk5 PE=1 SV=1		169674	115927		1.46363
AT5F1_MOUSE	14	14	702.98	0.00518333	0.0136141	0.999916	29044	ATP synthase F(0) complex subunit B1, mitochondrial OS=Mus musculus OX=10090 GN=Atp5pb PE=1 SV=1		7.38773e+07	5.05633e+07		1.46108
SCRN1_MOUSE	8	8	423.36	0.0774593	0.0482855	0.455841	46924	Secernin-1 OS=Mus musculus OX=10090 GN=Scrn1 PE=1 SV=1		3.58117e+06	2.45874e+06		1.45651
DJC11_MOUSE	4	4	233.22	0.165606	0.0814557	0.240232	63536	DnaJ homolog subfamily C member 11 OS=Mus musculus OX=10090 GN=Dnajc11 PE=1 SV=2		1.80569e+06	1.23974e+06		1.4565
SYYC_MOUSE	4	4	182.58	0.0778502	0.048393	0.454121	59410	Tyrosine--tRNA ligase, cytoplasmic OS=Mus musculus OX=10090 GN=Yars PE=1 SV=3		564730	388951		1.45193
TBB5_MOUSE;TBB1_MOUSE	8	8	681.98	0.0625151	0.042607	0.531756	50095	Tubulin beta-5 chain OS=Mus musculus OX=10090 GN=Tubb5 PE=1 SV=1		7.41005e+07	5.11058e+07		1.44994
GBB2_MOUSE	34	12	3015.51	0.0619255	0.0423353	0.535217	38048	Guanine nucleotide-binding protein G(I)/G(S)/G(T) subunit beta-2 OS=Mus musculus OX=10090 GN=Gnb2 PE=1 SV=3		8.37709e+07	5.79086e+07		1.44661
FAHD2_MOUSE	2	2	104.36	0.00736562	0.0148155	0.998635	35067	Fumarylacetoacetate hydrolase domain-containing protein 2A OS=Mus musculus OX=10090 GN=Fahd2 PE=1 SV=1		1.24968e+06	864077		1.44626
VAPA_MOUSE	13	13	982.87	0.00321607	0.0112479	1	28065	Vesicle-associated membrane protein-associated protein A OS=Mus musculus OX=10090 GN=Vapa PE=1 SV=2		2.17618e+07	1.50579e+07		1.44521
RHOB_MOUSE	3	3	175.01	0.0120554	0.0181775	0.982085	22565	Rho-related GTP-binding protein RhoB OS=Mus musculus OX=10090 GN=Rhob PE=1 SV=1		4.85486e+06	3.3758e+06		1.43814
NP1L1_MOUSE	2	2	89.8	0.0528106	0.0386914	0.594218	45602	Nucleosome assembly protein 1-like 1 OS=Mus musculus OX=10090 GN=Nap1l1 PE=1 SV=2		1.52245e+06	1.06083e+06		1.43515
TLN2_MOUSE	8	8	413.38	0.21172	0.0964289	0.190477	255743	Talin-2 OS=Mus musculus OX=10090 GN=Tln2 PE=1 SV=3		1.50624e+06	1.05025e+06		1.43417
2A5E_MOUSE	3	3	179.1	0.0290966	0.0285175	0.808714	55078	Serine/threonine-protein phosphatase 2A 56 kDa regulatory subunit epsilon isoform OS=Mus musculus OX=10090 GN=Ppp2r5e PE=1 SV=3		724892	509654		1.42232
PCBP3_MOUSE	3	3	164.74	0.0244074	0.0263258	0.861352	39554	Poly(rC)-binding protein 3 OS=Mus musculus OX=10090 GN=Pcbp3 PE=1 SV=3		3.32957e+06	2.34337e+06		1.42084
PGAM5_MOUSE	7	7	250.5	0.18151	0.0868355	0.220562	32146	Serine/threonine-protein phosphatase PGAM5, mitochondrial OS=Mus musculus OX=10090 GN=Pgam5 PE=1 SV=1		5.35995e+06	3.77753e+06		1.4189
GBGT2_MOUSE	2	2	61.7	0.0933092	0.0545969	0.394571	7854	Guanine nucleotide-binding protein G(I)/G(S)/G(O) subunit gamma-T2 OS=Mus musculus OX=10090 GN=Gngt2 PE=3 SV=2		997912	703742		1.41801
PSMD5_MOUSE	3	3	149.19	0.201268	0.0932667	0.199973	56336	26S proteasome non-ATPase regulatory subunit 5 OS=Mus musculus OX=10090 GN=Psmd5 PE=1 SV=4		271275	191549		1.41622
CALM1_MOUSE;CALL3_MOUSE;TNNC2_MOUSE	7	7	517.91	0.00307243	0.0111319	1	16827	Calmodulin-1 OS=Mus musculus OX=10090 GN=Calm1 PE=1 SV=1		1.84071e+07	1.30031e+07		1.4156
DCLK1_MOUSE	3	3	153.75	0.251713	0.1084	0.160837	84671	Serine/threonine-protein kinase DCLK1 OS=Mus musculus OX=10090 GN=Dclk1 PE=1 SV=1		554732	392125		1.41468
KAD1_MOUSE	3	3	148.23	0.00777072	0.0152322	0.998073	21640	Adenylate kinase isoenzyme 1 OS=Mus musculus OX=10090 GN=Ak1 PE=1 SV=1		453274	321078		1.41173
TMM43_MOUSE	2	2	71.75	0.00707931	0.0147008	0.998956	44869	Transmembrane protein 43 OS=Mus musculus OX=10090 GN=Tmem43 PE=1 SV=1		281036	199172		1.41102
NCKP1_MOUSE	7	7	389.09	0.097272	0.0561094	0.381579	130012	Nck-associated protein 1 OS=Mus musculus OX=10090 GN=Nckap1 PE=1 SV=2		1.07956e+06	765256		1.41072
LGUL_MOUSE	4	4	186.13	0.106273	0.0596448	0.354841	20967	Lactoylglutathione lyase OS=Mus musculus OX=10090 GN=Glo1 PE=1 SV=3		2.01063e+06	1.43664e+06		1.39954
PROF1_MOUSE	2	2	127.18	0.361552	0.139197	0.111644	15119	Profilin-1 OS=Mus musculus OX=10090 GN=Pfn1 PE=1 SV=2		1.14337e+06	823587		1.38829
UBP5_MOUSE	4	4	188.69	0.125075	0.0668456	0.308963	96685	Ubiquitin carboxyl-terminal hydrolase 5 OS=Mus musculus OX=10090 GN=Usp5 PE=1 SV=1		766472	552959		1.38613
DLG2_MOUSE	10	8	466.07	0.190602	0.0895732	0.210618	95277	Disks large homolog 2 OS=Mus musculus OX=10090 GN=Dlg2 PE=1 SV=2		2.79022e+06	2.01485e+06		1.38483
CPNE6_MOUSE	2	2	55.58	0.317215	0.12683	0.127545	62597	Copine-6 OS=Mus musculus OX=10090 GN=Cpne6 PE=1 SV=1		527393	381070		1.38398
CLH1_MOUSE	83	83	7078.53	0.00150684	0.00874507	1	193202	Clathrin heavy chain 1 OS=Mus musculus OX=10090 GN=Cltc PE=1 SV=3		246590779	1.78361e+08		1.38254
BORG4_MOUSE	2	2	175.74	0.198038	0.0920613	0.203089	37903	Cdc42 effector protein 4 OS=Mus musculus OX=10090 GN=Cdc42ep4 PE=1 SV=1		898144	650194		1.38135
DNJA2_MOUSE	3	3	119.59	0.184324	0.0876716	0.217392	46344	DnaJ homolog subfamily A member 2 OS=Mus musculus OX=10090 GN=Dnaja2 PE=1 SV=1		622443	451207		1.37951
ATP8_MOUSE	2	2	65.99	0.000649972	0.00806813	1	7761	ATP synthase protein 8 OS=Mus musculus OX=10090 GN=Mtatp8 PE=1 SV=1		2.23715e+06	1.62267e+06		1.37868
DDAH2_MOUSE	9	9	654.67	0.00331882	0.0113812	1	29969	N(G),N(G)-dimethylarginine dimethylaminohydrolase 2 OS=Mus musculus OX=10090 GN=Ddah2 PE=1 SV=1		1.65103e+07	1.20128e+07		1.37439
API5_MOUSE	2	2	138.27	0.256185	0.109266	0.158056	57092	Apoptosis inhibitor 5 OS=Mus musculus OX=10090 GN=Api5 PE=1 SV=2		257806	188436		1.36814
K1C10_MOUSE	15	15	1348.99	0.00887766	0.0160512	0.995787	57906	Keratin, type I cytoskeletal 10 OS=Mus musculus OX=10090 GN=Krt10 PE=1 SV=3		1.22288e+08	8.95e+07		1.36635
SC22B_MOUSE	6	6	461.51	0.00638979	0.0143096	0.999503	24896	Vesicle-trafficking protein SEC22b OS=Mus musculus OX=10090 GN=Sec22b PE=1 SV=3		8.42504e+06	6.17211e+06		1.36502
AP2M1_MOUSE	8	8	562.65	0.0163487	0.0210987	0.948194	49965	AP-2 complex subunit mu OS=Mus musculus OX=10090 GN=Ap2m1 PE=1 SV=1		1.87335e+07	1.37299e+07		1.36443
FSCN1_MOUSE	4	4	170.77	0.133406	0.0697479	0.292017	55215	Fascin OS=Mus musculus OX=10090 GN=Fscn1 PE=1 SV=4		2.23671e+06	1.64005e+06		1.3638
UCHL1_MOUSE	4	4	356.72	0.0349593	0.0310571	0.746674	25165	Ubiquitin carboxyl-terminal hydrolase isozyme L1 OS=Mus musculus OX=10090 GN=Uchl1 PE=1 SV=1		2.48389e+06	1.8225e+06		1.36291
RP3A_MOUSE	13	13	875.64	0.0495617	0.0373062	0.618029	76297	Rabphilin-3A OS=Mus musculus OX=10090 GN=Rph3a PE=1 SV=2		1.75464e+07	1.29049e+07		1.35967
ADDA_MOUSE	18	18	940.43	0.00245253	0.01006	1	80995	Alpha-adducin OS=Mus musculus OX=10090 GN=Add1 PE=1 SV=2		1.5428e+07	1.13892e+07		1.35461
AGRL1_MOUSE	3	3	120.66	0.0143995	0.0197698	0.965399	163579	Adhesion G protein-coupled receptor L1 OS=Mus musculus OX=10090 GN=Adgrl1 PE=1 SV=2		563586	416162		1.35425
NDUAA_MOUSE	12	12	597.75	0.00267197	0.0105062	1	40863	NADH dehydrogenase [ubiquinone] 1 alpha subcomplex subunit 10, mitochondrial OS=Mus musculus OX=10090 GN=Ndufa10 PE=1 SV=1		1.1691e+07	8.65166e+06		1.35131
THS7A_MOUSE	3	3	115.46	0.391746	0.146658	0.102865	190990	Thrombospondin type-1 domain-containing protein 7A OS=Mus musculus OX=10090 GN=Thsd7a PE=1 SV=2		879390	651511		1.34977
LTOR3_MOUSE	2	2	89.3	0.465889	0.165113	0.0862601	13601	Ragulator complex protein LAMTOR3 OS=Mus musculus OX=10090 GN=Lamtor3 PE=1 SV=1		782957	581008		1.34758
PLPP_MOUSE	3	3	131.43	0.0348303	0.0310255	0.747979	31891	Pyridoxal phosphate phosphatase OS=Mus musculus OX=10090 GN=Pdxp PE=1 SV=1		471864	350328		1.34692
KC1G1_MOUSE	3	3	203.69	0.216567	0.0978227	0.186356	53167	Casein kinase I isoform gamma-1 OS=Mus musculus OX=10090 GN=Csnk1g1 PE=1 SV=2		734845	545680		1.34666
SNG3_MOUSE	4	4	206.58	0.416005	0.152224	0.09675	24774	Synaptogyrin-3 OS=Mus musculus OX=10090 GN=Syngr3 PE=1 SV=1		9.01448e+06	6.69941e+06		1.34556
REEP2_MOUSE	2	2	169.93	0.329215	0.130373	0.122827	28419	Receptor expression-enhancing protein 2 OS=Mus musculus OX=10090 GN=Reep2 PE=1 SV=2		337853	251243		1.34472
AT1B3_MOUSE	13	13	1299.75	0.0097685	0.0171273	0.993049	32097	Sodium/potassium-transporting ATPase subunit beta-3 OS=Mus musculus OX=10090 GN=Atp1b3 PE=1 SV=1		7.80519e+07	5.8112e+07		1.34313
MGST3_MOUSE	2	2	115.2	0.0573495	0.0404986	0.563488	17118	Microsomal glutathione S-transferase 3 OS=Mus musculus OX=10090 GN=Mgst3 PE=1 SV=1		2.58017e+06	1.92333e+06		1.34152
ABLM2_MOUSE	3	3	118.41	0.0482575	0.0367289	0.628043	69774	Actin-binding LIM protein 2 OS=Mus musculus OX=10090 GN=Ablim2 PE=1 SV=1		659694	491997		1.34085
SPTB1_MOUSE	27	27	1688.4	0.0460397	0.0355328	0.6457	245897	Spectrin beta chain, erythrocytic OS=Mus musculus OX=10090 GN=Sptb PE=1 SV=4		7.65973e+06	5.74905e+06		1.33235
XPP1_MOUSE	2	2	66.02	0.143331	0.0732532	0.273976	70231	Xaa-Pro aminopeptidase 1 OS=Mus musculus OX=10090 GN=Xpnpep1 PE=1 SV=1		211147	159105		1.32709
ROAA_MOUSE	3	3	129.03	0.184164	0.0876716	0.217569	30926	Heterogeneous nuclear ribonucleoprotein A/B OS=Mus musculus OX=10090 GN=Hnrnpab PE=1 SV=1		1.58925e+06	1.19871e+06		1.32581
ADA22_MOUSE	4	4	192.3	0.272557	0.113774	0.148602	102331	Disintegrin and metalloproteinase domain-containing protein 22 OS=Mus musculus OX=10090 GN=Adam22 PE=1 SV=2		338826	255759		1.32479
DCE1_MOUSE	4	4	393.38	0.165494	0.0814557	0.240383	67347	Glutamate decarboxylase 1 OS=Mus musculus OX=10090 GN=Gad1 PE=1 SV=2		1.26459e+06	955605		1.32334
SODM_MOUSE	6	6	534.97	0.000725545	0.00806813	1	24816	Superoxide dismutase [Mn], mitochondrial OS=Mus musculus OX=10090 GN=Sod2 PE=1 SV=3		1.36691e+07	1.03346e+07		1.32266
GDPD1_MOUSE	3	3	144.99	0.385626	0.145021	0.104532	36243	Lysophospholipase D GDPD1 OS=Mus musculus OX=10090 GN=Gdpd1 PE=1 SV=1		823046	622580		1.32199
EXOG_MOUSE	2	2	88.61	0.0719544	0.0462222	0.481384	41586	Nuclease EXOG, mitochondrial OS=Mus musculus OX=10090 GN=Exog PE=1 SV=1		628151	477022		1.31682
SPTB2_MOUSE;CE350_MOUSE	102	102	8022.24	0.000786668	0.00806813	1	274908	Spectrin beta chain, non-erythrocytic 1 OS=Mus musculus OX=10090 GN=Sptbn1 PE=1 SV=2		1.88867e+08	1.43451e+08		1.3166
K2C5_MOUSE;K2C4_MOUSE;K2C8_MOUSE;NFH_MOUSE	11	11	598.71	0.0772377	0.0481925	0.456821	61957	Keratin, type II cytoskeletal 5 OS=Mus musculus OX=10090 GN=Krt5 PE=1 SV=1		2.46514e+07	1.87301e+07		1.31614
PSA4_MOUSE	2	2	60.59	0.209456	0.0956626	0.192462	29737	Proteasome subunit alpha type-4 OS=Mus musculus OX=10090 GN=Psma4 PE=1 SV=1		633850	481646		1.31601
EFTU_MOUSE	8	8	515.11	0.0338772	0.0306281	0.757708	49876	Elongation factor Tu, mitochondrial OS=Mus musculus OX=10090 GN=Tufm PE=1 SV=1		6.04666e+06	4.59581e+06		1.31569
ACTY_MOUSE	5	5	325.66	0.0136876	0.0193522	0.970985	42369	Beta-centractin OS=Mus musculus OX=10090 GN=Actr1b PE=1 SV=1		3.36054e+06	2.55476e+06		1.3154
EPHA4_MOUSE;EPHA3_MOUSE	3	3	95.36	0.184015	0.0876716	0.217736	111340	Ephrin type-A receptor 4 OS=Mus musculus OX=10090 GN=Epha4 PE=1 SV=2		1.49735e+06	1.13847e+06		1.31523
KI21A_MOUSE	3	3	140.52	0.27161	0.113705	0.14912	187846	Kinesin-like protein KIF21A OS=Mus musculus OX=10090 GN=Kif21a PE=1 SV=2		105204	80095.3		1.31348
STML2_MOUSE	4	4	441.88	0.358656	0.138242	0.112564	38475	Stomatin-like protein 2, mitochondrial OS=Mus musculus OX=10090 GN=Stoml2 PE=1 SV=1		1.67626e+06	1.27915e+06		1.31045
STXB1_MOUSE	61	61	4598.24	0.000838311	0.00806813	1	67925	Syntaxin-binding protein 1 OS=Mus musculus OX=10090 GN=Stxbp1 PE=1 SV=2		2.86385e+08	2.18657e+08		1.30975
OPSB_MOUSE	6	6	434.72	0.0807923	0.0494356	0.441552	39694	Short-wave-sensitive opsin 1 OS=Mus musculus OX=10090 GN=Opn1sw PE=1 SV=1		4.34456e+07	3.32041e+07		1.30844
TWF1_MOUSE	2	2	130.51	0.223765	0.100131	0.180533	40283	Twinfilin-1 OS=Mus musculus OX=10090 GN=Twf1 PE=1 SV=2		198524	151929		1.30669
COF1_MOUSE;COF2_MOUSE	6	6	467.31	0.248279	0.107551	0.163036	18776	Cofilin-1 OS=Mus musculus OX=10090 GN=Cfl1 PE=1 SV=3		1.4951e+07	1.14455e+07		1.30628
ACTN4_MOUSE;ACTN2_MOUSE	9	9	467.32	0.027234	0.0278671	0.82942	105368	Alpha-actinin-4 OS=Mus musculus OX=10090 GN=Actn4 PE=1 SV=1		2.22367e+06	1.708e+06		1.30191
2AAA_MOUSE;2AAB_MOUSE	13	13	972.59	0.00102682	0.00806813	1	66079	Serine/threonine-protein phosphatase 2A 65 kDa regulatory subunit A alpha isoform OS=Mus musculus OX=10090 GN=Ppp2r1a PE=1 SV=3		1.36971e+07	1.05245e+07		1.30145
ELMD2_MOUSE	2	2	86.26	0.0806216	0.0494118	0.442264	35124	ELMO domain-containing protein 2 OS=Mus musculus OX=10090 GN=Elmod2 PE=1 SV=1		1.08292e+06	832086		1.30145
NFL_MOUSE	8	8	452.01	0.0490558	0.0370853	0.621882	61528	Neurofilament light polypeptide OS=Mus musculus OX=10090 GN=Nefl PE=1 SV=5		3.54935e+06	2.72782e+06		1.30117
CYC_MOUSE;CYC2_MOUSE	4	4	146.51	0.292869	0.119689	0.138264	11712	Cytochrome c, somatic OS=Mus musculus OX=10090 GN=Cycs PE=1 SV=2		1.53706e+06	1.18288e+06		1.29942
SYNJ1_MOUSE	8	8	394.76	0.0440318	0.0347088	0.662392	173821	Synaptojanin-1 OS=Mus musculus OX=10090 GN=Synj1 PE=1 SV=3		1.95156e+06	1.50288e+06		1.29854
ETFD_MOUSE	8	8	378.53	0.0367779	0.0318633	0.728597	68903	Electron transfer flavoprotein-ubiquinone oxidoreductase, mitochondrial OS=Mus musculus OX=10090 GN=Etfdh PE=1 SV=1		2.94127e+06	2.26973e+06		1.29587
AINX_MOUSE	3	3	135.52	0.118849	0.0645759	0.32287	55520	Alpha-internexin OS=Mus musculus OX=10090 GN=Ina PE=1 SV=3		476542	367768		1.29577
NDUA9_MOUSE	15	15	988.84	0.2361	0.10349	0.171312	42612	NADH dehydrogenase [ubiquinone] 1 alpha subcomplex subunit 9, mitochondrial OS=Mus musculus OX=10090 GN=Ndufa9 PE=1 SV=2		2.04039e+07	1.57548e+07		1.29509
AUXI_MOUSE	7	7	279.93	0.372497	0.141931	0.108296	103033	Putative tyrosine-protein phosphatase auxilin OS=Mus musculus OX=10090 GN=Dnajc6 PE=1 SV=2		1.75348e+06	1.35443e+06		1.29463
ANXA6_MOUSE	11	11	609.58	0.0695124	0.0452414	0.493565	76294	Annexin A6 OS=Mus musculus OX=10090 GN=Anxa6 PE=1 SV=3		2.94653e+06	2.29072e+06		1.28629
ECHM_MOUSE	4	4	252.83	0.0873193	0.0523852	0.415838	31853	Enoyl-CoA hydratase, mitochondrial OS=Mus musculus OX=10090 GN=Echs1 PE=1 SV=1		3.9532e+06	3.07855e+06		1.28411
NXNL1_MOUSE	7	7	390.51	0.0348098	0.0310255	0.748187	25068	Nucleoredoxin-like protein 1 OS=Mus musculus OX=10090 GN=Nxnl1 PE=1 SV=1		3.37581e+06	2.63146e+06		1.28287
PRIO_MOUSE	5	5	331.66	0.0572227	0.0404521	0.564308	28131	Major prion protein OS=Mus musculus OX=10090 GN=Prnp PE=1 SV=2		8.40882e+06	6.57527e+06		1.27886
MCAT_MOUSE	2	2	72.29	0.575772	0.193528	0.0701121	33347	Mitochondrial carnitine/acylcarnitine carrier protein OS=Mus musculus OX=10090 GN=Slc25a20 PE=1 SV=1		344518	269481		1.27845
NDUS4_MOUSE	6	6	328.53	0.153043	0.0766375	0.258238	19829	NADH dehydrogenase [ubiquinone] iron-sulfur protein 4, mitochondrial OS=Mus musculus OX=10090 GN=Ndufs4 PE=1 SV=3		1.03513e+07	8.09706e+06		1.2784
PGPS1_MOUSE	2	2	97.24	0.564728	0.190587	0.0714061	62906	CDP-diacylglycerol--glycerol-3-phosphate 3-phosphatidyltransferase, mitochondrial OS=Mus musculus OX=10090 GN=Pgs1 PE=1 SV=1		223394	175773		1.27092
TALDO_MOUSE	3	3	211.53	0.135618	0.0704606	0.287808	37534	Transaldolase OS=Mus musculus OX=10090 GN=Taldo1 PE=1 SV=2		2.77946e+06	2.1889e+06		1.2698
MPP6_MOUSE	5	5	199.68	0.188132	0.088726	0.213235	62877	MAGUK p55 subfamily member 6 OS=Mus musculus OX=10090 GN=Mpp6 PE=1 SV=1		2.27569e+06	1.79309e+06		1.26914
CAPS1_MOUSE	23	23	1327.73	0.0529508	0.0387514	0.593226	154099	Calcium-dependent secretion activator 1 OS=Mus musculus OX=10090 GN=Cadps PE=1 SV=3		1.57099e+07	1.24239e+07		1.26449
DIC_MOUSE	4	4	207.2	0.247319	0.107275	0.163661	32150	Mitochondrial dicarboxylate carrier OS=Mus musculus OX=10090 GN=Slc25a10 PE=1 SV=2		915000	724388		1.26314
MIC60_MOUSE	37	37	2744.32	0.0183587	0.0226388	0.928196	84247	MICOS complex subunit Mic60 OS=Mus musculus OX=10090 GN=Immt PE=1 SV=1		80565916	6.38396e+07		1.262
NB5R3_MOUSE	7	7	544.67	0.096042	0.0555718	0.385526	34334	NADH-cytochrome b5 reductase 3 OS=Mus musculus OX=10090 GN=Cyb5r3 PE=1 SV=3		4.87874e+06	3.8669e+06		1.26167
K0513_MOUSE	7	7	336.45	0.0651435	0.0436374	0.516806	46745	Uncharacterized protein KIAA0513 OS=Mus musculus OX=10090 GN=Kiaa0513 PE=1 SV=1		6.41576e+06	5.08849e+06		1.26084
H3C_MOUSE	3	3	100.27	0.0465539	0.0357635	0.641534	15363	Histone H3.3C OS=Mus musculus OX=10090 GN=H3f3c PE=3 SV=3		1.84348e+06	1.4623e+06		1.26067
PFKAM_MOUSE	11	8	605.56	0.160462	0.0792878	0.247313	86070	ATP-dependent 6-phosphofructokinase, muscle type OS=Mus musculus OX=10090 GN=Pfkm PE=1 SV=3		3.05901e+06	2.42685e+06		1.26048
NB5R1_MOUSE	3	3	128.73	0.0242546	0.0263258	0.863085	34284	NADH-cytochrome b5 reductase 1 OS=Mus musculus OX=10090 GN=Cyb5r1 PE=1 SV=1		876453	696055		1.25917
SRC_MOUSE	3	3	207.2	0.137383	0.0711551	0.284529	61120	Neuronal proto-oncogene tyrosine-protein kinase Src OS=Mus musculus OX=10090 GN=Src PE=1 SV=4		1.79986e+06	1.43061e+06		1.25811
ODPB_MOUSE	16	16	927.7	0.0220021	0.0252079	0.888545	39254	Pyruvate dehydrogenase E1 component subunit beta, mitochondrial OS=Mus musculus OX=10090 GN=Pdhb PE=1 SV=1		1.69586e+07	1.3489e+07		1.25722
6PGD_MOUSE	5	5	209.08	0.0313663	0.029599	0.784064	53726	6-phosphogluconate dehydrogenase, decarboxylating OS=Mus musculus OX=10090 GN=Pgd PE=1 SV=3		1.12341e+06	893752		1.25696
ODPX_MOUSE	5	5	199.77	0.267602	0.112618	0.151349	54250	Pyruvate dehydrogenase protein X component, mitochondrial OS=Mus musculus OX=10090 GN=Pdhx PE=1 SV=1		1.49014e+06	1.18634e+06		1.25608
NDUA4_MOUSE	4	4	182.69	0.308756	0.12436	0.131085	9321	Cytochrome c oxidase subunit NDUFA4 OS=Mus musculus OX=10090 GN=Ndufa4 PE=1 SV=2		2.61329e+07	2.08606e+07		1.25274
ANK3_MOUSE;ADCYA_MOUSE	16	10	790.42	0.107606	0.0601388	0.351177	215412	Ankyrin-3 OS=Mus musculus OX=10090 GN=Ank3 PE=1 SV=1		2.62247e+06	2.09351e+06		1.25266
CD166_MOUSE	8	8	421.72	0.0936458	0.0546342	0.393435	65735	CD166 antigen OS=Mus musculus OX=10090 GN=Alcam PE=1 SV=3		4.08587e+06	3.27358e+06		1.24813
GSK3B_MOUSE	2	2	61.49	0.0099525	0.0171977	0.992377	47194	Glycogen synthase kinase-3 beta OS=Mus musculus OX=10090 GN=Gsk3b PE=1 SV=2		266632	213860		1.24676
RER1_MOUSE	2	2	133.75	0.589908	0.19758	0.0685432	23087	Protein RER1 OS=Mus musculus OX=10090 GN=Rer1 PE=1 SV=1		491472	395011		1.2442
TMM11_MOUSE	2	2	111.8	0.514995	0.178146	0.0780669	21754	Transmembrane protein 11, mitochondrial OS=Mus musculus OX=10090 GN=Tmem11 PE=1 SV=1		1.32132e+06	1.06229e+06		1.24384
AP2A1_MOUSE	18	10	965	0.00768325	0.0151501	0.998206	108679	AP-2 complex subunit alpha-1 OS=Mus musculus OX=10090 GN=Ap2a1 PE=1 SV=1		6.42222e+06	5.16336e+06		1.24381
PI4KA_MOUSE	16	16	951.95	0.0829632	0.0503928	0.432681	239569	Phosphatidylinositol 4-kinase alpha OS=Mus musculus OX=10090 GN=Pi4ka PE=1 SV=2		6.26462e+06	5.03996e+06		1.24299
AT2C1_MOUSE	4	4	190.57	0.174779	0.0844667	0.228506	101318	Calcium-transporting ATPase type 2C member 1 OS=Mus musculus OX=10090 GN=Atp2c1 PE=1 SV=2		542638	436710		1.24256
C2C2L_MOUSE	15	15	1022.85	0.0250108	0.0266616	0.854508	76738	Phospholipid transfer protein C2CD2L OS=Mus musculus OX=10090 GN=C2cd2l PE=1 SV=3		1.10326e+07	8.89606e+06		1.24016
NDUS8_MOUSE	2	2	69.94	0.0394303	0.0330256	0.703295	24479	NADH dehydrogenase [ubiquinone] iron-sulfur protein 8, mitochondrial OS=Mus musculus OX=10090 GN=Ndufs8 PE=1 SV=1		957491	772956		1.23874
ARL3_MOUSE	7	7	657.23	0.23292	0.102366	0.173604	20645	ADP-ribosylation factor-like protein 3 OS=Mus musculus OX=10090 GN=Arl3 PE=1 SV=1		1.34046e+07	1.08252e+07		1.23828
NDKA_MOUSE	7	7	407.92	0.0859431	0.0517768	0.421027	17311	Nucleoside diphosphate kinase A OS=Mus musculus OX=10090 GN=Nme1 PE=1 SV=1		1.29205e+07	1.04357e+07		1.23811
RS21_MOUSE	4	4	142.82	0.0660514	0.0440475	0.511816	9250	40S ribosomal protein S21 OS=Mus musculus OX=10090 GN=Rps21 PE=1 SV=1		2.34902e+06	1.89799e+06		1.23764
PGM1_MOUSE;PGM5_MOUSE	10	10	430.7	0.0333698	0.030376	0.76295	61665	Phosphoglucomutase-1 OS=Mus musculus OX=10090 GN=Pgm1 PE=1 SV=4		2.01933e+06	1.63194e+06		1.23738
RLBP1_MOUSE	14	14	1375.68	0.0336383	0.0304536	0.76017	36670	Retinaldehyde-binding protein 1 OS=Mus musculus OX=10090 GN=Rlbp1 PE=1 SV=3		5.86719e+07	4.75337e+07		1.23432
BSN_MOUSE	15	15	688.89	0.102622	0.0583845	0.365255	420583	Protein bassoon OS=Mus musculus OX=10090 GN=Bsn PE=1 SV=4		3.33795e+06	2.70683e+06		1.23316
F162A_MOUSE	4	4	207.98	0.00967801	0.0170587	0.993366	17884	Protein FAM162A OS=Mus musculus OX=10090 GN=Fam162a PE=1 SV=1		3.63182e+06	2.95024e+06		1.23103
HNRPK_MOUSE	13	13	749.6	0.0315306	0.029599	0.782308	51230	Heterogeneous nuclear ribonucleoprotein K OS=Mus musculus OX=10090 GN=Hnrnpk PE=1 SV=1		9.79517e+06	7.97173e+06		1.22874
AP1B1_MOUSE	17	8	1273.16	0.217802	0.0981893	0.185332	104724	AP-1 complex subunit beta-1 OS=Mus musculus OX=10090 GN=Ap1b1 PE=1 SV=2		3.42082e+06	2.78728e+06		1.2273
CLCB_MOUSE	2	2	65.65	0.123169	0.0661119	0.3131	25270	Clathrin light chain B OS=Mus musculus OX=10090 GN=Cltb PE=1 SV=1		588480	479719		1.22672
CNNM1_MOUSE	3	3	137.78	0.105648	0.0596283	0.356584	105056	Metal transporter CNNM1 OS=Mus musculus OX=10090 GN=Cnnm1 PE=1 SV=5		199476	162902		1.22451
TIM44_MOUSE	7	7	353.28	0.0919556	0.0542194	0.399198	51401	Mitochondrial import inner membrane translocase subunit TIM44 OS=Mus musculus OX=10090 GN=Timm44 PE=1 SV=2		2.59151e+06	2.11725e+06		1.224
SYN2_MOUSE	4	4	272.25	0.254039	0.10877	0.159379	63618	Synapsin-2 OS=Mus musculus OX=10090 GN=Syn2 PE=1 SV=2		3.21986e+06	2.63084e+06		1.22389
G6PI_MOUSE	21	21	1319.26	0.0077386	0.0152141	0.998123	62955	Glucose-6-phosphate isomerase OS=Mus musculus OX=10090 GN=Gpi PE=1 SV=4		2.91336e+07	2.38082e+07		1.22368
SYN1_MOUSE	9	9	622.27	0.0392516	0.0330217	0.70496	74223	Synapsin-1 OS=Mus musculus OX=10090 GN=Syn1 PE=1 SV=2		1.03411e+07	8.46494e+06		1.22164
IDH3A_MOUSE	14	14	831.44	0.0722384	0.0462903	0.480002	40069	Isocitrate dehydrogenase [NAD] subunit alpha, mitochondrial OS=Mus musculus OX=10090 GN=Idh3a PE=1 SV=1		2.55727e+07	2.10308e+07		1.21596
DC1L1_MOUSE	7	7	234.8	0.0728579	0.0466422	0.477014	56864	Cytoplasmic dynein 1 light intermediate chain 1 OS=Mus musculus OX=10090 GN=Dync1li1 PE=1 SV=1		1.4436e+06	1.18926e+06		1.21386
PTPRF_MOUSE	6	6	204.35	0.254521	0.108836	0.15908	212439	Receptor-type tyrosine-protein phosphatase F OS=Mus musculus OX=10090 GN=Ptprf PE=1 SV=1		843613	695144		1.21358
TCPA_MOUSE	8	8	421.16	0.169987	0.0828134	0.234495	60867	T-complex protein 1 subunit alpha OS=Mus musculus OX=10090 GN=Tcp1 PE=1 SV=3		2.28397e+06	1.88283e+06		1.21305
COR1C_MOUSE	4	4	243.38	0.312494	0.125547	0.129498	53771	Coronin-1C OS=Mus musculus OX=10090 GN=Coro1c PE=1 SV=2		848308	699422		1.21287
EF1A2_MOUSE	5	5	211.49	0.213657	0.0970193	0.18881	50764	Elongation factor 1-alpha 2 OS=Mus musculus OX=10090 GN=Eef1a2 PE=1 SV=1		711115	587547		1.21031
FA49B_MOUSE	2	2	79.04	0.580112	0.194718	0.0696203	37038	Protein FAM49B OS=Mus musculus OX=10090 GN=Fam49b PE=1 SV=1		185571	153462		1.20923
SEPT8_MOUSE	7	7	420.39	0.523404	0.18021	0.0768363	50123	Septin-8 OS=Mus musculus OX=10090 GN=Septin8 PE=1 SV=4		3.81175e+06	3.15282e+06		1.209
SSDH_MOUSE	7	7	497.23	0.0820955	0.0500487	0.436187	56503	Succinate-semialdehyde dehydrogenase, mitochondrial OS=Mus musculus OX=10090 GN=Aldh5a1 PE=1 SV=1		4.44294e+06	3.67656e+06		1.20845
VAT1L_MOUSE	9	9	476.47	0.206764	0.0949142	0.194873	46130	Synaptic vesicle membrane protein VAT-1 homolog-like OS=Mus musculus OX=10090 GN=Vat1l PE=1 SV=2		5.7371e+06	4.75191e+06		1.20733
SUCB1_MOUSE	13	13	840.44	0.0182897	0.0226325	0.928911	50424	Succinate--CoA ligase [ADP-forming] subunit beta, mitochondrial OS=Mus musculus OX=10090 GN=Sucla2 PE=1 SV=2		1.67391e+07	1.38742e+07		1.20649
VAT1_MOUSE	6	6	320.2	0.302573	0.122524	0.133793	43297	Synaptic vesicle membrane protein VAT-1 homolog OS=Mus musculus OX=10090 GN=Vat1 PE=1 SV=3		2.12213e+06	1.76067e+06		1.2053
CNTN4_MOUSE	4	4	168.79	0.523889	0.180241	0.0767667	114217	Contactin-4 OS=Mus musculus OX=10090 GN=Cntn4 PE=1 SV=2		492532	408899		1.20453
SCN2B_MOUSE	2	2	66.15	0.252644	0.1084	0.160251	24554	Sodium channel subunit beta-2 OS=Mus musculus OX=10090 GN=Scn2b PE=1 SV=1		390898	324697		1.20389
DLGP1_MOUSE	2	2	124.92	0.00118987	0.00806813	1	111559	Disks large-associated protein 1 OS=Mus musculus OX=10090 GN=Dlgap1 PE=1 SV=3		438277	364163		1.20352
CNTP1_MOUSE	10	10	335.35	0.134797	0.0701293	0.289357	158208	Contactin-associated protein 1 OS=Mus musculus OX=10090 GN=Cntnap1 PE=1 SV=2		3.18271e+06	2.64814e+06		1.20187
PPM1H_MOUSE	3	3	135.34	0.143677	0.0732727	0.273385	56858	Protein phosphatase 1H OS=Mus musculus OX=10090 GN=Ppm1h PE=1 SV=1		1.30789e+06	1.08865e+06		1.20138
EF1A1_MOUSE;CHLE_MOUSE	19	19	1179.69	0.131405	0.069014	0.295927	50424	Elongation factor 1-alpha 1 OS=Mus musculus OX=10090 GN=Eef1a1 PE=1 SV=3		5.01684e+07	4.18272e+07		1.19942
DHE3_MOUSE	18	18	1170.01	0.0109314	0.0177877	0.98818	61640	Glutamate dehydrogenase 1, mitochondrial OS=Mus musculus OX=10090 GN=Glud1 PE=1 SV=1		2.79988e+07	2.3383e+07		1.1974
HS74L_MOUSE	10	10	539	0.0342595	0.030784	0.753786	95178	Heat shock 70 kDa protein 4L OS=Mus musculus OX=10090 GN=Hspa4l PE=1 SV=2		2.60913e+06	2.17907e+06		1.19736
CH60_MOUSE	27	27	2342.4	0.0286307	0.0284457	0.813857	61088	60 kDa heat shock protein, mitochondrial OS=Mus musculus OX=10090 GN=Hspd1 PE=1 SV=1		5.19745e+07	4.34457e+07		1.19631
KTN1_MOUSE	7	7	308.21	0.228643	0.101207	0.176778	153068	Kinectin OS=Mus musculus OX=10090 GN=Ktn1 PE=1 SV=1		1.2555e+06	1.05019e+06		1.19549
S23A2_MOUSE	3	3	173.57	0.0765028	0.0479962	0.460099	70744	Solute carrier family 23 member 2 OS=Mus musculus OX=10090 GN=Slc23a2 PE=1 SV=2		1.02704e+06	859786		1.19452
STIM1_MOUSE	3	3	117.24	0.0390182	0.0329452	0.707143	77803	Stromal interaction molecule 1 OS=Mus musculus OX=10090 GN=Stim1 PE=1 SV=2		1.73385e+06	1.45546e+06		1.19127
GBRB2_MOUSE	5	5	376.1	0.169767	0.0827669	0.234777	59386	Gamma-aminobutyric acid receptor subunit beta-2 OS=Mus musculus OX=10090 GN=Gabrb2 PE=1 SV=2		3.51906e+06	2.95641e+06		1.19031
CD81_MOUSE	7	7	799.87	0.0392588	0.0330217	0.704893	26481	CD81 antigen OS=Mus musculus OX=10090 GN=Cd81 PE=1 SV=2		3.84356e+07	3.24303e+07		1.18518
ALG2_MOUSE	7	7	567.83	0.11673	0.0637893	0.327875	48002	Alpha-1,3/1,6-mannosyltransferase ALG2 OS=Mus musculus OX=10090 GN=Alg2 PE=1 SV=2		5.15677e+06	4.35257e+06		1.18476
ARF5_MOUSE	3	3	199.74	0.618459	0.204667	0.0656507	20631	ADP-ribosylation factor 5 OS=Mus musculus OX=10090 GN=Arf5 PE=1 SV=2		1.47891e+06	1.24835e+06		1.18469
MYO5A_MOUSE;MYO5B_MOUSE	37	37	2349.96	0.0255118	0.026824	0.848833	217055	Unconventional myosin-Va OS=Mus musculus OX=10090 GN=Myo5a PE=1 SV=2		2.95552e+07	2.49751e+07		1.18339
CSKP_MOUSE	6	6	268.82	0.00650069	0.0143224	0.999434	105954	Peripheral plasma membrane protein CASK OS=Mus musculus OX=10090 GN=Cask PE=1 SV=2		3.08178e+06	2.61087e+06		1.18036
SYT7_MOUSE	2	2	113.18	0.419109	0.152841	0.0960205	45786	Synaptotagmin-7 OS=Mus musculus OX=10090 GN=Syt7 PE=1 SV=1		656448	557248		1.17802
AP2B1_MOUSE	32	23	1845.9	0.188847	0.0888741	0.212471	105428	AP-2 complex subunit beta OS=Mus musculus OX=10090 GN=Ap2b1 PE=1 SV=1		1.52806e+07	1.29807e+07		1.17718
PEBP1_MOUSE	6	6	478.44	0.0217872	0.0250915	0.890954	20988	Phosphatidylethanolamine-binding protein 1 OS=Mus musculus OX=10090 GN=Pebp1 PE=1 SV=3		1.14774e+07	9.75046e+06		1.17711
AAK1_MOUSE	9	9	407.97	0.0527528	0.0386914	0.594628	104024	AP2-associated protein kinase 1 OS=Mus musculus OX=10090 GN=Aak1 PE=1 SV=2		3.03499e+06	2.57983e+06		1.17643
MAP6_MOUSE	9	9	313.47	0.440267	0.158398	0.0913334	96676	Microtubule-associated protein 6 OS=Mus musculus OX=10090 GN=Map6 PE=1 SV=2		1.57104e+06	1.33787e+06		1.17428
TBA1A_MOUSE;TBA3_MOUSE;TBAL3_MOUSE	46	46	3690.89	0.0190196	0.0231478	0.921255	50788	Tubulin alpha-1A chain OS=Mus musculus OX=10090 GN=Tuba1a PE=1 SV=1		4.9346e+08	420313869		1.17403
PSB1_MOUSE	2	2	85.27	0.623845	0.20563	0.0651437	26583	Proteasome subunit beta type-1 OS=Mus musculus OX=10090 GN=Psmb1 PE=1 SV=1		302737	257950		1.17362
KCRU_MOUSE	10	10	533.66	0.0443896	0.0347434	0.659368	47373	Creatine kinase U-type, mitochondrial OS=Mus musculus OX=10090 GN=Ckmt1 PE=1 SV=1		2.2279e+07	1.89867e+07		1.1734
CAN5_MOUSE	5	5	225.61	0.0721914	0.0462903	0.48023	73878	Calpain-5 OS=Mus musculus OX=10090 GN=Capn5 PE=1 SV=1		901964	768847		1.17314
TIM50_MOUSE	3	3	215.21	0.133382	0.0697479	0.292064	39980	Mitochondrial import inner membrane translocase subunit TIM50 OS=Mus musculus OX=10090 GN=Timm50 PE=1 SV=1		2.58714e+06	2.20602e+06		1.17276
PP4P1_MOUSE	2	2	85.35	0.109552	0.0609698	0.345953	31110	Type 1 phosphatidylinositol 4,5-bisphosphate 4-phosphatase OS=Mus musculus OX=10090 GN=Pip4p1 PE=1 SV=1		1.32547e+06	1.1308e+06		1.17215
UBA1_MOUSE;UBA1Y_MOUSE	15	15	1255.69	0.00847468	0.0158269	0.996755	118931	Ubiquitin-like modifier-activating enzyme 1 OS=Mus musculus OX=10090 GN=Uba1 PE=1 SV=1		1.10153e+07	9.40833e+06		1.17081
AUHM_MOUSE	3	3	167.28	0.0850223	0.051438	0.424565	33659	Methylglutaconyl-CoA hydratase, mitochondrial OS=Mus musculus OX=10090 GN=Auh PE=1 SV=1		1.91584e+06	1.63773e+06		1.16982
VAS1_MOUSE	6	6	201.57	0.279396	0.115966	0.144962	51089	V-type proton ATPase subunit S1 OS=Mus musculus OX=10090 GN=Atp6ap1 PE=1 SV=1		2.31243e+06	1.97758e+06		1.16933
GAL3A_MOUSE	8	8	453.61	0.0261318	0.0272175	0.841822	28415	Glutamine amidotransferase-like class 1 domain-containing protein 3A, mitochondrial OS=Mus musculus OX=10090 GN=Gatd3a PE=1 SV=1		5.80363e+06	4.97105e+06		1.16748
DAAM1_MOUSE;DAAM2_MOUSE	3	3	155.14	0.592987	0.197913	0.0682139	123863	Disheveled-associated activator of morphogenesis 1 OS=Mus musculus OX=10090 GN=Daam1 PE=1 SV=4		261477	224229		1.16612
TPIS_MOUSE	14	14	1191.78	0.0793513	0.0489448	0.447627	32684	Triosephosphate isomerase OS=Mus musculus OX=10090 GN=Tpi1 PE=1 SV=4		5.40517e+07	4.63676e+07		1.16572
C1QRF_MOUSE	2	2	109.83	0.617028	0.204358	0.0657874	26711	C1q-related factor OS=Mus musculus OX=10090 GN=C1ql1 PE=1 SV=2		1.54412e+06	1.32502e+06		1.16536
DDB1_MOUSE	2	2	67.96	0.424944	0.154137	0.0946788	128027	DNA damage-binding protein 1 OS=Mus musculus OX=10090 GN=Ddb1 PE=1 SV=2		264052	226705		1.16474
PP2BB_MOUSE	11	6	749.87	0.0370908	0.0319859	0.725546	59820	Serine/threonine-protein phosphatase 2B catalytic subunit beta isoform OS=Mus musculus OX=10090 GN=Ppp3cb PE=1 SV=2		9.26842e+06	7.97975e+06		1.16149
QCR1_MOUSE;MPPB_MOUSE	30	30	2855.55	0.0608771	0.0418252	0.541469	53446	Cytochrome b-c1 complex subunit 1, mitochondrial OS=Mus musculus OX=10090 GN=Uqcrc1 PE=1 SV=2		1.12497e+08	9.68638e+07		1.1614
UGGG1_MOUSE	10	10	493.24	0.1233	0.0661289	0.312812	177007	UDP-glucose:glycoprotein glucosyltransferase 1 OS=Mus musculus OX=10090 GN=Uggt1 PE=1 SV=4		1.81254e+06	1.56083e+06		1.16127
U119A_MOUSE;U119B_MOUSE	4	4	228.7	0.0386183	0.0328004	0.710906	27164	Protein unc-119 homolog A OS=Mus musculus OX=10090 GN=Unc119 PE=1 SV=1		2.28874e+06	1.9712e+06		1.16109
PP2BA_MOUSE	9	4	528.1	0.299316	0.12165	0.135263	59291	Serine/threonine-protein phosphatase 2B catalytic subunit alpha isoform OS=Mus musculus OX=10090 GN=Ppp3ca PE=1 SV=1		2.50904e+06	2.16458e+06		1.15914
SYSC_MOUSE	4	4	240.15	0.364701	0.140085	0.11066	58865	Serine--tRNA ligase, cytoplasmic OS=Mus musculus OX=10090 GN=Sars PE=1 SV=3		838962	723846		1.15903
CCG7_MOUSE	2	2	144.54	0.473664	0.167155	0.0848374	31325	Voltage-dependent calcium channel gamma-7 subunit OS=Mus musculus OX=10090 GN=Cacng7 PE=1 SV=1		282821	244073		1.15876
CAMKV_MOUSE	6	6	291.26	0.0830547	0.0504022	0.432314	55242	CaM kinase-like vesicle-associated protein OS=Mus musculus OX=10090 GN=Camkv PE=1 SV=2		2.78824e+06	2.40835e+06		1.15774
KAP1_MOUSE	2	2	71.18	0.586215	0.196442	0.068944	43596	cAMP-dependent protein kinase type I-beta regulatory subunit OS=Mus musculus OX=10090 GN=Prkar1b PE=1 SV=2		530075	458175		1.15693
NCPR_MOUSE	8	8	387.1	0.41918	0.152841	0.0960039	77394	NADPH--cytochrome P450 reductase OS=Mus musculus OX=10090 GN=Por PE=1 SV=2		2.69451e+06	2.33009e+06		1.1564
S29A1_MOUSE	2	2	69.74	0.451184	0.161191	0.0890963	51014	Equilibrative nucleoside transporter 1 OS=Mus musculus OX=10090 GN=Slc29a1 PE=1 SV=3		691020	599462		1.15273
LANC2_MOUSE	7	7	389.4	0.0168115	0.0215247	0.943763	51486	LanC-like protein 2 OS=Mus musculus OX=10090 GN=Lancl2 PE=1 SV=1		2.45655e+06	2.13269e+06		1.15185
GBB1_MOUSE	110	85	10817.5	0.0585594	0.0409168	0.555761	38151	Guanine nucleotide-binding protein G(I)/G(S)/G(T) subunit beta-1 OS=Mus musculus OX=10090 GN=Gnb1 PE=1 SV=3		2768728830	2404309380		1.15157
FXL20_MOUSE	5	5	299.22	0.342312	0.133805	0.118046	50189	F-box/LRR-repeat protein 20 OS=Mus musculus OX=10090 GN=Fbxl20 PE=1 SV=3		867413	753591		1.15104
PLXA1_MOUSE;PLXA3_MOUSE	8	8	369.25	0.492193	0.172206	0.0816452	214158	Plexin-A1 OS=Mus musculus OX=10090 GN=Plxna1 PE=1 SV=1		1.80346e+06	1.56691e+06		1.15097
RL32_MOUSE	3	3	221.34	0.444059	0.159331	0.090543	15964	60S ribosomal protein L32 OS=Mus musculus OX=10090 GN=Rpl32 PE=1 SV=2		2.85656e+06	2.48466e+06		1.14968
TP4A1_MOUSE;TP4A2_MOUSE	4	4	121.59	0.375972	0.142818	0.107274	20144	Protein tyrosine phosphatase type IVA 1 OS=Mus musculus OX=10090 GN=Ptp4a1 PE=1 SV=1		764466	666630		1.14676
SEP11_MOUSE;SEP10_MOUSE	7	7	360.2	0.091257	0.0539031	0.401626	50005	Septin-11 OS=Mus musculus OX=10090 GN=Septin11 PE=1 SV=4		4.13576e+06	3.61014e+06		1.14559
MYH10_MOUSE	36	30	2801.73	0.362734	0.139491	0.111272	229824	Myosin-10 OS=Mus musculus OX=10090 GN=Myh10 PE=1 SV=2		1.20947e+07	1.05952e+07		1.14153
PSA6_MOUSE	2	2	113.07	0.553139	0.187342	0.0728318	27811	Proteasome subunit alpha type-6 OS=Mus musculus OX=10090 GN=Psma6 PE=1 SV=1		291352	255413		1.14071
ASNA_MOUSE	5	5	226.82	0.435108	0.157052	0.092432	39254	ATPase Asna1 OS=Mus musculus OX=10090 GN=Asna1 PE=1 SV=2		1.50104e+06	1.31632e+06		1.14033
ECHA_MOUSE	13	13	736.92	0.14868	0.0749044	0.265093	83302	Trifunctional enzyme subunit alpha, mitochondrial OS=Mus musculus OX=10090 GN=Hadha PE=1 SV=1		5.27095e+06	4.62942e+06		1.13857
GABT_MOUSE	22	22	1630.27	0.100714	0.0575452	0.370926	57100	4-aminobutyrate aminotransferase, mitochondrial OS=Mus musculus OX=10090 GN=Abat PE=1 SV=1		3.11755e+07	2.74087e+07		1.13743
EPHA5_MOUSE	2	2	112.62	0.670131	0.217704	0.0612424	98362	Ephrin type-A receptor 5 OS=Mus musculus OX=10090 GN=Epha5 PE=1 SV=2		530820	466869		1.13698
F120A_MOUSE	3	3	124.02	0.461564	0.164281	0.0870741	122766	Constitutive coactivator of PPAR-gamma-like protein 1 OS=Mus musculus OX=10090 GN=FAM120A PE=1 SV=2		478995	421560		1.13624
MACF1_MOUSE	12	12	625.15	0.18339	0.0875461	0.218434	836893	Microtubule-actin cross-linking factor 1 OS=Mus musculus OX=10090 GN=Macf1 PE=1 SV=2		1.88408e+06	1.65885e+06		1.13578
MK01_MOUSE;MK03_MOUSE	5	5	220.12	0.54098	0.184351	0.0744067	41648	Mitogen-activated protein kinase 1 OS=Mus musculus OX=10090 GN=Mapk1 PE=1 SV=3		843306	744414		1.13284
MOT4_MOUSE;RBM43_MOUSE	5	5	266.43	0.365543	0.140246	0.1104	50968	Monocarboxylate transporter 4 OS=Mus musculus OX=10090 GN=Slc16a3 PE=1 SV=1		3.36387e+06	2.97127e+06		1.13213
TBB2A_MOUSE	56	56	4148.22	0.00315099	0.0111319	1	50274	Tubulin beta-2A chain OS=Mus musculus OX=10090 GN=Tubb2a PE=1 SV=1		3.38342e+08	298944688		1.13179
SAHH3_MOUSE;SAHH2_MOUSE	4	4	211.51	0.314428	0.126019	0.128691	67883	Putative adenosylhomocysteinase 3 OS=Mus musculus OX=10090 GN=Ahcyl2 PE=1 SV=1		2.96197e+06	2.61945e+06		1.13076
CTNA2_MOUSE	13	13	963.87	0.311299	0.125142	0.130001	106018	Catenin alpha-2 OS=Mus musculus OX=10090 GN=Ctnna2 PE=1 SV=3		7.67917e+06	6.79161e+06		1.13068
AN32A_MOUSE;AN32B_MOUSE	2	2	126.07	0.335025	0.131654	0.120661	28691	Acidic leucine-rich nuclear phosphoprotein 32 family member A OS=Mus musculus OX=10090 GN=Anp32a PE=1 SV=1		1.24926e+07	1.10575e+07		1.12979
MDGA2_MOUSE	9	9	395.14	0.406977	0.150328	0.0989379	107705	MAM domain-containing glycosylphosphatidylinositol anchor protein 2 OS=Mus musculus OX=10090 GN=Mdga2 PE=1 SV=1		2.12318e+06	1.8811e+06		1.12869
FUMH_MOUSE	12	12	775.43	0.273475	0.113864	0.148104	54550	Fumarate hydratase, mitochondrial OS=Mus musculus OX=10090 GN=Fh PE=1 SV=3		8.2187e+06	7.2868e+06		1.12789
ARP2_MOUSE	4	4	160.49	0.124236	0.0664699	0.310771	45017	Actin-related protein 2 OS=Mus musculus OX=10090 GN=Actr2 PE=1 SV=1		2.16705e+06	1.92659e+06		1.12481
CYFP2_MOUSE;CYFP1_MOUSE	6	6	300.15	0.128767	0.0681261	0.301233	147447	Cytoplasmic FMR1-interacting protein 2 OS=Mus musculus OX=10090 GN=Cyfip2 PE=1 SV=2		808416	718955		1.12443
CD9_MOUSE	6	6	516.6	0.138287	0.0715676	0.282876	25811	CD9 antigen OS=Mus musculus OX=10090 GN=Cd9 PE=1 SV=2		8.21652e+06	7.31287e+06		1.12357
AP2A2_MOUSE	25	18	1646.78	0.0333223	0.0303744	0.763443	104863	AP-2 complex subunit alpha-2 OS=Mus musculus OX=10090 GN=Ap2a2 PE=1 SV=2		1.48973e+07	1.32619e+07		1.12331
GABR2_MOUSE	3	3	142.08	0.291993	0.119404	0.138682	106625	Gamma-aminobutyric acid type B receptor subunit 2 OS=Mus musculus OX=10090 GN=Gabbr2 PE=1 SV=2		1.69663e+06	1.51063e+06		1.12312
SFXN5_MOUSE	11	11	871.76	0.116026	0.0635617	0.329568	37476	Sideroflexin-5 OS=Mus musculus OX=10090 GN=Sfxn5 PE=1 SV=2		1.31212e+07	1.17172e+07		1.11983
PGK1_MOUSE;PGK2_MOUSE	25	25	1792.93	0.339307	0.132865	0.119111	44921	Phosphoglycerate kinase 1 OS=Mus musculus OX=10090 GN=Pgk1 PE=1 SV=4		5.8724e+07	5.24537e+07		1.11954
PYC_MOUSE	9	9	447.69	0.00614026	0.0143096	0.999636	130344	Pyruvate carboxylase, mitochondrial OS=Mus musculus OX=10090 GN=Pc PE=1 SV=1		1.88959e+06	1.68938e+06		1.11852
MYH9_MOUSE	13	7	797.47	0.535739	0.182753	0.0751117	227429	Myosin-9 OS=Mus musculus OX=10090 GN=Myh9 PE=1 SV=4		934763	836008		1.11813
PTPRS_MOUSE	7	7	353.73	0.475774	0.167772	0.0844602	212968	Receptor-type tyrosine-protein phosphatase S OS=Mus musculus OX=10090 GN=Ptprs PE=1 SV=1		1.53083e+06	1.36945e+06		1.11784
VIGLN_MOUSE	2	2	64.8	0.867498	0.265039	0.0516538	142225	Vigilin OS=Mus musculus OX=10090 GN=Hdlbp PE=1 SV=1		159151	142760		1.11481
DMXL2_MOUSE;DMXL1_MOUSE	11	11	482.96	0.0235212	0.025997	0.871401	341531	DmX-like protein 2 OS=Mus musculus OX=10090 GN=Dmxl2 PE=1 SV=3		1.96863e+06	1.76608e+06		1.11469
TBB4A_MOUSE	6	6	608.73	0.105257	0.0595269	0.357684	50010	Tubulin beta-4A chain OS=Mus musculus OX=10090 GN=Tubb4a PE=1 SV=3		1.53684e+07	1.37885e+07		1.11458
PARK7_MOUSE	4	4	323.34	0.380856	0.144042	0.105869	20236	Protein/nucleic acid deglycase DJ-1 OS=Mus musculus OX=10090 GN=Park7 PE=1 SV=1		4.98756e+06	4.47869e+06		1.11362
COPB_MOUSE	2	2	69.23	0.315149	0.126232	0.128393	108138	Coatomer subunit beta OS=Mus musculus OX=10090 GN=Copb1 PE=1 SV=1		128415	115359		1.11318
PKP4_MOUSE	3	3	126.15	0.541904	0.184383	0.0742841	132268	Plakophilin-4 OS=Mus musculus OX=10090 GN=Pkp4 PE=1 SV=1		564460	507099		1.11312
ODP2_MOUSE	18	18	1149.73	0.178598	0.0857513	0.223934	68469	Dihydrolipoyllysine-residue acetyltransferase component of pyruvate dehydrogenase complex, mitochondrial OS=Mus musculus OX=10090 GN=Dlat PE=1 SV=2		3.8292e+07	3.44148e+07		1.11266
TDRKH_MOUSE	6	6	384.11	0.101565	0.0579321	0.368375	62494	Tudor and KH domain-containing protein OS=Mus musculus OX=10090 GN=Tdrkh PE=1 SV=1		1.07807e+06	968933		1.11264
PP2AA_MOUSE	4	4	207.58	0.209462	0.0956626	0.192457	36156	Serine/threonine-protein phosphatase 2A catalytic subunit alpha isoform OS=Mus musculus OX=10090 GN=Ppp2ca PE=1 SV=1		2.50939e+06	2.25982e+06		1.11044
MDHC_MOUSE	12	12	625.18	0.145883	0.0739415	0.269669	36659	Malate dehydrogenase, cytoplasmic OS=Mus musculus OX=10090 GN=Mdh1 PE=1 SV=3		2.23259e+07	2.01093e+07		1.11023
RL23_MOUSE	3	3	306.99	0.323151	0.128585	0.125168	14970	60S ribosomal protein L23 OS=Mus musculus OX=10090 GN=Rpl23 PE=1 SV=1		1.41254e+07	1.27298e+07		1.10964
NDRG3_MOUSE	4	4	399.63	0.134207	0.0700013	0.29048	42042	Protein NDRG3 OS=Mus musculus OX=10090 GN=Ndrg3 PE=1 SV=1		2.89254e+06	2.61052e+06		1.10803
HYOU1_MOUSE	15	15	951.64	0.0507993	0.0378861	0.608771	111340	Hypoxia up-regulated protein 1 OS=Mus musculus OX=10090 GN=Hyou1 PE=1 SV=1		5.04489e+06	4.55428e+06		1.10773
GPDM_MOUSE	11	11	389.27	0.00803243	0.0154876	0.997636	81416	Glycerol-3-phosphate dehydrogenase, mitochondrial OS=Mus musculus OX=10090 GN=Gpd2 PE=1 SV=2		2.96267e+06	2.67495e+06		1.10756
GBB3_MOUSE	33	21	2065.03	0.143335	0.0732532	0.273969	38185	Guanine nucleotide-binding protein G(I)/G(S)/G(T) subunit beta-3 OS=Mus musculus OX=10090 GN=Gnb3 PE=1 SV=2		6.28961e+07	5.6901e+07		1.10536
SPCS2_MOUSE	3	3	176.41	0.0608438	0.0418252	0.54167	25190	Signal peptidase complex subunit 2 OS=Mus musculus OX=10090 GN=Spcs2 PE=1 SV=1		755148	683535		1.10477
MSI2H_MOUSE	3	3	119.73	0.685333	0.221718	0.0601248	37086	RNA-binding protein Musashi homolog 2 OS=Mus musculus OX=10090 GN=Msi2 PE=1 SV=1		1.42196e+06	1.28997e+06		1.10233
TCPG_MOUSE	9	9	441.02	0.602768	0.200272	0.0671964	61162	T-complex protein 1 subunit gamma OS=Mus musculus OX=10090 GN=Cct3 PE=1 SV=1		3.42364e+06	3.1062e+06		1.10219
REEP6_MOUSE	4	4	350.3	0.271896	0.113705	0.148963	22361	Receptor expression-enhancing protein 6 OS=Mus musculus OX=10090 GN=Reep6 PE=1 SV=1		8.61418e+06	7.82194e+06		1.10128
RS16_MOUSE	8	8	314.61	0.0537214	0.0389294	0.587822	16549	40S ribosomal protein S16 OS=Mus musculus OX=10090 GN=Rps16 PE=1 SV=4		8.39702e+06	7.62796e+06		1.10082
CNDP2_MOUSE	7	7	374.34	0.628144	0.206535	0.0647475	53190	Cytosolic non-specific dipeptidase OS=Mus musculus OX=10090 GN=Cndp2 PE=1 SV=1		1.32908e+06	1.20804e+06		1.10019
DPYL4_MOUSE;ZSC20_MOUSE	12	12	554.28	0.357376	0.137989	0.112975	62493	Dihydropyrimidinase-related protein 4 OS=Mus musculus OX=10090 GN=Dpysl4 PE=1 SV=1		8.16689e+06	7.42406e+06		1.10006
CAP1_MOUSE	8	8	547.44	0.327193	0.12965	0.123598	51875	Adenylyl cyclase-associated protein 1 OS=Mus musculus OX=10090 GN=Cap1 PE=1 SV=4		3.06429e+06	2.78664e+06		1.09964
SEPT7_MOUSE	7	7	535.02	0.0425438	0.0341702	0.67521	50860	Septin-7 OS=Mus musculus OX=10090 GN=Septin7 PE=1 SV=1		9.85969e+06	8.97614e+06		1.09843
CALU_MOUSE	5	5	217.89	0.0281183	0.0281664	0.819543	37155	Calumenin OS=Mus musculus OX=10090 GN=Calu PE=1 SV=1		2.20861e+06	2.01112e+06		1.0982
SNX1_MOUSE;SNX2_MOUSE	2	2	85.14	0.637843	0.209206	0.06388	59030	Sorting nexin-1 OS=Mus musculus OX=10090 GN=Snx1 PE=1 SV=1		541604	493696		1.09704
RAB12_MOUSE	3	2	195.22	0.446533	0.159959	0.090035	27653	Ras-related protein Rab-12 OS=Mus musculus OX=10090 GN=Rab12 PE=1 SV=3		482801	440422		1.09622
NDUV1_MOUSE	23	23	1361.46	0.017709	0.0222034	0.93486	51486	NADH dehydrogenase [ubiquinone] flavoprotein 1, mitochondrial OS=Mus musculus OX=10090 GN=Ndufv1 PE=1 SV=1		3.13016e+07	2.85635e+07		1.09586
IGS21_MOUSE	7	7	517.84	0.382734	0.144423	0.105338	52247	Immunoglobulin superfamily member 21 OS=Mus musculus OX=10090 GN=Igsf21 PE=1 SV=1		2.96557e+06	2.70847e+06		1.09492
OXR1_MOUSE	2	2	129.94	0.685975	0.221818	0.0600793	96309	Oxidation resistance protein 1 OS=Mus musculus OX=10090 GN=Oxr1 PE=1 SV=3		174329	159262		1.0946
SNP47_MOUSE	3	3	167.32	0.571365	0.192339	0.0706211	46723	Synaptosomal-associated protein 47 OS=Mus musculus OX=10090 GN=Snap47 PE=1 SV=1		432349	395199		1.094
GLPK_MOUSE;GLPK2_MOUSE	7	7	542.09	0.530112	0.18143	0.0758868	62043	Glycerol kinase OS=Mus musculus OX=10090 GN=Gk PE=1 SV=2		4.48428e+06	4.10296e+06		1.09294
FKBP4_MOUSE	3	3	143.39	0.388241	0.14581	0.103813	51939	Peptidyl-prolyl cis-trans isomerase FKBP4 OS=Mus musculus OX=10090 GN=Fkbp4 PE=1 SV=5		550400	503797		1.0925
FBX6_MOUSE	4	4	108.13	0.516185	0.178464	0.07789	35041	F-box only protein 6 OS=Mus musculus OX=10090 GN=Fbxo6 PE=1 SV=1		768839	703831		1.09236
DX39B_MOUSE;DX39A_MOUSE	4	4	218.3	0.708973	0.228587	0.0585324	49460	Spliceosome RNA helicase Ddx39b OS=Mus musculus OX=10090 GN=Ddx39b PE=1 SV=1		565695	518337		1.09137
CHMP6_MOUSE	2	2	123.17	0.229243	0.101353	0.176326	23458	Charged multivesicular body protein 6 OS=Mus musculus OX=10090 GN=Chmp6 PE=1 SV=2		1.46738e+06	1.34472e+06		1.09121
SODC_MOUSE	3	3	289.99	0.465832	0.165113	0.0862706	16104	Superoxide dismutase [Cu-Zn] OS=Mus musculus OX=10090 GN=Sod1 PE=1 SV=2		6.9088e+06	6.33894e+06		1.0899
HUWE1_MOUSE	2	2	50.53	0.789998	0.246859	0.0542637	486267	E3 ubiquitin-protein ligase HUWE1 OS=Mus musculus OX=10090 GN=Huwe1 PE=1 SV=5		57093.9	52461.4		1.0883
GNAT2_MOUSE	35	11	2839.64	0.180045	0.0863211	0.222247	40662	Guanine nucleotide-binding protein G(t) subunit alpha-2 OS=Mus musculus OX=10090 GN=Gnat2 PE=2 SV=2		3.8352e+07	3.52581e+07		1.08775
PCLO_MOUSE	9	9	473.88	0.335403	0.131661	0.120522	552378	Protein piccolo OS=Mus musculus OX=10090 GN=Pclo PE=1 SV=4		1.50748e+06	1.38638e+06		1.08735
KCND2_MOUSE	2	2	183.57	0.666111	0.21666	0.0615508	71444	Potassium voltage-gated channel subfamily D member 2 OS=Mus musculus OX=10090 GN=Kcnd2 PE=1 SV=1		396352	364616		1.08704
ABCB8_MOUSE	3	3	114.2	0.206823	0.0949142	0.194819	78691	ATP-binding cassette sub-family B member 8, mitochondrial OS=Mus musculus OX=10090 GN=Abcb8 PE=1 SV=1		226757	208854		1.08572
LAMP1_MOUSE	2	2	174.2	0.00399544	0.0124648	0.999995	44293	Lysosome-associated membrane glycoprotein 1 OS=Mus musculus OX=10090 GN=Lamp1 PE=1 SV=2		4.29266e+06	3.95557e+06		1.08522
ENOG_MOUSE	12	12	1252.29	0.192797	0.0901103	0.208342	47609	Gamma-enolase OS=Mus musculus OX=10090 GN=Eno2 PE=1 SV=2		2.09187e+07	1.92768e+07		1.08517
EMB_MOUSE	5	5	256.48	0.336919	0.132026	0.119971	37554	Embigin OS=Mus musculus OX=10090 GN=Emb PE=1 SV=2		2.05681e+06	1.89713e+06		1.08417
SYT2_MOUSE	3	3	234.79	0.630152	0.20699	0.0645649	47745	Synaptotagmin-2 OS=Mus musculus OX=10090 GN=Syt2 PE=1 SV=1		3.07791e+06	2.84508e+06		1.08183
CH10_MOUSE	5	5	254.25	0.397135	0.148175	0.10144	10956	10 kDa heat shock protein, mitochondrial OS=Mus musculus OX=10090 GN=Hspe1 PE=1 SV=2		1.22394e+07	1.13165e+07		1.08155
CTNB1_MOUSE	16	16	1246.29	0.0492087	0.0371164	0.620712	86043	Catenin beta-1 OS=Mus musculus OX=10090 GN=Ctnnb1 PE=1 SV=1		1.75075e+07	1.61919e+07		1.08125
NDRG1_MOUSE	6	6	454.83	0.159329	0.0788351	0.248924	43437	Protein NDRG1 OS=Mus musculus OX=10090 GN=Ndrg1 PE=1 SV=1		5.54296e+06	5.13126e+06		1.08023
DCAKD_MOUSE	5	5	164.55	0.750853	0.23782	0.0561104	26573	Dephospho-CoA kinase domain-containing protein OS=Mus musculus OX=10090 GN=Dcakd PE=1 SV=1		934356	865269		1.07985
IQEC3_MOUSE	11	11	587.48	0.0438829	0.0347088	0.663658	130521	IQ motif and SEC7 domain-containing protein 3 OS=Mus musculus OX=10090 GN=Iqsec3 PE=1 SV=1		5.19874e+06	4.818e+06		1.07902
CDS2_MOUSE	5	5	333.79	0.470518	0.166398	0.085407	51850	Phosphatidate cytidylyltransferase 2 OS=Mus musculus OX=10090 GN=Cds2 PE=1 SV=1		7.65318e+06	7.09507e+06		1.07866
RFTN2_MOUSE	3	3	150.66	0.641911	0.210022	0.0635269	55507	Raftlin-2 OS=Mus musculus OX=10090 GN=Rftn2 PE=1 SV=3		347602	323070		1.07593
TBB3_MOUSE	9	9	691.8	0.252731	0.1084	0.160196	50842	Tubulin beta-3 chain OS=Mus musculus OX=10090 GN=Tubb3 PE=1 SV=1		3.0431e+07	2.83267e+07		1.07429
KCC2D_MOUSE	11	11	804.91	0.3989	0.148558	0.100982	56961	Calcium/calmodulin-dependent protein kinase type II subunit delta OS=Mus musculus OX=10090 GN=Camk2d PE=1 SV=1		3.18926e+07	2.96895e+07		1.07421
MMSA_MOUSE	3	3	107.55	0.34966	0.13572	0.115518	58335	Methylmalonate-semialdehyde dehydrogenase [acylating], mitochondrial OS=Mus musculus OX=10090 GN=Aldh6a1 PE=1 SV=1		1.01569e+06	946172		1.07348
GEPH_MOUSE	16	16	1175.66	0.371912	0.141871	0.10847	83971	Gephyrin OS=Mus musculus OX=10090 GN=Gphn PE=1 SV=2		1.71752e+07	1.6004e+07		1.07318
CKAP4_MOUSE	11	11	739.09	0.679804	0.220037	0.0605225	63711	Cytoskeleton-associated protein 4 OS=Mus musculus OX=10090 GN=Ckap4 PE=1 SV=2		6.1854e+06	5.76517e+06		1.07289
ROA0_MOUSE	2	2	244.5	0.725905	0.232579	0.0574943	30683	Heterogeneous nuclear ribonucleoprotein A0 OS=Mus musculus OX=10090 GN=Hnrnpa0 PE=1 SV=1		3.13068e+06	2.92648e+06		1.06978
DHCR7_MOUSE	2	2	94.85	0.751383	0.237875	0.0560828	54625	7-dehydrocholesterol reductase OS=Mus musculus OX=10090 GN=Dhcr7 PE=1 SV=1		227839	213078		1.06928
SYQ_MOUSE	2	2	99.46	0.756385	0.238889	0.055826	88533	Glutamine--tRNA ligase OS=Mus musculus OX=10090 GN=Qars PE=1 SV=1		22756	21331.5		1.06678
KCAB2_MOUSE	2	2	107.02	0.754963	0.238667	0.0558984	41280	Voltage-gated potassium channel subunit beta-2 OS=Mus musculus OX=10090 GN=Kcnab2 PE=1 SV=1		212900	199605		1.06661
DYN3_MOUSE	11	11	694.06	0.52107	0.179873	0.0771733	97529	Dynamin-3 OS=Mus musculus OX=10090 GN=Dnm3 PE=1 SV=1		3.76697e+06	3.53226e+06		1.06645
DYHC1_MOUSE	79	79	4332.93	0.156523	0.0778078	0.253002	534447	Cytoplasmic dynein 1 heavy chain 1 OS=Mus musculus OX=10090 GN=Dync1h1 PE=1 SV=2		3.27245e+07	3.06874e+07		1.06638
VPS35_MOUSE	10	10	731.1	0.443844	0.159331	0.0905875	92453	Vacuolar protein sorting-associated protein 35 OS=Mus musculus OX=10090 GN=Vps35 PE=1 SV=1		4.11918e+06	3.86662e+06		1.06532
PSA_MOUSE	4	4	151.09	0.0477536	0.0364743	0.631984	103944	Puromycin-sensitive aminopeptidase OS=Mus musculus OX=10090 GN=Npepps PE=1 SV=2		1.31709e+06	1.23689e+06		1.06484
GRP75_MOUSE	14	13	1076.47	0.19427	0.0905923	0.20684	73701	Stress-70 protein, mitochondrial OS=Mus musculus OX=10090 GN=Hspa9 PE=1 SV=3		1.60688e+07	1.50966e+07		1.0644
ALDOA_MOUSE	20	20	1495.87	0.0063587	0.0143096	0.999522	39787	Fructose-bisphosphate aldolase A OS=Mus musculus OX=10090 GN=Aldoa PE=1 SV=2		7.58943e+07	7.13773e+07		1.06328
DPYL5_MOUSE;DPYS_MOUSE	4	4	160.97	0.424108	0.154002	0.0948687	62047	Dihydropyrimidinase-related protein 5 OS=Mus musculus OX=10090 GN=Dpysl5 PE=1 SV=1		807487	760227		1.06217
NOE1_MOUSE	3	3	94.44	0.260105	0.110513	0.155691	55705	Noelin OS=Mus musculus OX=10090 GN=Olfm1 PE=1 SV=1		318632	300544		1.06018
SEPT2_MOUSE	4	4	249.61	0.205947	0.0946584	0.195615	41727	Septin-2 OS=Mus musculus OX=10090 GN=Septin2 PE=1 SV=2		1.65593e+06	1.56278e+06		1.05961
SYIM_MOUSE	5	5	314.07	0.744729	0.236332	0.0564346	113873	Isoleucine--tRNA ligase, mitochondrial OS=Mus musculus OX=10090 GN=Iars2 PE=1 SV=1		1.83907e+06	1.73676e+06		1.05891
ENOA_MOUSE;CO3_MOUSE	38	38	3428.33	0.116554	0.0637455	0.328297	47453	Alpha-enolase OS=Mus musculus OX=10090 GN=Eno1 PE=1 SV=3		4.23206e+08	3.99727e+08		1.05874
KDSR_MOUSE	2	2	113.01	0.0768096	0.0480156	0.458725	36332	3-ketodihydrosphingosine reductase OS=Mus musculus OX=10090 GN=Kdsr PE=1 SV=1		467745	442096		1.05802
CAH2_MOUSE	12	12	1072.47	0.0557086	0.0397339	0.574273	29129	Carbonic anhydrase 2 OS=Mus musculus OX=10090 GN=Ca2 PE=1 SV=4		3.60545e+07	3.40901e+07		1.05762
ANK1_MOUSE	10	6	385.98	0.348364	0.135375	0.115957	205355	Ankyrin-1 OS=Mus musculus OX=10090 GN=Ank1 PE=1 SV=2		1.46465e+06	1.38573e+06		1.05695
HMGB1_MOUSE	5	5	294.87	0.412349	0.151603	0.0976242	25049	High mobility group protein B1 OS=Mus musculus OX=10090 GN=Hmgb1 PE=1 SV=2		1.45332e+07	1.37545e+07		1.05661
CAZA2_MOUSE	4	4	281.27	0.657569	0.214301	0.0622245	33118	F-actin-capping protein subunit alpha-2 OS=Mus musculus OX=10090 GN=Capza2 PE=1 SV=3		2.81369e+06	2.66606e+06		1.05538
HSP74_MOUSE	13	13	985.1	0.164485	0.0810241	0.241743	94872	Heat shock 70 kDa protein 4 OS=Mus musculus OX=10090 GN=Hspa4 PE=1 SV=1		7.94849e+06	7.53658e+06		1.05466
CUL3_MOUSE	3	3	107.62	0.571881	0.192415	0.070561	89519	Cullin-3 OS=Mus musculus OX=10090 GN=Cul3 PE=1 SV=1		684805	651076		1.0518
SYPH_MOUSE	10	10	503.24	0.249071	0.107824	0.162524	34288	Synaptophysin OS=Mus musculus OX=10090 GN=Syp PE=1 SV=2		1.12383e+08	1.06873e+08		1.05155
GDIA_MOUSE	15	10	1122.41	0.55746	0.188517	0.0722919	51059	Rab GDP dissociation inhibitor alpha OS=Mus musculus OX=10090 GN=Gdi1 PE=1 SV=3		1.08441e+07	1.03139e+07		1.05141
SCMC2_MOUSE	6	6	288.24	0.722858	0.232051	0.057675	52986	Calcium-binding mitochondrial carrier protein SCaMC-2 OS=Mus musculus OX=10090 GN=Slc25a25 PE=1 SV=1		1.66053e+06	1.58011e+06		1.05089
DHX30_MOUSE	3	3	100.98	0.798572	0.248668	0.053909	137723	ATP-dependent RNA helicase DHX30 OS=Mus musculus OX=10090 GN=Dhx30 PE=1 SV=1		227951	216975		1.05059
RAP1B_MOUSE	3	3	292.6	0.785115	0.245709	0.0544735	21040	Ras-related protein Rap-1b OS=Mus musculus OX=10090 GN=Rap1b PE=1 SV=2		4.52441e+06	4.312e+06		1.04926
OPSG_MOUSE	4	4	225.09	0.576678	0.193735	0.0700087	40819	Medium-wave-sensitive opsin 1 OS=Mus musculus OX=10090 GN=Opn1mw PE=1 SV=1		5.72363e+06	5.46172e+06		1.04795
ACSL1_MOUSE;ACSL5_MOUSE	12	12	627.29	0.0395702	0.0330335	0.701996	78928	Long-chain-fatty-acid--CoA ligase 1 OS=Mus musculus OX=10090 GN=Acsl1 PE=1 SV=2		4.05244e+06	3.87918e+06		1.04466
PFKAL_MOUSE	18	13	999.54	0.568577	0.191594	0.0709481	86104	ATP-dependent 6-phosphofructokinase, liver type OS=Mus musculus OX=10090 GN=Pfkl PE=1 SV=4		9.36453e+06	8.965e+06		1.04457
L1CAM_MOUSE	14	14	928.11	0.435631	0.157155	0.0923194	141850	Neural cell adhesion molecule L1 OS=Mus musculus OX=10090 GN=L1cam PE=1 SV=1		5.72946e+06	5.48599e+06		1.04438
MDGA1_MOUSE	5	5	172.21	0.796065	0.24812	0.0540109	107178	MAM domain-containing glycosylphosphatidylinositol anchor protein 1 OS=Mus musculus OX=10090 GN=Mdga1 PE=2 SV=3		1.53317e+06	1.47058e+06		1.04256
MDHM_MOUSE	23	23	1538.03	0.198155	0.0920613	0.202975	36045	Malate dehydrogenase, mitochondrial OS=Mus musculus OX=10090 GN=Mdh2 PE=1 SV=3		108483165	1.04149e+08		1.04161
NSF_MOUSE;SMCE1_MOUSE	42	42	2864.75	0.250706	0.108391	0.161476	83131	Vesicle-fusing ATPase OS=Mus musculus OX=10090 GN=Nsf PE=1 SV=2		1.50196e+08	1.44235e+08		1.04133
DPYL1_MOUSE	16	11	1349.81	0.799398	0.248692	0.0538757	62471	Dihydropyrimidinase-related protein 1 OS=Mus musculus OX=10090 GN=Crmp1 PE=1 SV=1		9.19977e+06	8.83652e+06		1.04111
ITB1_MOUSE	4	4	136.02	0.627293	0.206357	0.0648253	91424	Integrin beta-1 OS=Mus musculus OX=10090 GN=Itgb1 PE=1 SV=1		1.02348e+06	984433		1.03966
ODO2_MOUSE	8	8	428.19	0.425701	0.154327	0.0945077	49306	Dihydrolipoyllysine-residue succinyltransferase component of 2-oxoglutarate dehydrogenase complex, mitochondrial OS=Mus musculus OX=10090 GN=Dlst PE=1 SV=1		8.03096e+06	7.73266e+06		1.03858
THIM_MOUSE	5	5	306.29	0.43415	0.156877	0.092639	42260	3-ketoacyl-CoA thiolase, mitochondrial OS=Mus musculus OX=10090 GN=Acaa2 PE=1 SV=3		1.74712e+06	1.68315e+06		1.03801
TCPD_MOUSE	10	10	616.82	0.555669	0.188007	0.0725144	58543	T-complex protein 1 subunit delta OS=Mus musculus OX=10090 GN=Cct4 PE=1 SV=3		7.30412e+06	7.03699e+06		1.03796
XLRS1_MOUSE	11	11	713.61	0.626924	0.206338	0.0648592	26129	Retinoschisin OS=Mus musculus OX=10090 GN=Rs1 PE=1 SV=1		8.57624e+07	8.26991e+07		1.03704
BACH_MOUSE	3	3	135.83	0.779683	0.244274	0.0547136	42966	Cytosolic acyl coenzyme A thioester hydrolase OS=Mus musculus OX=10090 GN=Acot7 PE=1 SV=2		790064	761939		1.03691
TNPO1_MOUSE;TNPO2_MOUSE	2	2	114.6	0.717985	0.230793	0.0579696	103773	Transportin-1 OS=Mus musculus OX=10090 GN=Tnpo1 PE=1 SV=2		232013	223791		1.03674
KAP0_MOUSE	4	4	201.07	0.62432	0.205684	0.0650996	43443	cAMP-dependent protein kinase type I-alpha regulatory subunit OS=Mus musculus OX=10090 GN=Prkar1a PE=1 SV=3		2.32206e+06	2.24157e+06		1.03591
PSA7_MOUSE;PSMA8_MOUSE	3	3	222.18	0.590267	0.197601	0.0685046	28009	Proteasome subunit alpha type-7 OS=Mus musculus OX=10090 GN=Psma7 PE=1 SV=1		983892	951056		1.03453
CPT2_MOUSE	4	4	329.13	0.230346	0.101503	0.175501	74504	Carnitine O-palmitoyltransferase 2, mitochondrial OS=Mus musculus OX=10090 GN=Cpt2 PE=1 SV=2		1.81347e+06	1.75538e+06		1.03309
TERA_MOUSE;AFG2H_MOUSE	29	29	1891.08	0.522263	0.179969	0.0770007	89950	Transitional endoplasmic reticulum ATPase OS=Mus musculus OX=10090 GN=Vcp PE=1 SV=4		2.37709e+07	2.30193e+07		1.03265
ADHX_MOUSE	5	5	239.88	0.732066	0.233877	0.0571367	40320	Alcohol dehydrogenase class-3 OS=Mus musculus OX=10090 GN=Adh5 PE=1 SV=3		2.30731e+06	2.23493e+06		1.03239
RINI_MOUSE	2	2	92.16	0.779496	0.244274	0.054722	51495	Ribonuclease inhibitor OS=Mus musculus OX=10090 GN=Rnh1 PE=1 SV=1		191741	185807		1.03193
SEPT3_MOUSE	5	5	236.06	0.739125	0.235453	0.05674	40241	Neuronal-specific septin-3 OS=Mus musculus OX=10090 GN=Septin3 PE=1 SV=2		2.09805e+06	2.03318e+06		1.03191
RAN_MOUSE;RANT_MOUSE	4	4	185.29	0.640081	0.20963	0.063685	24579	GTP-binding nuclear protein Ran OS=Mus musculus OX=10090 GN=Ran PE=1 SV=3		3.29827e+06	3.19972e+06		1.0308
ADAM9_MOUSE	7	7	441.31	0.816611	0.252628	0.0532181	94529	Disintegrin and metalloproteinase domain-containing protein 9 OS=Mus musculus OX=10090 GN=Adam9 PE=1 SV=2		1.84285e+06	1.78798e+06		1.03069
AT1A2_MOUSE	56	3	4807.32	0.656341	0.214006	0.0623235	113457	Sodium/potassium-transporting ATPase subunit alpha-2 OS=Mus musculus OX=10090 GN=Atp1a2 PE=1 SV=1		654813	635557		1.0303
MPRD_MOUSE	2	2	143.78	0.741707	0.235763	0.0565982	31666	Cation-dependent mannose-6-phosphate receptor OS=Mus musculus OX=10090 GN=M6pr PE=1 SV=1		911885	885672		1.0296
C1QBP_MOUSE	2	2	101.52	0.841706	0.258944	0.0523776	31336	Complement component 1 Q subcomponent-binding protein, mitochondrial OS=Mus musculus OX=10090 GN=C1qbp PE=1 SV=1		875999	851728		1.0285
PRAF2_MOUSE	2	2	149.69	0.633315	0.207824	0.0642804	19694	PRA1 family protein 2 OS=Mus musculus OX=10090 GN=Praf2 PE=1 SV=1		4.16044e+06	4.04784e+06		1.02782
CKAP5_MOUSE	6	6	268.9	0.653262	0.213377	0.0625739	227145	Cytoskeleton-associated protein 5 OS=Mus musculus OX=10090 GN=Ckap5 PE=1 SV=1		1.18506e+06	1.1548e+06		1.02621
AN32E_MOUSE	3	3	322.59	0.988268	0.290967	0.0500128	29832	Acidic leucine-rich nuclear phosphoprotein 32 family member E OS=Mus musculus OX=10090 GN=Anp32e PE=1 SV=2		606088	591128		1.02531
CTNA1_MOUSE	13	13	1146.83	0.622558	0.205434	0.0652638	100728	Catenin alpha-1 OS=Mus musculus OX=10090 GN=Ctnna1 PE=1 SV=1		8.88278e+06	8.67246e+06		1.02425
TTC8_MOUSE	13	13	870.19	0.824728	0.254508	0.0529311	58916	Tetratricopeptide repeat protein 8 OS=Mus musculus OX=10090 GN=Ttc8 PE=1 SV=1		1.14359e+07	1.1172e+07		1.02362
CTBP2_MOUSE	11	11	780.28	0.755742	0.2388	0.0558587	49439	C-terminal-binding protein 2 OS=Mus musculus OX=10090 GN=Ctbp2 PE=1 SV=2		2.60412e+07	2.54642e+07		1.02266
RAB3B_MOUSE	2	2	100.21	0.870073	0.265703	0.0515891	24969	Ras-related protein Rab-3B OS=Mus musculus OX=10090 GN=Rab3b PE=1 SV=1		565357	552922		1.02249
COR2B_MOUSE	5	5	333.5	0.510919	0.177012	0.0786801	55471	Coronin-2B OS=Mus musculus OX=10090 GN=Coro2b PE=1 SV=2		2.77318e+06	2.71387e+06		1.02185
SCPDL_MOUSE	6	6	286.6	0.799294	0.248692	0.0538799	47669	Saccharopine dehydrogenase-like oxidoreductase OS=Mus musculus OX=10090 GN=Sccpdh PE=1 SV=1		2.70406e+06	2.6466e+06		1.02171
EMC3_MOUSE	3	3	196.14	0.862783	0.264296	0.0517758	29960	ER membrane protein complex subunit 3 OS=Mus musculus OX=10090 GN=Emc3 PE=1 SV=3		509339	498876		1.02097
CPT1A_MOUSE	7	7	323.93	0.873924	0.26675	0.0514949	88936	Carnitine O-palmitoyltransferase 1, liver isoform OS=Mus musculus OX=10090 GN=Cpt1a PE=1 SV=4		1.75853e+06	1.72269e+06		1.02081
COPA_MOUSE	2	2	75.48	0.864839	0.264591	0.0517221	139997	Coatomer subunit alpha OS=Mus musculus OX=10090 GN=Copa PE=1 SV=2		308698	302729		1.01972
SYNPR_MOUSE	10	10	544.37	0.418959	0.152841	0.0960555	29551	Synaptoporin OS=Mus musculus OX=10090 GN=Synpr PE=1 SV=1		6.65375e+07	6.53326e+07		1.01844
KIF5A_MOUSE	3	3	162.42	0.79712	0.248332	0.0539678	117745	Kinesin heavy chain isoform 5A OS=Mus musculus OX=10090 GN=Kif5a PE=1 SV=3		1.06511e+06	1.04739e+06		1.01692
NAC1_MOUSE	15	15	770.37	0.736718	0.235137	0.0568737	108765	Sodium/calcium exchanger 1 OS=Mus musculus OX=10090 GN=Slc8a1 PE=1 SV=1		9.93972e+06	9.77464e+06		1.01689
RS5_MOUSE	4	4	359.4	0.878942	0.267062	0.0513766	23046	40S ribosomal protein S5 OS=Mus musculus OX=10090 GN=Rps5 PE=1 SV=3		4.06222e+06	3.99784e+06		1.0161
HYCCI_MOUSE	2	2	57.39	0.876999	0.26696	0.0514218	58083	Hyccin OS=Mus musculus OX=10090 GN=Fam126a PE=1 SV=3		1.13101e+06	1.11367e+06		1.01558
IGSF8_MOUSE	9	9	957.97	0.849254	0.260904	0.0521513	65598	Immunoglobulin superfamily member 8 OS=Mus musculus OX=10090 GN=Igsf8 PE=1 SV=2		2.28616e+07	2.25209e+07		1.01513
USO1_MOUSE	2	2	100.47	0.767152	0.241372	0.055295	108000	General vesicular transport factor p115 OS=Mus musculus OX=10090 GN=Uso1 PE=1 SV=2		265891	262000		1.01485
RTN3_MOUSE	10	10	1006.85	0.889067	0.26957	0.0511534	104441	Reticulon-3 OS=Mus musculus OX=10090 GN=Rtn3 PE=1 SV=2		3.5855e+07	3.53419e+07		1.01452
GHC1_MOUSE;GHC2_MOUSE	17	17	851.27	0.85565	0.262384	0.051969	35104	Mitochondrial glutamate carrier 1 OS=Mus musculus OX=10090 GN=Slc25a22 PE=1 SV=1		5.5826e+07	5.50388e+07		1.0143
KPCB_MOUSE;KPCD_MOUSE	11	11	689.26	0.739992	0.235616	0.0566922	77841	Protein kinase C beta type OS=Mus musculus OX=10090 GN=Prkcb PE=1 SV=4		9.80697e+06	9.66909e+06		1.01426
NAC2_MOUSE	3	3	127.82	0.808586	0.250846	0.0535163	101788	Sodium/calcium exchanger 2 OS=Mus musculus OX=10090 GN=Slc8a2 PE=1 SV=1		418903	413128		1.01398
HNRPF_MOUSE	3	3	304.93	0.0228902	0.025488	0.878542	46043	Heterogeneous nuclear ribonucleoprotein F OS=Mus musculus OX=10090 GN=Hnrnpf PE=1 SV=3		2.31638e+06	2.28519e+06		1.01365
IF4A1_MOUSE	6	6	345.86	0.88503	0.268543	0.0512399	46353	Eukaryotic initiation factor 4A-I OS=Mus musculus OX=10090 GN=Eif4a1 PE=1 SV=1		1.78463e+06	1.76066e+06		1.01361
S12A6_MOUSE	3	3	155.57	0.834839	0.25707	0.0525939	128528	Solute carrier family 12 member 6 OS=Mus musculus OX=10090 GN=Slc12a6 PE=1 SV=2		573769	566297		1.01319
TCPH_MOUSE	10	10	596.8	0.800518	0.248808	0.0538308	60127	T-complex protein 1 subunit eta OS=Mus musculus OX=10090 GN=Cct7 PE=1 SV=1		3.09483e+06	3.0555e+06		1.01287
NEUM_MOUSE	3	3	398.31	0.810958	0.251347	0.0534266	23732	Neuromodulin OS=Mus musculus OX=10090 GN=Gap43 PE=1 SV=1		1.22771e+07	1.21343e+07		1.01177
VACHT_MOUSE	2	2	69.11	0.969543	0.286469	0.050086	57035	Vesicular acetylcholine transporter OS=Mus musculus OX=10090 GN=Slc18a3 PE=1 SV=1		624082	616848		1.01173
CA2D1_MOUSE	22	22	1431.55	0.875664	0.26675	0.0514533	125692	Voltage-dependent calcium channel subunit alpha-2/delta-1 OS=Mus musculus OX=10090 GN=Cacna2d1 PE=1 SV=1		1.39523e+07	1.37921e+07		1.01162
RAC1_MOUSE;RAC2_MOUSE;RHOJ_MOUSE	8	8	656.69	0.480718	0.168838	0.0835902	21835	Ras-related C3 botulinum toxin substrate 1 OS=Mus musculus OX=10090 GN=Rac1 PE=1 SV=1		5.25347e+07	5.19446e+07		1.01136
PON1_MOUSE	8	8	627.92	0.818178	0.252995	0.0531615	39711	Serum paraoxonase/arylesterase 1 OS=Mus musculus OX=10090 GN=Pon1 PE=1 SV=2		1.97323e+07	1.95373e+07		1.00998
CAND1_MOUSE	10	10	589.3	0.90547	0.273745	0.0508348	137955	Cullin-associated NEDD8-dissociated protein 1 OS=Mus musculus OX=10090 GN=Cand1 PE=1 SV=2		4.88768e+06	4.84455e+06		1.0089
CATD_MOUSE	10	10	578.19	0.802819	0.249289	0.0537396	45381	Cathepsin D OS=Mus musculus OX=10090 GN=Ctsd PE=1 SV=1		1.70922e+07	1.69552e+07		1.00808
ADCK1_MOUSE	2	2	96.03	0.917803	0.276092	0.0506298	60268	AarF domain-containing protein kinase 1 OS=Mus musculus OX=10090 GN=Adck1 PE=1 SV=1		267494	265536		1.00737
ACTZ_MOUSE	3	3	143.86	0.916891	0.276067	0.050644	42701	Alpha-centractin OS=Mus musculus OX=10090 GN=Actr1a PE=1 SV=1		2.8134e+06	2.796e+06		1.00622
ATLA2_MOUSE	2	2	119.77	0.912564	0.275514	0.0507133	66809	Atlastin-2 OS=Mus musculus OX=10090 GN=Atl2 PE=1 SV=1		628958	625404		1.00568
PTPM1_MOUSE	2	2	164.74	0.963753	0.285265	0.0501219	22100	Phosphatidylglycerophosphatase and protein-tyrosine phosphatase 1 OS=Mus musculus OX=10090 GN=Ptpmt1 PE=1 SV=1		236673	235380		1.00549
SEP15_MOUSE	2	2	150.57	0.989337	0.291023	0.0500105	18195	Selenoprotein F OS=Mus musculus OX=10090 GN=Selenof PE=1 SV=3		341316	339467		1.00545
TCPB_MOUSE	11	11	755.86	0.881052	0.26758	0.0513284	57783	T-complex protein 1 subunit beta OS=Mus musculus OX=10090 GN=Cct2 PE=1 SV=4		3.33099e+06	3.31479e+06		1.00489
GDAP1_MOUSE	2	2	90.87	0.9547	0.283585	0.0501904	41513	Ganglioside-induced differentiation-associated protein 1 OS=Mus musculus OX=10090 GN=Gdap1 PE=1 SV=1		1.2558e+06	1.25009e+06		1.00456
SNTB1_MOUSE	2	2	69.6	0.958435	0.284198	0.0501603	58444	Beta-1-syntrophin OS=Mus musculus OX=10090 GN=Sntb1 PE=1 SV=4		298042	297177		1.00291
C560_MOUSE	3	3	138.54	0.9226	0.277159	0.0505581	18598	Succinate dehydrogenase cytochrome b560 subunit, mitochondrial OS=Mus musculus OX=10090 GN=Sdhc PE=1 SV=1		935618	933156		1.00264
MTAP2_MOUSE	8	8	626.13	0.927971	0.27806	0.0504829	199409	Microtubule-associated protein 2 OS=Mus musculus OX=10090 GN=Map2 PE=1 SV=2		1.09663e+07	1.09389e+07		1.00251
CXD2_MOUSE	5	5	191.41	0.924754	0.27768	0.0505273	36629	Gap junction delta-2 protein OS=Mus musculus OX=10090 GN=Gjd2 PE=1 SV=2		1.58712e+06	1.58417e+06		1.00186
PDIA3_MOUSE	22	22	1299.12	0.963293	0.285257	0.050125	57099	Protein disulfide-isomerase A3 OS=Mus musculus OX=10090 GN=Pdia3 PE=1 SV=2		3.71399e+07	3.70913e+07		1.00131
LRC59_MOUSE	6	6	300.07	0.950843	0.282957	0.0502243	35312	Leucine-rich repeat-containing protein 59 OS=Mus musculus OX=10090 GN=Lrrc59 PE=1 SV=1		3.54745e+06	3.54347e+06		1.00112
OPSD_MOUSE	55	55	2898.28	0.979649	0.28893	0.0500384	39614	Rhodopsin OS=Mus musculus OX=10090 GN=Rho PE=1 SV=2		1759418231	1758731613		1.00039
PURB_MOUSE	5	5	416.7	0.992827	0.291663	0.0500048	33995	Transcriptional activator protein Pur-beta OS=Mus musculus OX=10090 GN=Purb PE=1 SV=3		7.62766e+06	7.63048e+06		0.999631
HNRH1_MOUSE	5	5	410.91	0.981122	0.289028	0.050033	49454	Heterogeneous nuclear ribonucleoprotein H OS=Mus musculus OX=10090 GN=Hnrnph1 PE=1 SV=3		7.65746e+06	7.66997e+06		0.998368
GRM2_MOUSE;GRM3_MOUSE;SLFN5_MOUSE	6	6	275.79	0.943174	0.281304	0.0503	97593	Metabotropic glutamate receptor 2 OS=Mus musculus OX=10090 GN=Grm2 PE=1 SV=2		1.49275e+06	1.4958e+06		0.997961
GCYB1_MOUSE	8	8	506.35	0.943079	0.281304	0.050301	71351	Guanylate cyclase soluble subunit beta-1 OS=Mus musculus OX=10090 GN=Gucy1b1 PE=1 SV=1		1.81514e+06	1.81952e+06		0.997592
RDH13_MOUSE	2	2	71.01	0.889226	0.26957	0.05115	36726	Retinol dehydrogenase 13 OS=Mus musculus OX=10090 GN=Rdh13 PE=1 SV=1		48215.5	48362		0.996972
F120C_MOUSE	5	5	181.24	0.944355	0.28153	0.0502876	120896	Constitutive coactivator of PPAR-gamma-like protein 2 OS=Mus musculus OX=10090 GN=Fam120c PE=1 SV=3		1.0703e+06	1.07661e+06		0.994141
NRX2A_MOUSE;NRX1B_MOUSE	4	4	278.78	0.956083	0.283754	0.050179	186878	Neurexin-2 OS=Mus musculus OX=10090 GN=Nrxn2 PE=1 SV=1		388313	390819		0.993587
SCOT1_MOUSE	9	9	739.2	0.458184	0.163428	0.0877216	56352	Succinyl-CoA:3-ketoacid coenzyme A transferase 1, mitochondrial OS=Mus musculus OX=10090 GN=Oxct1 PE=1 SV=1		8.22907e+06	8.28582e+06		0.993152
BPNT1_MOUSE	3	3	217.12	0.967616	0.286154	0.0500972	33517	3'(2'),5'-bisphosphate nucleotidase 1 OS=Mus musculus OX=10090 GN=Bpnt1 PE=1 SV=2		944637	952798		0.991436
ACON_MOUSE	38	38	2821.91	0.929559	0.278118	0.0504618	86151	Aconitate hydratase, mitochondrial OS=Mus musculus OX=10090 GN=Aco2 PE=1 SV=1		7.40822e+07	7.47253e+07		0.991394
ACADV_MOUSE	7	7	445.26	0.98887	0.291015	0.0500115	71230	Very long-chain specific acyl-CoA dehydrogenase, mitochondrial OS=Mus musculus OX=10090 GN=Acadvl PE=1 SV=3		1.43775e+06	1.4514e+06		0.990592
NEDD4_MOUSE	2	2	73.12	0.916669	0.276067	0.0506475	103155	E3 ubiquitin-protein ligase NEDD4 OS=Mus musculus OX=10090 GN=Nedd4 PE=1 SV=3		175656	177406		0.990137
MIRO1_MOUSE;GEM_MOUSE	12	12	774.03	0.929212	0.278118	0.0504664	73222	Mitochondrial Rho GTPase 1 OS=Mus musculus OX=10090 GN=Rhot1 PE=1 SV=1		8.57191e+06	8.65795e+06		0.990062
SDHA_MOUSE	23	23	1813.64	0.28885	0.118703	0.1402	73623	Succinate dehydrogenase [ubiquinone] flavoprotein subunit, mitochondrial OS=Mus musculus OX=10090 GN=Sdha PE=1 SV=1		4.58175e+07	4.62984e+07		0.989611
KPYM_MOUSE;KPYR_MOUSE	42	42	3524.61	0.145163	0.0737478	0.270871	58378	Pyruvate kinase PKM OS=Mus musculus OX=10090 GN=Pkm PE=1 SV=4		214861973	2.17251e+08		0.989004
GRIA4_MOUSE	5	5	230.97	0.994463	0.291885	0.0500028	101581	Glutamate receptor 4 OS=Mus musculus OX=10090 GN=Gria4 PE=1 SV=2		834916	845382		0.98762
AP2S1_MOUSE	2	2	92.74	0.811807	0.251437	0.0533948	17178	AP-2 complex subunit sigma OS=Mus musculus OX=10090 GN=Ap2s1 PE=1 SV=1		1.78724e+06	1.81087e+06		0.986952
HXK2_MOUSE	13	5	741.58	0.904349	0.273531	0.0508549	103951	Hexokinase-2 OS=Mus musculus OX=10090 GN=Hk2 PE=1 SV=1		2.68737e+06	2.72883e+06		0.984807
MYO1B_MOUSE;MYO1A_MOUSE	4	4	216.33	0.866528	0.264948	0.0516785	129509	Unconventional myosin-Ib OS=Mus musculus OX=10090 GN=Myo1b PE=1 SV=3		194065	197133		0.984438
ACAD9_MOUSE	12	12	553.11	0.728188	0.233086	0.0573606	69192	Complex I assembly factor ACAD9, mitochondrial OS=Mus musculus OX=10090 GN=Acad9 PE=1 SV=2		8.25468e+06	8.38686e+06		0.984239
ITSN1_MOUSE;ITSN2_MOUSE	3	3	99.16	0.791386	0.247009	0.0542051	195089	Intersectin-1 OS=Mus musculus OX=10090 GN=Itsn1 PE=1 SV=2		363572	369459		0.984065
AATM_MOUSE	22	22	1442	0.915102	0.276029	0.0506722	47780	Aspartate aminotransferase, mitochondrial OS=Mus musculus OX=10090 GN=Got2 PE=1 SV=1		7.36392e+07	7.48398e+07		0.983958
STXB3_MOUSE	4	4	214.99	0.790533	0.246859	0.0542411	68811	Syntaxin-binding protein 3 OS=Mus musculus OX=10090 GN=Stxbp3 PE=1 SV=1		7.00102e+06	7.1158e+06		0.983871
PHB2_MOUSE	11	11	738.12	0.874799	0.26675	0.0514739	33276	Prohibitin-2 OS=Mus musculus OX=10090 GN=Phb2 PE=1 SV=1		2.37585e+07	2.41541e+07		0.983621
GANAB_MOUSE	15	15	621.75	0.551188	0.186776	0.073079	107300	Neutral alpha-glucosidase AB OS=Mus musculus OX=10090 GN=Ganab PE=1 SV=1		6.03163e+06	6.143e+06		0.981872
ARPC2_MOUSE	3	3	122.43	0.931566	0.278593	0.0504357	34450	Actin-related protein 2/3 complex subunit 2 OS=Mus musculus OX=10090 GN=Arpc2 PE=1 SV=3		296179	301721		0.981629
LONM_MOUSE	4	4	174.86	0.713353	0.229554	0.0582559	106347	Lon protease homolog, mitochondrial OS=Mus musculus OX=10090 GN=Lonp1 PE=1 SV=2		877869	894849		0.981024
PCAT1_MOUSE	3	3	134.71	0.917655	0.276092	0.0506321	60390	Lysophosphatidylcholine acyltransferase 1 OS=Mus musculus OX=10090 GN=Lpcat1 PE=1 SV=1		194344	198223		0.980432
TCPE_MOUSE	6	6	254.34	0.910014	0.274994	0.0507559	60042	T-complex protein 1 subunit epsilon OS=Mus musculus OX=10090 GN=Cct5 PE=1 SV=1		1.82317e+06	1.86307e+06		0.978584
KAPCA_MOUSE	3	3	220.98	0.133904	0.0698978	0.291061	40659	cAMP-dependent protein kinase catalytic subunit alpha OS=Mus musculus OX=10090 GN=Prkaca PE=1 SV=3		1.43743e+06	1.469e+06		0.978512
STX12_MOUSE	3	3	248.51	0.863943	0.264439	0.0517454	31290	Syntaxin-12 OS=Mus musculus OX=10090 GN=Stx12 PE=1 SV=1		1.13125e+06	1.15622e+06		0.97841
SYMC_MOUSE	4	4	191.26	0.915648	0.276067	0.0506635	102735	Methionine--tRNA ligase, cytoplasmic OS=Mus musculus OX=10090 GN=Mars PE=1 SV=1		450279	460596		0.977601
DREB_MOUSE	7	7	353.78	0.260032	0.110513	0.155734	77981	Drebrin OS=Mus musculus OX=10090 GN=Dbn1 PE=1 SV=4		2.65693e+06	2.71783e+06		0.977594
GLOD4_MOUSE	4	4	144.33	0.790309	0.246859	0.0542505	33581	Glyoxalase domain-containing protein 4 OS=Mus musculus OX=10090 GN=Glod4 PE=1 SV=1		609755	623869		0.977377
ATPB_MOUSE	68	68	5696.53	0.400566	0.148768	0.100553	56265	ATP synthase subunit beta, mitochondrial OS=Mus musculus OX=10090 GN=Atp5f1b PE=1 SV=2		8.8604e+08	9.07608e+08		0.976236
INSR_MOUSE	3	3	162.77	0.800358	0.248808	0.0538372	158190	Insulin receptor OS=Mus musculus OX=10090 GN=Insr PE=1 SV=2		668308	685006		0.975623
PDIA1_MOUSE	16	16	910.16	0.230586	0.101542	0.175322	57422	Protein disulfide-isomerase OS=Mus musculus OX=10090 GN=P4hb PE=1 SV=2		2.14523e+07	2.2039e+07		0.973381
GRIN1_MOUSE	4	4	219.77	0.776975	0.243655	0.054836	96065	G protein-regulated inducer of neurite outgrowth 1 OS=Mus musculus OX=10090 GN=Gprin1 PE=1 SV=2		2.89786e+06	2.98173e+06		0.971872
MPP2_MOUSE	19	19	1323.52	0.334668	0.131654	0.120792	61802	MAGUK p55 subfamily member 2 OS=Mus musculus OX=10090 GN=Mpp2 PE=1 SV=1		3.37648e+07	3.48077e+07		0.970038
LRC4B_MOUSE	5	5	180.26	0.768794	0.24175	0.0552166	77020	Leucine-rich repeat-containing protein 4B OS=Mus musculus OX=10090 GN=Lrrc4b PE=1 SV=1		1.72153e+06	1.77591e+06		0.969379
GPM6A_MOUSE	9	9	733.23	0.914453	0.275959	0.0506826	31870	Neuronal membrane glycoprotein M6-a OS=Mus musculus OX=10090 GN=Gpm6a PE=1 SV=1		1.06155e+08	1.09511e+08		0.969356
AGRL3_MOUSE	6	6	251.84	0.269055	0.113094	0.150533	172853	Adhesion G protein-coupled receptor L3 OS=Mus musculus OX=10090 GN=Adgrl3 PE=1 SV=3		1.18885e+06	1.22694e+06		0.968954
STX1A_MOUSE	8	8	513.2	0.617218	0.204358	0.0657692	33205	Syntaxin-1A OS=Mus musculus OX=10090 GN=Stx1a PE=1 SV=3		4.24734e+06	4.38363e+06		0.968909
DC1I2_MOUSE	4	4	149.9	0.825632	0.254589	0.0529001	68751	Cytoplasmic dynein 1 intermediate chain 2 OS=Mus musculus OX=10090 GN=Dync1i2 PE=1 SV=1		867290	895192		0.968831
IMDH1_MOUSE	8	8	455.5	0.954694	0.283585	0.0501905	55586	Inosine-5'-monophosphate dehydrogenase 1 OS=Mus musculus OX=10090 GN=Impdh1 PE=1 SV=2		2.76444e+06	2.85428e+06		0.968523
DDX17_MOUSE	4	4	193.7	0.746767	0.236665	0.0563256	72981	Probable ATP-dependent RNA helicase DDX17 OS=Mus musculus OX=10090 GN=Ddx17 PE=1 SV=1		947677	981143		0.965891
HACD3_MOUSE	8	8	432.19	0.751787	0.23789	0.0560618	43274	Very-long-chain (3R)-3-hydroxyacyl-CoA dehydratase 3 OS=Mus musculus OX=10090 GN=Hacd3 PE=1 SV=2		1.10357e+07	1.14266e+07		0.965783
PHB_MOUSE	13	13	943.19	0.530981	0.181502	0.075766	29859	Prohibitin OS=Mus musculus OX=10090 GN=Phb PE=1 SV=1		3.17805e+07	3.29072e+07		0.96576
CN37_MOUSE	2	2	131.71	0.883051	0.268065	0.0512835	47493	2',3'-cyclic-nucleotide 3'-phosphodiesterase OS=Mus musculus OX=10090 GN=Cnp PE=1 SV=3		1.10575e+06	1.14574e+06		0.9651
GNAI2_MOUSE	28	19	2223.17	0.143468	0.0732532	0.273741	41033	Guanine nucleotide-binding protein G(i) subunit alpha-2 OS=Mus musculus OX=10090 GN=Gnai2 PE=1 SV=5		6.12792e+07	6.3506e+07		0.964934
PREB_MOUSE	3	3	146.5	0.201777	0.0933373	0.19949	45979	Prolactin regulatory element-binding protein OS=Mus musculus OX=10090 GN=Preb PE=1 SV=1		484371	502777		0.963393
TAU_MOUSE	5	5	302.75	0.596655	0.198655	0.0678274	76539	Microtubule-associated protein tau OS=Mus musculus OX=10090 GN=Mapt PE=1 SV=3		5.69163e+06	5.91484e+06		0.962263
PLXB2_MOUSE	20	20	1168.19	0.252936	0.1084	0.160067	208950	Plexin-B2 OS=Mus musculus OX=10090 GN=Plxnb2 PE=1 SV=1		1.10018e+07	1.14336e+07		0.962232
DPYL3_MOUSE	18	13	1284.76	0.526778	0.180717	0.0763553	62296	Dihydropyrimidinase-related protein 3 OS=Mus musculus OX=10090 GN=Dpysl3 PE=1 SV=1		1.28359e+07	1.33512e+07		0.961405
IGLO5_MOUSE	4	4	369.23	0.733399	0.23419	0.0570608	37143	IgLON family member 5 OS=Mus musculus OX=10090 GN=Iglon5 PE=2 SV=2		6.1954e+06	6.44872e+06		0.960718
DEST_MOUSE	3	3	200.09	0.388603	0.14581	0.103714	18852	Destrin OS=Mus musculus OX=10090 GN=Dstn PE=1 SV=3		3.98809e+06	4.15249e+06		0.96041
RS11_MOUSE	6	6	393.36	0.754374	0.238595	0.0559285	18590	40S ribosomal protein S11 OS=Mus musculus OX=10090 GN=Rps11 PE=1 SV=3		1.02649e+07	1.06891e+07		0.960313
PPBT_MOUSE	2	2	65.45	0.739091	0.235453	0.0567419	57820	Alkaline phosphatase, tissue-nonspecific isozyme OS=Mus musculus OX=10090 GN=Alpl PE=1 SV=2		197184	205428		0.959868
GTR3_MOUSE	9	9	692.62	0.330345	0.130665	0.1224	53957	Solute carrier family 2, facilitated glucose transporter member 3 OS=Mus musculus OX=10090 GN=Slc2a3 PE=1 SV=1		2.01997e+07	2.10726e+07		0.95858
IDHP_MOUSE	6	6	255.89	0.10581	0.0596283	0.356132	51330	Isocitrate dehydrogenase [NADP], mitochondrial OS=Mus musculus OX=10090 GN=Idh2 PE=1 SV=3		1.35568e+06	1.41578e+06		0.95755
HPRT_MOUSE	6	6	368.63	0.724295	0.232287	0.0575895	24783	Hypoxanthine-guanine phosphoribosyltransferase OS=Mus musculus OX=10090 GN=Hprt1 PE=1 SV=3		2.01968e+06	2.10957e+06		0.95739
S6A17_MOUSE	5	5	363.81	0.223167	0.0999974	0.181004	81817	Sodium-dependent neutral amino acid transporter SLC6A17 OS=Mus musculus OX=10090 GN=Slc6a17 PE=1 SV=1		4.18137e+06	4.36958e+06		0.956926
MADD_MOUSE	2	2	39.62	0.746847	0.236665	0.0563213	176267	MAP kinase-activating death domain protein OS=Mus musculus OX=10090 GN=Madd PE=1 SV=2		372618	389469		0.956733
ALDOC_MOUSE	16	16	1227.04	0.30114	0.122141	0.134436	39769	Fructose-bisphosphate aldolase C OS=Mus musculus OX=10090 GN=Aldoc PE=1 SV=4		1.95771e+07	2.04639e+07		0.956665
INP4B_MOUSE	4	4	224.89	0.120144	0.0649457	0.319882	105378	Type II inositol 3,4-bisphosphate 4-phosphatase OS=Mus musculus OX=10090 GN=Inpp4b PE=2 SV=1		557807	583334		0.956239
CAPZB_MOUSE	5	5	425.29	0.660826	0.215257	0.0619647	31611	F-actin-capping protein subunit beta OS=Mus musculus OX=10090 GN=Capzb PE=1 SV=3		6.97088e+06	7.3161e+06		0.952813
BDH_MOUSE	10	10	653.75	0.294123	0.120004	0.13767	38617	D-beta-hydroxybutyrate dehydrogenase, mitochondrial OS=Mus musculus OX=10090 GN=Bdh1 PE=1 SV=2		1.34831e+07	1.41575e+07		0.952363
PACN2_MOUSE	2	2	66.96	0.362026	0.139299	0.111495	56140	Protein kinase C and casein kinase substrate in neurons protein 2 OS=Mus musculus OX=10090 GN=Pacsin2 PE=1 SV=1		502613	528163		0.951625
ABC8B_MOUSE;ABCA5_MOUSE	14	14	856.3	0.785371	0.245709	0.0544623	184347	ATP-binding cassette sub-family A member 8-B OS=Mus musculus OX=10090 GN=Abca8b PE=1 SV=2		4.8291e+06	5.07463e+06		0.951617
AT2B2_MOUSE	46	33	3217.47	0.343986	0.134255	0.117461	133701	Plasma membrane calcium-transporting ATPase 2 OS=Mus musculus OX=10090 GN=Atp2b2 PE=1 SV=2		5.87812e+07	6.18046e+07		0.95108
VATB2_MOUSE	22	22	1733.4	0.477998	0.168238	0.0840664	56857	V-type proton ATPase subunit B, brain isoform OS=Mus musculus OX=10090 GN=Atp6v1b2 PE=1 SV=1		4.51942e+07	4.75805e+07		0.949847
CADM3_MOUSE	9	9	847	0.382953	0.144424	0.105277	43337	Cell adhesion molecule 3 OS=Mus musculus OX=10090 GN=Cadm3 PE=1 SV=1		1.51639e+07	1.597e+07		0.949526
F10A1_MOUSE	5	5	240.62	0.371324	0.141809	0.108645	41801	Hsc70-interacting protein OS=Mus musculus OX=10090 GN=St13 PE=1 SV=1		3.04839e+06	3.21527e+06		0.948098
MIC19_MOUSE	4	4	288.81	0.640747	0.209745	0.0636272	26546	MICOS complex subunit Mic19 OS=Mus musculus OX=10090 GN=Chchd3 PE=1 SV=1		7.50115e+06	7.91913e+06		0.947219
BBS4_MOUSE	15	15	1003.81	0.511214	0.177022	0.0786353	58788	Bardet-Biedl syndrome 4 protein homolog OS=Mus musculus OX=10090 GN=Bbs4 PE=1 SV=1		2.2455e+07	2.37139e+07		0.946916
DNJA1_MOUSE	3	3	160.37	0.269891	0.113223	0.150068	45581	DnaJ homolog subfamily A member 1 OS=Mus musculus OX=10090 GN=Dnaja1 PE=1 SV=1		953000	1.00713e+06		0.946249
TM9S2_MOUSE	8	8	727.42	0.25239	0.1084	0.16041	76364	Transmembrane 9 superfamily member 2 OS=Mus musculus OX=10090 GN=Tm9sf2 PE=1 SV=1		9.28429e+06	9.82294e+06		0.945164
KCC2G_MOUSE	3	3	124.91	0.0421284	0.033972	0.678857	60254	Calcium/calmodulin-dependent protein kinase type II subunit gamma OS=Mus musculus OX=10090 GN=Camk2g PE=1 SV=1		4.87956e+06	5.16343e+06		0.945023
NRX3A_MOUSE;NRX3B_MOUSE	21	21	1147.21	0.310092	0.124808	0.130514	175371	Neurexin-3 OS=Mus musculus OX=10090 GN=Nrxn3 PE=1 SV=2		8.96001e+06	9.48779e+06		0.944373
MARH5_MOUSE	5	5	239.85	0.622631	0.205434	0.065257	31781	E3 ubiquitin-protein ligase MARCH5 OS=Mus musculus OX=10090 GN=March5 PE=1 SV=1		3.45713e+06	3.66086e+06		0.944352
LNP_MOUSE	2	2	66.93	0.396764	0.148119	0.101537	47755	Endoplasmic reticulum junction formation protein lunapark OS=Mus musculus OX=10090 GN=Lnpk PE=1 SV=1		510453	540772		0.943935
BAG5_MOUSE	2	2	82.72	0.496714	0.173174	0.0809063	51481	BAG family molecular chaperone regulator 5 OS=Mus musculus OX=10090 GN=Bag5 PE=1 SV=1		231135	245154		0.942813
AT2B4_MOUSE	25	13	2091.83	0.0933354	0.0545969	0.394482	134125	Plasma membrane calcium-transporting ATPase 4 OS=Mus musculus OX=10090 GN=Atp2b4 PE=1 SV=1		1.45149e+07	1.54019e+07		0.942413
MYEF2_MOUSE	5	5	235.17	0.928112	0.27806	0.050481	63482	Myelin expression factor 2 OS=Mus musculus OX=10090 GN=Myef2 PE=1 SV=1		1.55e+06	1.64891e+06		0.940014
RS20_MOUSE	3	3	318.28	0.596833	0.198655	0.0678088	13478	40S ribosomal protein S20 OS=Mus musculus OX=10090 GN=Rps20 PE=1 SV=1		9.28129e+06	9.88229e+06		0.939185
HEM6_MOUSE	2	2	116.96	0.842172	0.258968	0.0523632	50253	Oxygen-dependent coproporphyrinogen-III oxidase, mitochondrial OS=Mus musculus OX=10090 GN=Cpox PE=1 SV=2		152976	163015		0.938415
GLRA3_MOUSE;GLRA4_MOUSE	3	3	159.36	0.65602	0.214006	0.0623494	54130	Glycine receptor subunit alpha-3 OS=Mus musculus OX=10090 GN=Glra3 PE=1 SV=2		1.63844e+06	1.74603e+06		0.938382
NDUS3_MOUSE	7	7	713.82	0.495155	0.172903	0.0811594	30302	NADH dehydrogenase [ubiquinone] iron-sulfur protein 3, mitochondrial OS=Mus musculus OX=10090 GN=Ndufs3 PE=1 SV=2		1.68251e+07	1.79355e+07		0.938088
GBRG2_MOUSE	3	3	195.14	0.710999	0.228948	0.0584038	55633	Gamma-aminobutyric acid receptor subunit gamma-2 OS=Mus musculus OX=10090 GN=Gabrg2 PE=1 SV=3		937478	1.00002e+06		0.937457
RTN1_MOUSE	5	5	334.12	0.334931	0.131654	0.120695	83863	Reticulon-1 OS=Mus musculus OX=10090 GN=Rtn1 PE=1 SV=1		6.20728e+06	6.63391e+06		0.93569
NPTN_MOUSE	15	15	1217.41	0.033614	0.0304536	0.760421	44688	Neuroplastin OS=Mus musculus OX=10090 GN=Nptn PE=1 SV=3		6.96695e+07	7.45859e+07		0.934083
P5CR2_MOUSE;P5CR1_MOUSE	4	4	206.4	0.639386	0.209609	0.0637453	33980	Pyrroline-5-carboxylate reductase 2 OS=Mus musculus OX=10090 GN=Pycr2 PE=1 SV=1		761872	817476		0.931981
TMX4_MOUSE	2	2	88.28	0.271844	0.113705	0.148991	37507	Thioredoxin-related transmembrane protein 4 OS=Mus musculus OX=10090 GN=Tmx4 PE=1 SV=2		1.23444e+06	1.32519e+06		0.931521
COX15_MOUSE	4	4	129.48	0.0719376	0.0462222	0.481465	46165	Cytochrome c oxidase assembly protein COX15 homolog OS=Mus musculus OX=10090 GN=Cox15 PE=1 SV=1		601290	645847		0.93101
ARRC_MOUSE	3	3	192.46	0.818663	0.253027	0.0531441	42180	Arrestin-C OS=Mus musculus OX=10090 GN=Arr3 PE=1 SV=1		642949	691297		0.930062
EFR3A_MOUSE	4	4	112.89	0.732006	0.233877	0.0571402	93466	Protein EFR3 homolog A OS=Mus musculus OX=10090 GN=Efr3a PE=1 SV=1		1.15068e+06	1.23784e+06		0.929588
S13A5_MOUSE	2	2	70.71	0.670305	0.217704	0.0612292	64692	Solute carrier family 13 member 5 OS=Mus musculus OX=10090 GN=Slc13a5 PE=2 SV=1		302954	326198		0.928743
ERC2_MOUSE	4	4	126.58	0.760975	0.239883	0.0555961	110742	ERC protein 2 OS=Mus musculus OX=10090 GN=Erc2 PE=1 SV=2		857487	923517		0.928502
ROM1_MOUSE	51	51	4168.65	0.379389	0.143569	0.106287	37755	Rod outer segment membrane protein 1 OS=Mus musculus OX=10090 GN=Rom1 PE=1 SV=1		1761178186	1899784761		0.927041
MICU1_MOUSE	2	2	128.52	0.711127	0.228948	0.0583957	54661	Calcium uptake protein 1, mitochondrial OS=Mus musculus OX=10090 GN=Micu1 PE=1 SV=1		711481	767657		0.926822
LGAT1_MOUSE	2	2	86.37	0.662233	0.215584	0.0618535	43402	Acyl-CoA:lysophosphatidylglycerol acyltransferase 1 OS=Mus musculus OX=10090 GN=Lpgat1 PE=1 SV=1		290244	313217		0.926654
WDR1_MOUSE	8	8	385.45	0.262674	0.111087	0.154177	67049	WD repeat-containing protein 1 OS=Mus musculus OX=10090 GN=Wdr1 PE=1 SV=3		5.23099e+06	5.6515e+06		0.925592
FRMD5_MOUSE	5	5	269.61	0.926128	0.277789	0.0505081	59173	FERM domain-containing protein 5 OS=Mus musculus OX=10090 GN=Frmd5 PE=1 SV=1		2.69096e+06	2.9101e+06		0.924697
HNRPD_MOUSE;HNRDL_MOUSE	4	4	313.09	0.382526	0.144423	0.105397	38501	Heterogeneous nuclear ribonucleoprotein D0 OS=Mus musculus OX=10090 GN=Hnrnpd PE=1 SV=2		8.76231e+06	9.47684e+06		0.924602
ARFRP_MOUSE	3	3	202.41	0.414934	0.152083	0.0970044	23101	ADP-ribosylation factor-related protein 1 OS=Mus musculus OX=10090 GN=Arfrp1 PE=1 SV=2		2.60646e+06	2.82176e+06		0.923703
NECT1_MOUSE	7	7	349.22	0.160966	0.0794673	0.246602	57342	Nectin-1 OS=Mus musculus OX=10090 GN=Nectin1 PE=1 SV=3		4.61987e+06	5.01847e+06		0.920572
FLOT2_MOUSE	2	2	67.95	0.731352	0.233874	0.0571776	47408	Flotillin-2 OS=Mus musculus OX=10090 GN=Flot2 PE=1 SV=2		174085	189125		0.920479
COX1_MOUSE	4	4	151.52	0.875385	0.26675	0.0514599	56929	Cytochrome c oxidase subunit 1 OS=Mus musculus OX=10090 GN=Mtco1 PE=1 SV=2		2.84895e+06	3.10447e+06		0.917693
ARF6_MOUSE	2	2	156.8	0.178306	0.0856731	0.224277	20183	ADP-ribosylation factor 6 OS=Mus musculus OX=10090 GN=Arf6 PE=1 SV=2		638855	696699		0.916975
TCPQ_MOUSE	11	11	608.97	0.208374	0.0955279	0.193424	60088	T-complex protein 1 subunit theta OS=Mus musculus OX=10090 GN=Cct8 PE=1 SV=3		4.84721e+06	5.29292e+06		0.915792
CATA_MOUSE	3	3	124.09	0.820816	0.253456	0.0530676	60043	Catalase OS=Mus musculus OX=10090 GN=Cat PE=1 SV=4		167421	182943		0.915151
VATA_MOUSE	30	30	2151.98	0.0659958	0.0440475	0.512119	68625	V-type proton ATPase catalytic subunit A OS=Mus musculus OX=10090 GN=Atp6v1a PE=1 SV=2		5.19782e+07	5.68482e+07		0.914334
TRFE_MOUSE	6	6	338.98	0.503141	0.174865	0.0798815	78841	Serotransferrin OS=Mus musculus OX=10090 GN=Tf PE=1 SV=1		1.14888e+06	1.25672e+06		0.914192
S12A5_MOUSE;NOD2_MOUSE;S12A7_MOUSE	41	41	2867.34	0.0439658	0.0347088	0.662953	127615	Solute carrier family 12 member 5 OS=Mus musculus OX=10090 GN=Slc12a5 PE=1 SV=2		2.17932e+08	2.38542e+08		0.913599
STXB5_MOUSE	10	10	478.32	0.0800751	0.049248	0.444557	129166	Syntaxin-binding protein 5 OS=Mus musculus OX=10090 GN=Stxbp5 PE=1 SV=3		3.72104e+06	4.08204e+06		0.911564
PDE6A_MOUSE	90	59	5890.09	0.104695	0.0592976	0.359274	100321	Rod cGMP-specific 3',5'-cyclic phosphodiesterase subunit alpha OS=Mus musculus OX=10090 GN=Pde6a PE=2 SV=3		2.28749e+08	2.51001e+08		0.911348
CA2D2_MOUSE	14	14	889	0.00720195	0.0148155	0.998826	131500	Voltage-dependent calcium channel subunit alpha-2/delta-2 OS=Mus musculus OX=10090 GN=Cacna2d2 PE=1 SV=1		8.68175e+06	9.52994e+06		0.910997
ANXA5_MOUSE	7	7	569.92	0.809034	0.250868	0.0534992	35787	Annexin A5 OS=Mus musculus OX=10090 GN=Anxa5 PE=1 SV=1		5.32908e+06	5.85708e+06		0.909853
TSN_MOUSE	2	2	102.1	0.639772	0.20963	0.0637117	26299	Translin OS=Mus musculus OX=10090 GN=Tsn PE=1 SV=1		873494	960041		0.909851
DCPS_MOUSE	2	2	83.88	0.559286	0.189038	0.0720667	39078	m7GpppX diphosphatase OS=Mus musculus OX=10090 GN=Dcps PE=1 SV=1		164088	180347		0.909843
IQEC1_MOUSE;IQEC2_MOUSE	8	8	504.6	0.180815	0.0865657	0.221357	108804	IQ motif and SEC7 domain-containing protein 1 OS=Mus musculus OX=10090 GN=Iqsec1 PE=1 SV=2		2.41609e+06	2.65725e+06		0.909245
KHDR1_MOUSE	2	2	48.02	0.404998	0.14968	0.099431	48511	KH domain-containing, RNA-binding, signal transduction-associated protein 1 OS=Mus musculus OX=10090 GN=Khdrbs1 PE=1 SV=2		359441	395346		0.909181
CNNM2_MOUSE	3	3	149.26	0.899575	0.272335	0.0509432	97612	Metal transporter CNNM2 OS=Mus musculus OX=10090 GN=Cnnm2 PE=1 SV=3		913963	1.00605e+06		0.908464
GRIA1_MOUSE	3	3	112.46	0.390719	0.146439	0.103141	102303	Glutamate receptor 1 OS=Mus musculus OX=10090 GN=Gria1 PE=1 SV=1		1.08986e+06	1.20094e+06		0.907503
PDXK_MOUSE	3	3	187.54	0.935003	0.279369	0.0503929	35278	Pyridoxal kinase OS=Mus musculus OX=10090 GN=Pdxk PE=1 SV=1		1.46337e+06	1.61641e+06		0.905319
H11_MOUSE	3	3	307.95	0.902143	0.272988	0.0508951	21772	Histone H1.1 OS=Mus musculus OX=10090 GN=H1-1 PE=1 SV=2		817050	902568		0.905251
MCU_MOUSE	7	7	402.39	0.490579	0.171847	0.0819128	39999	Calcium uniporter protein, mitochondrial OS=Mus musculus OX=10090 GN=Mcu PE=1 SV=2		4.34588e+06	4.80793e+06		0.903898
RHOA_MOUSE	13	13	712.53	0.28254	0.116687	0.143345	22110	Transforming protein RhoA OS=Mus musculus OX=10090 GN=Rhoa PE=1 SV=1		4.10535e+07	4.54298e+07		0.90367
APMAP_MOUSE	3	3	242.82	0.526524	0.180717	0.0763912	46576	Adipocyte plasma membrane-associated protein OS=Mus musculus OX=10090 GN=Apmap PE=1 SV=1		606321	671045		0.903547
PROM1_MOUSE	21	21	1862.33	0.0380343	0.0325697	0.716453	98248	Prominin-1 OS=Mus musculus OX=10090 GN=Prom1 PE=1 SV=1		5.95538e+07	6.59584e+07		0.902898
NACA_MOUSE	2	2	131.24	0.85237	0.261741	0.0520615	23370	Nascent polypeptide-associated complex subunit alpha OS=Mus musculus OX=10090 GN=Naca PE=1 SV=1		1.05441e+06	1.16813e+06		0.90265
SAM50_MOUSE	11	11	877.78	0.26343	0.111285	0.153737	52230	Sorting and assembly machinery component 50 homolog OS=Mus musculus OX=10090 GN=Samm50 PE=1 SV=1		1.21055e+07	1.34134e+07		0.90249
DPYL2_MOUSE	37	31	3298.19	0.0244833	0.0263258	0.860491	62638	Dihydropyrimidinase-related protein 2 OS=Mus musculus OX=10090 GN=Dpysl2 PE=1 SV=2		8.89939e+07	9.87316e+07		0.901372
TADBP_MOUSE	4	4	333.68	0.29987	0.121801	0.135011	44918	TAR DNA-binding protein 43 OS=Mus musculus OX=10090 GN=Tardbp PE=1 SV=1		1.68362e+06	1.86935e+06		0.900645
CATB_MOUSE	4	4	132.82	0.208592	0.0955279	0.19323	38168	Cathepsin B OS=Mus musculus OX=10090 GN=Ctsb PE=1 SV=2		1.14222e+06	1.26882e+06		0.900223
NCAM2_MOUSE	15	15	1096.24	0.0581512	0.0407769	0.558346	93944	Neural cell adhesion molecule 2 OS=Mus musculus OX=10090 GN=Ncam2 PE=1 SV=1		2.30156e+07	2.55713e+07		0.900055
TPPP_MOUSE	2	2	150.96	0.875646	0.26675	0.0514537	23731	Tubulin polymerization-promoting protein OS=Mus musculus OX=10090 GN=Tppp PE=1 SV=1		254965	283360		0.899791
RL35A_MOUSE	2	2	90.43	0.205056	0.0943637	0.196432	12660	60S ribosomal protein L35a OS=Mus musculus OX=10090 GN=Rpl35a PE=1 SV=2		4.10187e+06	4.55893e+06		0.899745
SYWC_MOUSE	2	2	111.31	0.403268	0.149206	0.0998662	54893	Tryptophan--tRNA ligase, cytoplasmic OS=Mus musculus OX=10090 GN=Wars PE=1 SV=2		274693	305442		0.899328
DDAH1_MOUSE	6	6	443.79	0.0431573	0.0344278	0.669878	31760	N(G),N(G)-dimethylarginine dimethylaminohydrolase 1 OS=Mus musculus OX=10090 GN=Ddah1 PE=1 SV=3		6.50369e+06	7.23446e+06		0.898987
NONO_MOUSE	4	4	234.45	0.00637398	0.0143096	0.999513	54620	Non-POU domain-containing octamer-binding protein OS=Mus musculus OX=10090 GN=Nono PE=1 SV=3		1.80548e+06	2.00887e+06		0.898752
CMC1_MOUSE;CMC2_MOUSE	35	35	2127.47	0.402539	0.149103	0.100051	74922	Calcium-binding mitochondrial carrier protein Aralar1 OS=Mus musculus OX=10090 GN=Slc25a12 PE=1 SV=1		6.52733e+07	7.26852e+07		0.898027
SYT1_MOUSE	25	25	2148.83	0.281355	0.116488	0.14395	47730	Synaptotagmin-1 OS=Mus musculus OX=10090 GN=Syt1 PE=1 SV=1		2.76677e+08	3.08178e+08		0.897782
LDHA_MOUSE;LDHC_MOUSE	21	21	1372.53	0.139044	0.0719033	0.281506	36817	L-lactate dehydrogenase A chain OS=Mus musculus OX=10090 GN=Ldha PE=1 SV=3		7.81322e+07	8.70303e+07		0.897758
SEPT6_MOUSE	7	7	496.53	0.129774	0.0684956	0.299186	50044	Septin-6 OS=Mus musculus OX=10090 GN=Septin6 PE=1 SV=4		5.37094e+06	5.98931e+06		0.896754
GHITM_MOUSE	4	4	180.79	0.1913	0.0897741	0.209889	37421	Growth hormone-inducible transmembrane protein OS=Mus musculus OX=10090 GN=Ghitm PE=1 SV=1		5.21442e+06	5.81636e+06		0.896511
RL12_MOUSE	7	7	577.53	0.228409	0.101207	0.176955	17965	60S ribosomal protein L12 OS=Mus musculus OX=10090 GN=Rpl12 PE=1 SV=2		1.58029e+07	1.76314e+07		0.896294
RO60_MOUSE	2	2	110.82	0.251216	0.1084	0.161152	60826	60 kDa SS-A/Ro ribonucleoprotein OS=Mus musculus OX=10090 GN=RO60 PE=1 SV=1		182058	203162		0.896119
AGRL2_MOUSE	4	4	145.28	0.530132	0.18143	0.0758841	168752	Adhesion G protein-coupled receptor L2 OS=Mus musculus OX=10090 GN=Adgrl2 PE=1 SV=3		388723	433838		0.896009
CAZA1_MOUSE	3	3	122.77	0.469598	0.16625	0.085575	33090	F-actin-capping protein subunit alpha-1 OS=Mus musculus OX=10090 GN=Capza1 PE=1 SV=4		2.29472e+06	2.56314e+06		0.895277
SCAM3_MOUSE	3	3	131.5	0.0495726	0.0373062	0.617946	38832	Secretory carrier-associated membrane protein 3 OS=Mus musculus OX=10090 GN=Scamp3 PE=1 SV=3		1.69194e+06	1.89053e+06		0.894953
LSAMP_MOUSE	10	10	711.57	0.116235	0.0636234	0.329065	38462	Limbic system-associated membrane protein OS=Mus musculus OX=10090 GN=Lsamp PE=1 SV=1		4.63936e+07	5.18584e+07		0.89462
ANO2_MOUSE	8	8	316.32	0.392544	0.146874	0.102651	114689	Anoctamin-2 OS=Mus musculus OX=10090 GN=Ano2 PE=1 SV=2		2.28178e+06	2.55293e+06		0.893787
ARL6_MOUSE	8	8	500.41	0.878025	0.26704	0.0513978	21117	ADP-ribosylation factor-like protein 6 OS=Mus musculus OX=10090 GN=Arl6 PE=1 SV=1		6.4276e+06	7.19908e+06		0.892837
NDUS2_MOUSE	17	17	1150.61	0.484848	0.170019	0.0828784	52991	NADH dehydrogenase [ubiquinone] iron-sulfur protein 2, mitochondrial OS=Mus musculus OX=10090 GN=Ndufs2 PE=1 SV=1		2.31534e+07	2.59433e+07		0.892461
NFASC_MOUSE	19	19	985.9	0.0614366	0.0420444	0.538116	138688	Neurofascin OS=Mus musculus OX=10090 GN=Nfasc PE=1 SV=1		9.64208e+06	1.08041e+07		0.892447
PTPRD_MOUSE	6	6	264.5	0.372336	0.141931	0.108344	215472	Receptor-type tyrosine-protein phosphatase delta OS=Mus musculus OX=10090 GN=Ptprd PE=1 SV=3		1.31598e+06	1.475e+06		0.892193
TOM40_MOUSE	2	2	135.6	0.521969	0.179969	0.0770431	38270	Mitochondrial import receptor subunit TOM40 homolog OS=Mus musculus OX=10090 GN=Tomm40 PE=1 SV=3		1.49391e+06	1.67989e+06		0.889286
GNAI1_MOUSE	15	4	894.44	0.145066	0.0737478	0.271034	40905	Guanine nucleotide-binding protein G(i) subunit alpha-1 OS=Mus musculus OX=10090 GN=Gnai1 PE=1 SV=1		6.58422e+06	7.41005e+06		0.888553
RAB35_MOUSE	8	6	529.4	0.14103	0.0727039	0.277971	23296	Ras-related protein Rab-35 OS=Mus musculus OX=10090 GN=Rab35 PE=1 SV=1		6.18046e+06	6.95587e+06		0.888525
EF2_MOUSE	9	9	481.83	0.520207	0.179668	0.0772987	96222	Elongation factor 2 OS=Mus musculus OX=10090 GN=Eef2 PE=1 SV=2		2.97251e+06	3.34635e+06		0.888282
NOMO1_MOUSE	13	13	641.05	0.31695	0.1268	0.127653	134362	Nodal modulator 1 OS=Mus musculus OX=10090 GN=Nomo1 PE=1 SV=1		3.42902e+06	3.86178e+06		0.887938
FAS_MOUSE	8	8	306.54	0.601007	0.199787	0.0673765	274994	Fatty acid synthase OS=Mus musculus OX=10090 GN=Fasn PE=1 SV=2		896802	1.01102e+06		0.88703
BCAT1_MOUSE	3	3	93.79	0.401831	0.149006	0.100231	43334	Branched-chain-amino-acid aminotransferase, cytosolic OS=Mus musculus OX=10090 GN=Bcat1 PE=1 SV=2		1.13559e+06	1.28128e+06		0.886295
ECHB_MOUSE	7	7	361.23	0.460425	0.164052	0.0872911	51639	Trifunctional enzyme subunit beta, mitochondrial OS=Mus musculus OX=10090 GN=Hadhb PE=1 SV=1		1.8088e+06	2.04093e+06		0.886265
NDUBB_MOUSE	8	8	380.65	0.281752	0.116507	0.143747	17490	NADH dehydrogenase [ubiquinone] 1 beta subcomplex subunit 11, mitochondrial OS=Mus musculus OX=10090 GN=Ndufb11 PE=1 SV=2		1.02339e+07	1.15526e+07		0.885855
LAT1_MOUSE	4	4	271.55	0.192965	0.0901103	0.208169	56520	Large neutral amino acids transporter small subunit 1 OS=Mus musculus OX=10090 GN=Slc7a5 PE=1 SV=2		6.27666e+06	7.0877e+06		0.885571
VAMP2_MOUSE;VAMP3_MOUSE;SPA3M_MOUSE	10	10	1079.46	0.00153216	0.00874507	1	12740	Vesicle-associated membrane protein 2 OS=Mus musculus OX=10090 GN=Vamp2 PE=1 SV=2		1.13856e+08	1.28582e+08		0.885473
VDAC3_MOUSE	12	12	1105.98	0.229947	0.101394	0.175799	31076	Voltage-dependent anion-selective channel protein 3 OS=Mus musculus OX=10090 GN=Vdac3 PE=1 SV=1		7.24915e+07	8.19478e+07		0.884606
KCTD8_MOUSE	5	5	270.35	0.0554216	0.0397339	0.576196	53306	BTB/POZ domain-containing protein KCTD8 OS=Mus musculus OX=10090 GN=Kctd8 PE=1 SV=1		3.50727e+06	3.96512e+06		0.88453
KCND3_MOUSE	6	6	239.02	0.31814	0.127089	0.127169	74327	Potassium voltage-gated channel subfamily D member 3 OS=Mus musculus OX=10090 GN=Kcnd3 PE=1 SV=1		1.78528e+06	2.0199e+06		0.883843
AP3D1_MOUSE	6	6	402.65	0.434679	0.156982	0.0925246	136193	AP-3 complex subunit delta-1 OS=Mus musculus OX=10090 GN=Ap3d1 PE=1 SV=1		909246	1.02884e+06		0.883761
ATPD_MOUSE	8	8	746.87	0.0630077	0.0428918	0.528896	17589	ATP synthase subunit delta, mitochondrial OS=Mus musculus OX=10090 GN=Atp5f1d PE=1 SV=1		3.4423e+07	3.89592e+07		0.883565
ADT1_MOUSE	44	15	3045.42	0.00106919	0.00806813	1	33111	ADP/ATP translocase 1 OS=Mus musculus OX=10090 GN=Slc25a4 PE=1 SV=4		2.66777e+08	3.02326e+08		0.882415
GLRB_MOUSE	5	5	246.11	0.0478129	0.0364776	0.631519	56656	Glycine receptor subunit beta OS=Mus musculus OX=10090 GN=Glrb PE=1 SV=2		2.17854e+06	2.4698e+06		0.882072
GNAZ_MOUSE	12	12	949.51	0.344068	0.134255	0.117433	41337	Guanine nucleotide-binding protein G(z) subunit alpha OS=Mus musculus OX=10090 GN=Gnaz PE=1 SV=4		1.99797e+07	2.26659e+07		0.881484
ARVC_MOUSE	8	8	435.54	0.0645401	0.0434083	0.520171	105572	Armadillo repeat protein deleted in velo-cardio-facial syndrome homolog OS=Mus musculus OX=10090 GN=Arvcf PE=1 SV=2		3.18687e+06	3.61811e+06		0.880809
SFXN1_MOUSE	6	6	406.61	0.185758	0.0881288	0.215809	35911	Sideroflexin-1 OS=Mus musculus OX=10090 GN=Sfxn1 PE=1 SV=3		1.05632e+07	1.20451e+07		0.876973
AL1A1_MOUSE;AL1A7_MOUSE	10	10	566.08	0.00478038	0.0133043	0.999962	55060	Retinal dehydrogenase 1 OS=Mus musculus OX=10090 GN=Aldh1a1 PE=1 SV=5		3.64879e+06	4.16226e+06		0.876636
NEGR1_MOUSE	12	12	1285.93	0.0322817	0.0299383	0.774337	38560	Neuronal growth regulator 1 OS=Mus musculus OX=10090 GN=Negr1 PE=1 SV=1		2.39899e+07	2.74045e+07		0.875399
RALB_MOUSE	5	5	280.14	0.0132442	0.0191544	0.974246	23449	Ras-related protein Ral-B OS=Mus musculus OX=10090 GN=Ralb PE=1 SV=1		7.63802e+06	8.72662e+06		0.875256
ALG1_MOUSE	2	2	80.1	0.705633	0.227731	0.0587471	55294	Chitobiosyldiphosphodolichol beta-mannosyltransferase OS=Mus musculus OX=10090 GN=Alg1 PE=1 SV=3		92556.6	105771		0.875066
TPRGL_MOUSE	3	3	113.89	0.591189	0.197809	0.0684058	30023	Tumor protein p63-regulated gene 1-like protein OS=Mus musculus OX=10090 GN=Tprg1l PE=1 SV=1		539907	617148		0.874843
E41L2_MOUSE	39	39	3635.33	0.0365704	0.0318497	0.730629	110386	Band 4.1-like protein 2 OS=Mus musculus OX=10090 GN=Epb41l2 PE=1 SV=2		1.47406e+08	1.68581e+08		0.874392
GPM6B_MOUSE	5	5	362.84	0.0254339	0.0268206	0.849714	36984	Neuronal membrane glycoprotein M6-b OS=Mus musculus OX=10090 GN=Gpm6b PE=1 SV=2		2.61491e+07	2.99202e+07		0.873961
TKT_MOUSE;TKTL2_MOUSE	14	14	1126.13	0.0696951	0.045316	0.492634	68272	Transketolase OS=Mus musculus OX=10090 GN=Tkt PE=1 SV=1		2.22122e+07	2.54308e+07		0.873436
GLSK_MOUSE	13	13	897.45	0.172481	0.0836633	0.231341	74771	Glutaminase kidney isoform, mitochondrial OS=Mus musculus OX=10090 GN=Gls PE=1 SV=1		9.23472e+06	1.05817e+07		0.872704
41_MOUSE;AGM1_MOUSE	22	22	1417.93	0.0487868	0.0369661	0.623946	96309	Protein 4.1 OS=Mus musculus OX=10090 GN=Epb41 PE=1 SV=2		1.74136e+07	1.99603e+07		0.872414
ARL8B_MOUSE	7	7	327.5	0.0110329	0.0178032	0.987685	21753	ADP-ribosylation factor-like protein 8B OS=Mus musculus OX=10090 GN=Arl8b PE=1 SV=1		8.5901e+06	9.85859e+06		0.871332
PP2BC_MOUSE	5	3	234.8	0.313467	0.125862	0.129091	59403	Serine/threonine-protein phosphatase 2B catalytic subunit gamma isoform OS=Mus musculus OX=10090 GN=Ppp3cc PE=1 SV=1		661473	759792		0.870597
GLBL2_MOUSE	6	6	265.83	0.266393	0.11218	0.152033	72304	Beta-galactosidase-1-like protein 2 OS=Mus musculus OX=10090 GN=Glb1l2 PE=1 SV=1		2.00563e+06	2.30705e+06		0.869349
ARM10_MOUSE	6	6	290.2	0.0762639	0.0479641	0.461174	33632	Armadillo repeat-containing protein 10 OS=Mus musculus OX=10090 GN=Armc10 PE=1 SV=1		2.0434e+06	2.35577e+06		0.867403
ATAD1_MOUSE	6	6	325.77	0.245011	0.106561	0.165182	41060	ATPase family AAA domain-containing protein 1 OS=Mus musculus OX=10090 GN=Atad1 PE=1 SV=1		8.13421e+06	9.38359e+06		0.866855
ERLN2_MOUSE;ERLN1_MOUSE	14	14	930.77	0.0565298	0.0400901	0.568831	38077	Erlin-2 OS=Mus musculus OX=10090 GN=Erlin2 PE=1 SV=1		1.59041e+07	1.8349e+07		0.866757
FYN_MOUSE	3	3	111.92	0.0181836	0.0225853	0.930008	61150	Tyrosine-protein kinase Fyn OS=Mus musculus OX=10090 GN=Fyn PE=1 SV=4		962509	1.11175e+06		0.865763
GBRA1_MOUSE;GBRA5_MOUSE	4	4	223.96	0.159071	0.0787661	0.249294	51949	Gamma-aminobutyric acid receptor subunit alpha-1 OS=Mus musculus OX=10090 GN=Gabra1 PE=1 SV=1		3.27256e+06	3.78051e+06		0.865638
ATLA1_MOUSE	2	2	117.07	0.289254	0.118722	0.140003	63736	Atlastin-1 OS=Mus musculus OX=10090 GN=Atl1 PE=1 SV=1		436561	504524		0.865292
HM13_MOUSE	2	2	69.64	0.201411	0.0932678	0.199837	42006	Minor histocompatibility antigen H13 OS=Mus musculus OX=10090 GN=Hm13 PE=1 SV=1		573427	663688		0.864001
NRCAM_MOUSE	5	5	351.8	0.276265	0.114809	0.146608	139290	Neuronal cell adhesion molecule OS=Mus musculus OX=10090 GN=Nrcam PE=1 SV=2		1.24327e+06	1.43936e+06		0.863765
GDIR1_MOUSE	4	4	175.21	0.0224239	0.0253416	0.883802	23450	Rho GDP-dissociation inhibitor 1 OS=Mus musculus OX=10090 GN=Arhgdia PE=1 SV=3		2.94603e+06	3.41326e+06		0.863112
RPN1_MOUSE	13	13	848.91	0.0315362	0.029599	0.782248	68657	Dolichyl-diphosphooligosaccharide--protein glycosyltransferase subunit 1 OS=Mus musculus OX=10090 GN=Rpn1 PE=1 SV=1		7.52168e+06	8.71467e+06		0.863105
VAMP7_MOUSE	3	3	102.02	0.358074	0.138178	0.112751	25293	Vesicle-associated membrane protein 7 OS=Mus musculus OX=10090 GN=Vamp7 PE=1 SV=1		280066	324817		0.86223
TCAL5_MOUSE;TCAL3_MOUSE	2	2	137.81	0.541593	0.184371	0.0743254	22082	Transcription elongation factor A protein-like 5 OS=Mus musculus OX=10090 GN=Tceal5 PE=1 SV=1		1.22556e+06	1.4216e+06		0.862101
LTOR2_MOUSE	2	2	99.47	0.0444151	0.0347434	0.659153	13586	Ragulator complex protein LAMTOR2 OS=Mus musculus OX=10090 GN=Lamtor2 PE=1 SV=1		470346	545744		0.861844
QCR2_MOUSE	22	22	1507.58	0.177884	0.0855322	0.224775	48262	Cytochrome b-c1 complex subunit 2, mitochondrial OS=Mus musculus OX=10090 GN=Uqcrc2 PE=1 SV=1		9.13836e+07	1.06234e+08		0.860211
SC6A6_MOUSE	4	4	175.13	0.0938719	0.0546701	0.392676	70893	Sodium- and chloride-dependent taurine transporter OS=Mus musculus OX=10090 GN=Slc6a6 PE=1 SV=2		1.38453e+07	1.611e+07		0.859422
VPS45_MOUSE	4	4	157.31	0.303976	0.122885	0.133169	65411	Vacuolar protein sorting-associated protein 45 OS=Mus musculus OX=10090 GN=Vps45 PE=1 SV=1		468936	545692		0.859342
K1549_MOUSE	6	6	216.73	0.314188	0.125999	0.128791	209719	UPF0606 protein KIAA1549 OS=Mus musculus OX=10090 GN=Kiaa1549 PE=1 SV=3		1.04024e+06	1.21145e+06		0.858678
CNTN1_MOUSE	25	25	1847.44	0.0564907	0.0400901	0.569088	114172	Contactin-1 OS=Mus musculus OX=10090 GN=Cntn1 PE=1 SV=1		3.37867e+07	3.93875e+07		0.857801
VATL_MOUSE	11	11	556.56	0.122756	0.0659971	0.314009	15798	V-type proton ATPase 16 kDa proteolipid subunit OS=Mus musculus OX=10090 GN=Atp6v0c PE=1 SV=1		3.27424e+07	3.82097e+07		0.856912
EPHB2_MOUSE;EPHB1_MOUSE;EPHA2_MOUSE	11	11	738.8	0.035619	0.0315168	0.740049	111311	Ephrin type-B receptor 2 OS=Mus musculus OX=10090 GN=Ephb2 PE=1 SV=3		6.76494e+06	7.89903e+06		0.856427
CDC42_MOUSE;RHOQ_MOUSE	6	6	557.98	0.336965	0.132026	0.119954	21587	Cell division control protein 42 homolog OS=Mus musculus OX=10090 GN=Cdc42 PE=1 SV=2		1.14293e+07	1.33651e+07		0.855162
GNA11_MOUSE;GNA14_MOUSE	12	6	782.64	0.00795129	0.0154044	0.997778	42283	Guanine nucleotide-binding protein subunit alpha-11 OS=Mus musculus OX=10090 GN=Gna11 PE=1 SV=1		9.02835e+06	1.05587e+07		0.855066
BIP_MOUSE	22	20	2036.77	0.109647	0.0609715	0.345702	72492	Endoplasmic reticulum chaperone BiP OS=Mus musculus OX=10090 GN=Hspa5 PE=1 SV=3		6.00114e+07	7.02226e+07		0.854587
PLCH2_MOUSE;PLCH1_MOUSE	2	2	70.35	0.675891	0.218877	0.06081	165848	1-phosphatidylinositol 4,5-bisphosphate phosphodiesterase eta-2 OS=Mus musculus OX=10090 GN=Plch2 PE=1 SV=2		91205.2	106748		0.8544
PLXA4_MOUSE	3	3	135.82	0.0241474	0.0263258	0.864301	215787	Plexin-A4 OS=Mus musculus OX=10090 GN=Plxna4 PE=1 SV=3		667058	780851		0.85427
THY1_MOUSE	5	5	552.36	0.00700734	0.0146716	0.999027	18297	Thy-1 membrane glycoprotein OS=Mus musculus OX=10090 GN=Thy1 PE=1 SV=1		7.97191e+07	9.33224e+07		0.854233
RPGF4_MOUSE	4	4	125.48	0.156131	0.0777157	0.253582	116444	Rap guanine nucleotide exchange factor 4 OS=Mus musculus OX=10090 GN=Rapgef4 PE=1 SV=1		480772	563023		0.853912
SRP54_MOUSE	3	3	153.8	0.114229	0.0627841	0.333969	55969	Signal recognition particle 54 kDa protein OS=Mus musculus OX=10090 GN=Srp54 PE=1 SV=2		789363	924576		0.853757
H4_MOUSE	4	4	295.8	0.192875	0.0901103	0.208262	11360	Histone H4 OS=Mus musculus OX=10090 GN=H4c1 PE=1 SV=2		6.31757e+06	7.40085e+06		0.853629
ACLY_MOUSE	9	9	466.31	0.0741239	0.04718	0.471012	120564	ATP-citrate synthase OS=Mus musculus OX=10090 GN=Acly PE=1 SV=1		3.00707e+06	3.52434e+06		0.85323
RPN2_MOUSE	10	10	888.86	0.100545	0.0574983	0.371435	69134	Dolichyl-diphosphooligosaccharide--protein glycosyltransferase subunit 2 OS=Mus musculus OX=10090 GN=Rpn2 PE=1 SV=1		4.70614e+06	5.51621e+06		0.853148
GLGB_MOUSE	2	2	142.35	0.563817	0.190376	0.0715156	80769	1,4-alpha-glucan-branching enzyme OS=Mus musculus OX=10090 GN=Gbe1 PE=1 SV=1		456313	534929		0.853034
AFG32_MOUSE;AFG31_MOUSE	11	11	777.79	0.193427	0.0902623	0.207697	89976	AFG3-like protein 2 OS=Mus musculus OX=10090 GN=Afg3l2 PE=1 SV=1		5.09592e+06	5.97491e+06		0.852887
TECR_MOUSE	2	2	54.36	0.245032	0.106561	0.165169	36466	Very-long-chain enoyl-CoA reductase OS=Mus musculus OX=10090 GN=Tecr PE=1 SV=1		1.76364e+06	2.06879e+06		0.8525
MAP1B_MOUSE	33	33	1974.18	0.166261	0.0816987	0.239358	271343	Microtubule-associated protein 1B OS=Mus musculus OX=10090 GN=Map1b PE=1 SV=2		2.68406e+07	3.1513e+07		0.851731
GRM6_MOUSE	3	3	157.99	0.00482479	0.0133043	0.999958	96444	Metabotropic glutamate receptor 6 OS=Mus musculus OX=10090 GN=Grm6 PE=1 SV=1		216890	254666		0.851663
PRDX1_MOUSE;PRDX4_MOUSE	8	8	374.84	0.0506743	0.0378779	0.609696	22390	Peroxiredoxin-1 OS=Mus musculus OX=10090 GN=Prdx1 PE=1 SV=1		1.16892e+07	1.3731e+07		0.851296
5NTD_MOUSE	13	13	928.06	0.0137724	0.0194229	0.970342	64280	5'-nucleotidase OS=Mus musculus OX=10090 GN=Nt5e PE=1 SV=2		1.68544e+07	1.98215e+07		0.850309
SC6A1_MOUSE	18	18	1304.4	0.3343	0.131603	0.120927	67755	Sodium- and chloride-dependent GABA transporter 1 OS=Mus musculus OX=10090 GN=Slc6a1 PE=1 SV=2		112441327	1.32259e+08		0.850158
GNAO_MOUSE	51	46	4529.12	0.187599	0.0886121	0.213808	40629	Guanine nucleotide-binding protein G(o) subunit alpha OS=Mus musculus OX=10090 GN=Gnao1 PE=1 SV=3		4.30605e+08	5.06591e+08		0.850005
RAB3A_MOUSE;RAB3D_MOUSE;RAB26_MOUSE	17	16	1415.96	0.0921083	0.0542612	0.398671	25182	Ras-related protein Rab-3A OS=Mus musculus OX=10090 GN=Rab3a PE=1 SV=1		2.06913e+08	243529375		0.849641
DPP10_MOUSE	4	4	176.11	0.0415924	0.0337878	0.683609	91282	Inactive dipeptidyl peptidase 10 OS=Mus musculus OX=10090 GN=Dpp10 PE=1 SV=1		1.499e+06	1.76614e+06		0.848744
DPP6_MOUSE	11	11	698.81	0.00271526	0.0106136	1	91887	Dipeptidyl aminopeptidase-like protein 6 OS=Mus musculus OX=10090 GN=Dpp6 PE=1 SV=1		1.4581e+07	1.71795e+07		0.848742
NU4M_MOUSE	2	2	184.82	0.597922	0.198861	0.0676952	52018	NADH-ubiquinone oxidoreductase chain 4 OS=Mus musculus OX=10090 GN=Mtnd4 PE=1 SV=1		2.22039e+06	2.61645e+06		0.848626
RDH12_MOUSE	8	8	700.87	0.104747	0.0592976	0.359127	35726	Retinol dehydrogenase 12 OS=Mus musculus OX=10090 GN=Rdh12 PE=2 SV=1		1.63354e+07	1.92624e+07		0.848045
SNG1_MOUSE	3	3	189.23	0.0305297	0.0293811	0.793066	25864	Synaptogyrin-1 OS=Mus musculus OX=10090 GN=Syngr1 PE=1 SV=2		1.86615e+07	2.20389e+07		0.846751
LRP1_MOUSE	28	28	1333.26	0.0263145	0.0272796	0.83976	523342	Prolow-density lipoprotein receptor-related protein 1 OS=Mus musculus OX=10090 GN=Lrp1 PE=1 SV=1		7.23902e+06	8.55012e+06		0.846657
RB39B_MOUSE	3	2	216.55	0.450992	0.161191	0.0891345	24849	Ras-related protein Rab-39B OS=Mus musculus OX=10090 GN=Rab39b PE=1 SV=1		1.52295e+06	1.79899e+06		0.846556
OX2G_MOUSE	5	5	311.88	0.115663	0.0634152	0.330448	31635	OX-2 membrane glycoprotein OS=Mus musculus OX=10090 GN=Cd200 PE=1 SV=1		7.93801e+06	9.37842e+06		0.846412
EFTS_MOUSE	3	3	132.76	0.0949985	0.055133	0.388934	35711	Elongation factor Ts, mitochondrial OS=Mus musculus OX=10090 GN=Tsfm PE=1 SV=1		2.36023e+06	2.78906e+06		0.846247
ADCY8_MOUSE	4	4	156.87	0.331437	0.130941	0.121989	141375	Adenylate cyclase type 8 OS=Mus musculus OX=10090 GN=Adcy8 PE=1 SV=2		678107	802100		0.845414
PPAL_MOUSE	3	3	121.38	0.596501	0.198655	0.0678435	48934	Lysosomal acid phosphatase OS=Mus musculus OX=10090 GN=Acp2 PE=1 SV=2		201218	238015		0.8454
OTUB1_MOUSE	3	3	147.41	0.134875	0.0701293	0.289209	31478	Ubiquitin thioesterase OTUB1 OS=Mus musculus OX=10090 GN=Otub1 PE=1 SV=2		696837	824357		0.84531
VTI1B_MOUSE	2	2	230.3	0.357086	0.137957	0.113069	26697	Vesicle transport through interaction with t-SNAREs homolog 1B OS=Mus musculus OX=10090 GN=Vti1b PE=1 SV=1		210788	249431		0.845075
OST48_MOUSE	5	5	191.41	0.475968	0.167772	0.0844256	49225	Dolichyl-diphosphooligosaccharide--protein glycosyltransferase 48 kDa subunit OS=Mus musculus OX=10090 GN=Ddost PE=1 SV=2		2.37261e+06	2.81217e+06		0.843696
HS12A_MOUSE;HS12B_MOUSE	15	15	849.78	0.0138114	0.0194229	0.970044	75167	Heat shock 70 kDa protein 12A OS=Mus musculus OX=10090 GN=Hspa12a PE=1 SV=1		9.56959e+06	1.13568e+07		0.842633
NLGN2_MOUSE;NLGN1_MOUSE;NLGN4_MOUSE	13	13	799.66	0.00394882	0.0124361	0.999996	91502	Neuroligin-2 OS=Mus musculus OX=10090 GN=Nlgn2 PE=1 SV=2		5.85003e+06	6.95591e+06		0.841017
TPBG_MOUSE	3	3	94.63	0.0593464	0.0411651	0.550834	46992	Trophoblast glycoprotein OS=Mus musculus OX=10090 GN=Tpbg PE=1 SV=3		641218	762840		0.840567
PROD_MOUSE	3	3	137.93	0.854345	0.262226	0.0520056	68620	Proline dehydrogenase 1, mitochondrial OS=Mus musculus OX=10090 GN=Prodh PE=1 SV=2		437899	520995		0.840506
CLCN6_MOUSE	2	2	85.37	0.459291	0.163735	0.0875084	98343	Chloride transport protein 6 OS=Mus musculus OX=10090 GN=Clcn6 PE=1 SV=1		134608	160154		0.840487
BRI3B_MOUSE	2	2	268.36	0.160483	0.0792878	0.247283	28416	BRI3-binding protein OS=Mus musculus OX=10090 GN=Bri3bp PE=1 SV=1		1.05733e+06	1.25822e+06		0.840335
DDX5_MOUSE;DDX3Y_MOUSE	16	16	746.68	0.0210424	0.0246611	0.899257	69760	Probable ATP-dependent RNA helicase DDX5 OS=Mus musculus OX=10090 GN=Ddx5 PE=1 SV=2		1.10138e+07	1.31097e+07		0.840126
CPNE5_MOUSE;CPNE8_MOUSE;CPNE9_MOUSE;CPNE2_MOUSE	5	5	220.4	0.0235516	0.025997	0.871057	66121	Copine-5 OS=Mus musculus OX=10090 GN=Cpne5 PE=1 SV=1		1.18586e+06	1.4125e+06		0.839552
AT2A2_MOUSE;AT2A1_MOUSE;AT2A3_MOUSE	26	26	2144.72	0.02908	0.0285175	0.808896	116437	Sarcoplasmic/endoplasmic reticulum calcium ATPase 2 OS=Mus musculus OX=10090 GN=Atp2a2 PE=1 SV=2		2.96262e+07	3.53028e+07		0.839201
VDAC2_MOUSE	18	18	1616.79	0.0183629	0.0226388	0.928152	32340	Voltage-dependent anion-selective channel protein 2 OS=Mus musculus OX=10090 GN=Vdac2 PE=1 SV=2		1.32651e+08	1.58177e+08		0.838621
HXK1_MOUSE;HXK3_MOUSE	46	37	3131.48	0.0242199	0.0263258	0.863479	109545	Hexokinase-1 OS=Mus musculus OX=10090 GN=Hk1 PE=1 SV=3		9.64347e+07	1.15011e+08		0.838485
DHPR_MOUSE	6	6	344.29	0.089678	0.0532069	0.407215	25782	Dihydropteridine reductase OS=Mus musculus OX=10090 GN=Qdpr PE=1 SV=2		1.84297e+06	2.20186e+06		0.837004
CANB1_MOUSE	5	5	215.3	0.35561	0.137467	0.113548	19402	Calcineurin subunit B type 1 OS=Mus musculus OX=10090 GN=Ppp3r1 PE=1 SV=3		4.13573e+06	4.94157e+06		0.836926
SYIC_MOUSE	2	2	95.61	0.19246	0.0900896	0.208688	145547	Isoleucine--tRNA ligase, cytoplasmic OS=Mus musculus OX=10090 GN=Iars PE=1 SV=2		116115	138770		0.836745
RB27B_MOUSE;RB27A_MOUSE	5	4	291.12	0.399847	0.148603	0.100738	24772	Ras-related protein Rab-27B OS=Mus musculus OX=10090 GN=Rab27b PE=1 SV=3		546061	652776		0.836521
PPM1A_MOUSE	2	2	39.99	0.487021	0.17069	0.0825094	42976	Protein phosphatase 1A OS=Mus musculus OX=10090 GN=Ppm1a PE=1 SV=1		296138	354538		0.835279
QOR_MOUSE	2	2	76.99	0.585645	0.19635	0.0690064	35531	Quinone oxidoreductase OS=Mus musculus OX=10090 GN=Cryz PE=1 SV=1		240657	288286		0.834783
PTPRA_MOUSE	4	4	199.6	0.143528	0.0732532	0.273638	94551	Receptor-type tyrosine-protein phosphatase alpha OS=Mus musculus OX=10090 GN=Ptpra PE=1 SV=3		888361	1.06428e+06		0.834708
NTRK2_MOUSE	2	2	123.38	0.82073	0.253456	0.0530706	93329	BDNF/NT-3 growth factors receptor OS=Mus musculus OX=10090 GN=Ntrk2 PE=1 SV=1		530058	635224		0.834444
RAB23_MOUSE	4	4	222.01	0.363002	0.139513	0.111189	26890	Ras-related protein Rab-23 OS=Mus musculus OX=10090 GN=Rab23 PE=1 SV=2		1.05455e+06	1.26502e+06		0.833622
AT1A3_MOUSE;ATP4A_MOUSE	121	67	10666.4	0.050599	0.0378642	0.610254	113045	Sodium/potassium-transporting ATPase subunit alpha-3 OS=Mus musculus OX=10090 GN=Atp1a3 PE=1 SV=1		8.16846e+08	9.80064e+08		0.833462
WFS1_MOUSE	3	3	168.23	0.185804	0.0881288	0.215758	101597	Wolframin OS=Mus musculus OX=10090 GN=Wfs1 PE=1 SV=1		616043	740005		0.832485
AOFA_MOUSE	10	10	546.98	0.0171335	0.02178	0.940613	60134	Amine oxidase [flavin-containing] A OS=Mus musculus OX=10090 GN=Maoa PE=1 SV=3		6.44694e+06	7.74702e+06		0.832183
DMAC1_MOUSE	2	2	82.39	0.13669	0.0709066	0.285808	11508	Distal membrane-arm assembly complex protein 1 OS=Mus musculus OX=10090 GN=Dmac1 PE=1 SV=1		1.67831e+06	2.01735e+06		0.83194
TMX1_MOUSE	5	5	259.99	0.0243902	0.0263258	0.861546	31775	Thioredoxin-related transmembrane protein 1 OS=Mus musculus OX=10090 GN=Tmx1 PE=1 SV=1		4.38601e+06	5.27386e+06		0.83165
RET3_MOUSE	34	34	2546.37	0.00426672	0.0128029	0.999989	134823	Retinol-binding protein 3 OS=Mus musculus OX=10090 GN=Rbp3 PE=2 SV=3		3.66507e+07	4.41278e+07		0.830559
ACSL6_MOUSE	28	28	1568.31	0.00728844	0.0148155	0.998728	78994	Long-chain-fatty-acid--CoA ligase 6 OS=Mus musculus OX=10090 GN=Acsl6 PE=1 SV=1		1.94297e+07	2.34286e+07		0.829316
S6A11_MOUSE;S6A12_MOUSE	7	7	496.49	0.0345629	0.0309116	0.750692	71340	Sodium- and chloride-dependent GABA transporter 3 OS=Mus musculus OX=10090 GN=Slc6a11 PE=1 SV=2		1.96961e+07	23751376		0.82926
AL3A2_MOUSE	8	8	567.84	0.367947	0.140878	0.109663	54392	Aldehyde dehydrogenase family 3 member A2 OS=Mus musculus OX=10090 GN=Aldh3a2 PE=1 SV=2		3.81575e+06	4.60293e+06		0.828983
AR13B_MOUSE;ARL4C_MOUSE	6	6	450.01	0.0195109	0.023573	0.916006	48570	ADP-ribosylation factor-like protein 13B OS=Mus musculus OX=10090 GN=Arl13b PE=1 SV=2		3.17794e+06	3.83528e+06		0.828606
SV2A_MOUSE	26	26	1851.06	0.10347	0.0587161	0.362786	83392	Synaptic vesicle glycoprotein 2A OS=Mus musculus OX=10090 GN=Sv2a PE=1 SV=1		1.46081e+08	1.76305e+08		0.828567
RAB6B_MOUSE	4	4	226.28	0.0443102	0.0347434	0.660037	23561	Ras-related protein Rab-6B OS=Mus musculus OX=10090 GN=Rab6b PE=1 SV=1		8.23452e+06	9.93903e+06		0.828503
LDHB_MOUSE	8	8	415.59	0.0311949	0.029599	0.785899	36834	L-lactate dehydrogenase B chain OS=Mus musculus OX=10090 GN=Ldhb PE=1 SV=2		7.32008e+06	8.83753e+06		0.828295
IPO5_MOUSE	2	2	138.53	0.961959	0.284988	0.0501342	124993	Importin-5 OS=Mus musculus OX=10090 GN=Ipo5 PE=1 SV=3		150277	181475		0.828086
VIAAT_MOUSE	13	13	1222.79	0.324739	0.129062	0.124547	58313	Vesicular inhibitory amino acid transporter OS=Mus musculus OX=10090 GN=Slc32a1 PE=1 SV=3		6.67106e+07	8.06455e+07		0.827208
TEN4_MOUSE	4	4	176.44	0.473275	0.167155	0.0849074	312848	Teneurin-4 OS=Mus musculus OX=10090 GN=Tenm4 PE=1 SV=2		197278	238536		0.827037
MTCH2_MOUSE	8	8	408.99	0.320567	0.127709	0.126193	34104	Mitochondrial carrier homolog 2 OS=Mus musculus OX=10090 GN=Mtch2 PE=1 SV=1		3.75172e+06	4.53669e+06		0.826973
B2L13_MOUSE	3	3	166.97	0.0987774	0.0567635	0.37685	46862	Bcl-2-like protein 13 OS=Mus musculus OX=10090 GN=Bcl2l13 PE=1 SV=2		669414	809887		0.826552
SAC1_MOUSE	6	6	212.88	0.0702948	0.0455277	0.489602	67471	Phosphatidylinositide phosphatase SAC1 OS=Mus musculus OX=10090 GN=Sacm1l PE=1 SV=1		1.7034e+06	2.06101e+06		0.826488
NDUS1_MOUSE	36	36	2375.16	0.0792277	0.0489386	0.448156	80752	NADH-ubiquinone oxidoreductase 75 kDa subunit, mitochondrial OS=Mus musculus OX=10090 GN=Ndufs1 PE=1 SV=2		6.58438e+07	7.97614e+07		0.825509
MOGS_MOUSE	3	3	133.91	0.414497	0.152007	0.0971086	91945	Mannosyl-oligosaccharide glucosidase OS=Mus musculus OX=10090 GN=Mogs PE=1 SV=1		182334	220934		0.825288
MICU3_MOUSE	3	3	133.84	0.0881263	0.0525721	0.41285	60058	Calcium uptake protein 3, mitochondrial OS=Mus musculus OX=10090 GN=Micu3 PE=2 SV=2		569380	689928		0.825275
GLRA2_MOUSE	2	2	65.95	0.120078	0.0649457	0.320033	52485	Glycine receptor subunit alpha-2 OS=Mus musculus OX=10090 GN=Glra2 PE=1 SV=1		549940	667167		0.824291
ADT2_MOUSE	38	9	2741.36	0.0474249	0.0362649	0.634578	33138	ADP/ATP translocase 2 OS=Mus musculus OX=10090 GN=Slc25a5 PE=1 SV=3		6.81626e+07	8.27016e+07		0.824199
S4A4_MOUSE	2	2	59.37	0.433	0.156717	0.0928889	122318	Electrogenic sodium bicarbonate cotransporter 1 OS=Mus musculus OX=10090 GN=Slc4a4 PE=1 SV=2		772893	938204		0.8238
AT1B2_MOUSE	18	18	1360.43	0.0335107	0.0304209	0.76149	33722	Sodium/potassium-transporting ATPase subunit beta-2 OS=Mus musculus OX=10090 GN=Atp1b2 PE=1 SV=2		1.85616e+08	2.25376e+08		0.823581
TP4A3_MOUSE	2	2	84.17	0.815931	0.252535	0.0532428	19924	Protein tyrosine phosphatase type IVA 3 OS=Mus musculus OX=10090 GN=Ptp4a3 PE=1 SV=1		147936	179647		0.823482
SFXN3_MOUSE	15	15	1238.63	0.133569	0.0697779	0.291704	35669	Sideroflexin-3 OS=Mus musculus OX=10090 GN=Sfxn3 PE=1 SV=1		3.59941e+07	4.37412e+07		0.822889
RDH11_MOUSE	2	2	96.75	0.153014	0.0766375	0.258282	35525	Retinol dehydrogenase 11 OS=Mus musculus OX=10090 GN=Rdh11 PE=1 SV=2		812631	987866		0.822613
CADM2_MOUSE	23	23	1654.14	0.0409082	0.0335365	0.689748	47985	Cell adhesion molecule 2 OS=Mus musculus OX=10090 GN=Cadm2 PE=1 SV=2		7.98047e+07	9.70224e+07		0.822538
RAB3C_MOUSE	5	5	296.99	0.000798289	0.00806813	1	26084	Ras-related protein Rab-3C OS=Mus musculus OX=10090 GN=Rab3c PE=1 SV=1		8.36458e+06	1.01773e+07		0.821882
G3P_MOUSE;G3PT_MOUSE	43	43	3182.69	0.00423569	0.0128029	0.99999	36072	Glyceraldehyde-3-phosphate dehydrogenase OS=Mus musculus OX=10090 GN=Gapdh PE=1 SV=2		3.93019e+08	4.78289e+08		0.82172
NBEA_MOUSE	4	4	143.39	0.416525	0.15233	0.096627	328988	Neurobeachin OS=Mus musculus OX=10090 GN=Nbea PE=1 SV=1		358931	438619		0.818319
TFR1_MOUSE	10	10	574.23	0.0117936	0.0181147	0.983624	86076	Transferrin receptor protein 1 OS=Mus musculus OX=10090 GN=Tfrc PE=1 SV=1		2.33236e+06	2.85142e+06		0.817964
AP3B2_MOUSE	8	8	399.38	0.168388	0.0822757	0.236559	119745	AP-3 complex subunit beta-2 OS=Mus musculus OX=10090 GN=Ap3b2 PE=1 SV=2		1.40592e+06	1.71905e+06		0.817845
CDIPT_MOUSE	3	3	145.22	0.0421769	0.033972	0.678429	23925	CDP-diacylglycerol--inositol 3-phosphatidyltransferase OS=Mus musculus OX=10090 GN=Cdipt PE=1 SV=1		2.92359e+06	3.5771e+06		0.817308
DLG4_MOUSE	19	17	1314.35	0.0280665	0.0281664	0.82012	80765	Disks large homolog 4 OS=Mus musculus OX=10090 GN=Dlg4 PE=1 SV=1		1.56976e+07	1.92219e+07		0.816654
PCAT2_MOUSE	7	7	316.16	0.11173	0.0619228	0.340274	60900	Lysophosphatidylcholine acyltransferase 2 OS=Mus musculus OX=10090 GN=Lpcat2 PE=1 SV=1		4.28711e+06	5.25027e+06		0.816551
MARC2_MOUSE	6	6	267.68	0.252149	0.1084	0.160562	38797	Mitochondrial amidoxime reducing component 2 OS=Mus musculus OX=10090 GN=Marc2 PE=1 SV=1		2.82765e+06	3.46331e+06		0.816459
ITB5_MOUSE	2	2	87.89	0.30126	0.122141	0.134382	91158	Integrin beta-5 OS=Mus musculus OX=10090 GN=Itgb5 PE=1 SV=2		99392.2	121837		0.815779
AT2B1_MOUSE	49	30	3934.35	0.0226987	0.0254002	0.880705	135631	Plasma membrane calcium-transporting ATPase 1 OS=Mus musculus OX=10090 GN=Atp2b1 PE=1 SV=1		8.1709e+07	1.00324e+08		0.814451
F126B_MOUSE	4	4	129.51	0.0206086	0.0244449	0.904051	58949	Protein FAM126B OS=Mus musculus OX=10090 GN=Fam126b PE=1 SV=1		4.58223e+06	5.63951e+06		0.812522
SURF4_MOUSE	4	4	505.24	0.215569	0.0975133	0.187191	30589	Surfeit locus protein 4 OS=Mus musculus OX=10090 GN=Surf4 PE=1 SV=1		830539	1.0232e+06		0.81171
SFPQ_MOUSE	10	10	380.03	0.00490708	0.0133043	0.99995	75508	Splicing factor, proline- and glutamine-rich OS=Mus musculus OX=10090 GN=Sfpq PE=1 SV=1		2.84881e+06	3.51316e+06		0.810896
ANK2_MOUSE	31	27	1549.92	0.0100518	0.0172151	0.991999	428451	Ankyrin-2 OS=Mus musculus OX=10090 GN=Ank2 PE=1 SV=2		1.17825e+07	1.45356e+07		0.810597
RADI_MOUSE	12	4	704.48	0.035746	0.0315806	0.738782	68614	Radixin OS=Mus musculus OX=10090 GN=Rdx PE=1 SV=3		1.38524e+06	1.71468e+06		0.807871
C1QL2_MOUSE;C1QL3_MOUSE	2	2	157.18	0.260879	0.110629	0.155231	29501	Complement C1q-like protein 2 OS=Mus musculus OX=10090 GN=C1ql2 PE=1 SV=1		1.01333e+06	1.25453e+06		0.807739
HCD2_MOUSE	3	3	241.1	0.408374	0.150592	0.0985929	27516	3-hydroxyacyl-CoA dehydrogenase type-2 OS=Mus musculus OX=10090 GN=Hsd17b10 PE=1 SV=4		1.72836e+06	2.14094e+06		0.80729
S4A8_MOUSE	10	7	508.53	0.106461	0.0596997	0.354321	123710	Electroneutral sodium bicarbonate exchanger 1 OS=Mus musculus OX=10090 GN=Slc4a8 PE=2 SV=1		770531	955464		0.806447
VPP1_MOUSE;VPP2_MOUSE;VPP4_MOUSE	28	28	2627.84	0.00259268	0.0103165	1	97203	V-type proton ATPase 116 kDa subunit a isoform 1 OS=Mus musculus OX=10090 GN=Atp6v0a1 PE=1 SV=3		1.42661e+08	1.76974e+08		0.80611
RAP2A_MOUSE;RAP2C_MOUSE	3	3	158.93	0.0450381	0.0349569	0.653941	20857	Ras-related protein Rap-2a OS=Mus musculus OX=10090 GN=Rap2a PE=1 SV=2		1.27402e+06	1.58378e+06		0.804417
EBP_MOUSE	2	2	88.69	0.269073	0.113094	0.150523	26426	3-beta-hydroxysteroid-Delta(8),Delta(7)-isomerase OS=Mus musculus OX=10090 GN=Ebp PE=1 SV=3		601074	747690		0.803908
CADM4_MOUSE	2	2	174.99	0.196563	0.0915328	0.204542	43153	Cell adhesion molecule 4 OS=Mus musculus OX=10090 GN=Cadm4 PE=1 SV=1		515225	641162		0.80358
MTCH1_MOUSE	7	7	276.52	0.042615	0.0341702	0.674588	41880	Mitochondrial carrier homolog 1 OS=Mus musculus OX=10090 GN=Mtch1 PE=1 SV=1		5.19952e+06	6.47789e+06		0.802656
PDIA4_MOUSE	12	12	438.34	0.0138379	0.0194229	0.969841	72280	Protein disulfide-isomerase A4 OS=Mus musculus OX=10090 GN=Pdia4 PE=1 SV=3		5.26219e+06	6.56712e+06		0.801293
AT1B1_MOUSE	16	16	1058.48	0.0667628	0.0442317	0.507966	35571	Sodium/potassium-transporting ATPase subunit beta-1 OS=Mus musculus OX=10090 GN=Atp1b1 PE=1 SV=1		3.17687e+08	3.97192e+08		0.799832
HS90B_MOUSE;CC21B_MOUSE	26	14	1632.91	0.00856235	0.0158489	0.996558	83571	Heat shock protein HSP 90-beta OS=Mus musculus OX=10090 GN=Hsp90ab1 PE=1 SV=3		1.43728e+07	1.80288e+07		0.79721
MYO6_MOUSE	13	13	707.24	0.05431	0.0392703	0.583752	147686	Unconventional myosin-VI OS=Mus musculus OX=10090 GN=Myo6 PE=1 SV=1		7.5936e+06	9.54165e+06		0.795837
SCMC3_MOUSE	3	3	97.08	0.262695	0.111087	0.154165	52692	Calcium-binding mitochondrial carrier protein SCaMC-3 OS=Mus musculus OX=10090 GN=Slc25a23 PE=1 SV=1		114495	144022		0.794984
STX1B_MOUSE	20	20	1756.72	0.0304772	0.0293811	0.793633	33452	Syntaxin-1B OS=Mus musculus OX=10090 GN=Stx1b PE=1 SV=1		1.71007e+08	2.15254e+08		0.794441
A4_MOUSE	2	2	71.45	0.0659984	0.0440475	0.512104	87693	Amyloid-beta A4 protein OS=Mus musculus OX=10090 GN=App PE=1 SV=3		343461	432702		0.793759
ICMT_MOUSE	2	2	107.51	0.158137	0.0783618	0.250642	32169	Protein-S-isoprenylcysteine O-methyltransferase OS=Mus musculus OX=10090 GN=Icmt PE=2 SV=2		910128	1.14818e+06		0.792669
CALR_MOUSE	18	18	1528.54	0.0410306	0.0335365	0.688643	48136	Calreticulin OS=Mus musculus OX=10090 GN=Calr PE=1 SV=1		7.61918e+07	9.62892e+07		0.791281
MPCP_MOUSE	32	32	2084.1	0.0647898	0.0435322	0.518774	40063	Phosphate carrier protein, mitochondrial OS=Mus musculus OX=10090 GN=Slc25a3 PE=1 SV=1		2.6774e+08	3.38966e+08		0.789872
AATC_MOUSE	16	16	1052.81	0.00541143	0.013621	0.999875	46504	Aspartate aminotransferase, cytoplasmic OS=Mus musculus OX=10090 GN=Got1 PE=1 SV=3		2.14532e+07	2.72018e+07		0.788666
ANM1_MOUSE	2	2	115.43	0.217597	0.0981634	0.185501	43035	Protein arginine N-methyltransferase 1 OS=Mus musculus OX=10090 GN=Prmt1 PE=1 SV=1		148519	188328		0.78862
RAB21_MOUSE	4	4	328.66	0.222613	0.0998164	0.181442	24490	Ras-related protein Rab-21 OS=Mus musculus OX=10090 GN=Rab21 PE=1 SV=4		4.26429e+06	5.40763e+06		0.788569
TIM22_MOUSE	2	2	95.1	0.0218872	0.0251259	0.889834	20443	Mitochondrial import inner membrane translocase subunit Tim22 OS=Mus musculus OX=10090 GN=Timm22 PE=1 SV=1		763465	968204		0.788538
ASTRB_MOUSE	2	2	99.25	0.473479	0.167155	0.0848708	86043	Protein Aster-B OS=Mus musculus OX=10090 GN=Gramd1b PE=1 SV=2		215761	273677		0.788379
DHB4_MOUSE	13	13	724.48	0.0851484	0.051438	0.424077	79945	Peroxisomal multifunctional enzyme type 2 OS=Mus musculus OX=10090 GN=Hsd17b4 PE=1 SV=3		3.16737e+06	4.02145e+06		0.787619
THIKA_MOUSE;THIKB_MOUSE	8	8	375.46	0.0404042	0.0334357	0.694324	44382	3-ketoacyl-CoA thiolase A, peroxisomal OS=Mus musculus OX=10090 GN=Acaa1a PE=1 SV=1		3.21022e+06	4.07667e+06		0.78746
RGS9_MOUSE	43	43	2886.1	0.00639564	0.0143096	0.9995	77499	Regulator of G-protein signaling 9 OS=Mus musculus OX=10090 GN=Rgs9 PE=1 SV=3		1.98128e+08	2.5168e+08		0.787223
NLGN3_MOUSE	6	6	308.84	0.0226249	0.0254002	0.881537	91618	Neuroligin-3 OS=Mus musculus OX=10090 GN=Nlgn3 PE=1 SV=2		4.48965e+06	5.70855e+06		0.786478
GRIA3_MOUSE	3	3	132.24	0.391026	0.146471	0.103058	101033	Glutamate receptor 3 OS=Mus musculus OX=10090 GN=Gria3 PE=1 SV=2		211856	269873		0.785022
PXL2A_MOUSE	8	8	362.83	0.00646676	0.0143224	0.999456	24493	Peroxiredoxin-like 2A OS=Mus musculus OX=10090 GN=Prxl2a PE=1 SV=2		6.28889e+06	8.01783e+06		0.784364
PLCC_MOUSE	10	10	516.16	0.000983019	0.00806813	1	43952	1-acyl-sn-glycerol-3-phosphate acyltransferase gamma OS=Mus musculus OX=10090 GN=Agpat3 PE=1 SV=2		1.1974e+07	1.52704e+07		0.78413
VATH_MOUSE	9	9	486.18	0.0456974	0.0353096	0.648498	56275	V-type proton ATPase subunit H OS=Mus musculus OX=10090 GN=Atp6v1h PE=1 SV=1		7.73083e+06	9.86244e+06		0.783865
ADPGK_MOUSE	3	3	163.37	0.0991383	0.0568896	0.375733	54211	ADP-dependent glucokinase OS=Mus musculus OX=10090 GN=Adpgk PE=1 SV=2		867776	1.10751e+06		0.783539
CAV1_MOUSE;CAV3_MOUSE	2	2	147.42	0.172487	0.0836633	0.231335	20697	Caveolin-1 OS=Mus musculus OX=10090 GN=Cav1 PE=1 SV=1		882995	1.12708e+06		0.783435
PALM_MOUSE	7	7	379.44	0.0521723	0.0384356	0.598772	41760	Paralemmin-1 OS=Mus musculus OX=10090 GN=Palm PE=1 SV=1		3.50326e+06	4.47421e+06		0.782989
CRYM_MOUSE	7	7	404.45	0.0750712	0.0474196	0.46661	33673	Ketimine reductase mu-crystallin OS=Mus musculus OX=10090 GN=Crym PE=1 SV=1		4.70694e+06	6.01244e+06		0.782867
SOGA3_MOUSE	5	5	225.79	0.210077	0.0958775	0.191914	103758	Protein SOGA3 OS=Mus musculus OX=10090 GN=Soga3 PE=1 SV=2		601361	770218		0.780768
MIF_MOUSE	3	3	181.21	0.154175	0.0769727	0.256512	12667	Macrophage migration inhibitory factor OS=Mus musculus OX=10090 GN=Mif PE=1 SV=2		782730	1.00329e+06		0.780164
MFN2_MOUSE;MFN1_MOUSE	8	8	250.23	0.282306	0.116663	0.143464	86874	Mitofusin-2 OS=Mus musculus OX=10090 GN=Mfn2 PE=1 SV=3		1.89184e+06	2.42836e+06		0.779061
TLC3B_MOUSE	2	2	108.51	0.378763	0.143419	0.106466	31327	Glycine dehydrogenase (decarboxylating), mitochondrial OS=Mus musculus OX=10090 GN=Gldc PE=1 SV=1		299257	384135		0.779041
CCD47_MOUSE	3	3	250.03	0.202601	0.0935329	0.198714	56093	Coiled-coil domain-containing protein 47 OS=Mus musculus OX=10090 GN=Ccdc47 PE=1 SV=2		674688	866375		0.778748
KAPCB_MOUSE	2	2	120.71	0.533442	0.182156	0.0754259	40853	cAMP-dependent protein kinase catalytic subunit beta OS=Mus musculus OX=10090 GN=Prkacb PE=1 SV=2		478106	614296		0.778298
CNNM3_MOUSE	2	2	56.08	0.111863	0.0619448	0.339933	76859	Metal transporter CNNM3 OS=Mus musculus OX=10090 GN=Cnnm3 PE=1 SV=2		309671	398097		0.777877
MARCS_MOUSE	5	5	283.37	0.916874	0.276067	0.0506443	29701	Myristoylated alanine-rich C-kinase substrate OS=Mus musculus OX=10090 GN=Marcks PE=1 SV=2		965340	1.24136e+06		0.777646
CDS1_MOUSE	3	3	124.57	0.461283	0.164269	0.0871276	53297	Phosphatidate cytidylyltransferase 1 OS=Mus musculus OX=10090 GN=Cds1 PE=1 SV=2		891252	1.14772e+06		0.776543
RL40_MOUSE	6	6	412.36	0.184827	0.0877905	0.216834	15004	Ubiquitin-60S ribosomal protein L40 OS=Mus musculus OX=10090 GN=Uba52 PE=1 SV=2		1.01663e+08	1.30962e+08		0.776272
RTN4_MOUSE	30	30	2264.73	0.0101557	0.0173039	0.991592	127048	Reticulon-4 OS=Mus musculus OX=10090 GN=Rtn4 PE=1 SV=2		5.99986e+07	7.73144e+07		0.776033
KAP3_MOUSE	9	9	518.93	0.156551	0.0778078	0.252962	46537	cAMP-dependent protein kinase type II-beta regulatory subunit OS=Mus musculus OX=10090 GN=Prkar2b PE=1 SV=3		2.91855e+06	3.76264e+06		0.775664
ATPG_MOUSE	13	13	786.46	0.0368529	0.0318868	0.727864	32979	ATP synthase subunit gamma, mitochondrial OS=Mus musculus OX=10090 GN=Atp5f1c PE=1 SV=1		6.63083e+07	8.54919e+07		0.775609
STX4_MOUSE	3	3	160.73	0.376115	0.142818	0.107232	34258	Syntaxin-4 OS=Mus musculus OX=10090 GN=Stx4 PE=1 SV=1		860592	1.10975e+06		0.775482
SORC2_MOUSE	7	7	318.52	0.387155	0.145513	0.10411	129905	VPS10 domain-containing receptor SorCS2 OS=Mus musculus OX=10090 GN=Sorcs2 PE=1 SV=2		1.20866e+06	1.55916e+06		0.775203
NCAM1_MOUSE	73	73	5439.4	0.00624609	0.0143096	0.999583	120152	Neural cell adhesion molecule 1 OS=Mus musculus OX=10090 GN=Ncam1 PE=1 SV=3		5.72224e+08	738263386		0.775094
H2A1B_MOUSE;H2A2B_MOUSE	3	3	196.5	0.353513	0.136975	0.114235	14127	Histone H2A type 1-B OS=Mus musculus OX=10090 GN=Hist1h2ab PE=1 SV=1		3.71704e+06	4.79824e+06		0.774668
ABCD3_MOUSE	4	4	242.2	0.0310226	0.029596	0.787749	75939	ATP-binding cassette sub-family D member 3 OS=Mus musculus OX=10090 GN=Abcd3 PE=1 SV=2		643202	832501		0.772615
RAB5B_MOUSE	3	3	151.5	0.239032	0.104362	0.169248	23920	Ras-related protein Rab-5B OS=Mus musculus OX=10090 GN=Rab5b PE=1 SV=1		1.43244e+06	1.85545e+06		0.772017
SAHH_MOUSE	5	5	262.76	0.0388825	0.0328725	0.708416	48170	Adenosylhomocysteinase OS=Mus musculus OX=10090 GN=Ahcy PE=1 SV=3		1.09028e+06	1.41244e+06		0.771908
ABC8A_MOUSE;ABCA9_MOUSE	7	7	412.98	0.117558	0.064052	0.325902	185829	ATP-binding cassette sub-family A member 8-A OS=Mus musculus OX=10090 GN=Abca8a PE=1 SV=2		1.80039e+06	2.33374e+06		0.771461
GOGA7_MOUSE	2	2	113.69	0.048308	0.0367289	0.62765	16010	Golgin subfamily A member 7 OS=Mus musculus OX=10090 GN=Golga7 PE=1 SV=1		1.98837e+06	2.57926e+06		0.770905
S7A14_MOUSE	2	2	183.13	0.316326	0.126627	0.127909	84727	Probable cationic amino acid transporter OS=Mus musculus OX=10090 GN=Slc7a14 PE=1 SV=1		594868	772186		0.770369
PDE6D_MOUSE	2	2	88.85	0.028878	0.0285136	0.811124	17451	Retinal rod rhodopsin-sensitive cGMP 3',5'-cyclic phosphodiesterase subunit delta OS=Mus musculus OX=10090 GN=Pde6d PE=1 SV=1		695208	902803		0.770056
TITIN_MOUSE	2	2	40.9	0.746025	0.23663	0.0563651	3933362	Titin OS=Mus musculus OX=10090 GN=Ttn PE=1 SV=1		844864	1.09779e+06		0.769603
GNB5_MOUSE	36	36	2924.98	0.0426286	0.0341702	0.674469	44620	Guanine nucleotide-binding protein subunit beta-5 OS=Mus musculus OX=10090 GN=Gnb5 PE=1 SV=1		1.88983e+08	245603274		0.769466
LA_MOUSE	4	4	211.35	0.792895	0.247248	0.0541419	47898	Lupus La protein homolog OS=Mus musculus OX=10090 GN=Ssb PE=1 SV=1		705304	918463		0.767918
TXTP_MOUSE	3	3	125.2	0.252376	0.1084	0.160419	34252	Tricarboxylate transport protein, mitochondrial OS=Mus musculus OX=10090 GN=Slc25a1 PE=1 SV=1		1.24046e+06	1.61571e+06		0.767748
PTK7_MOUSE	2	2	108.17	0.0149445	0.0201434	0.960853	118940	Inactive tyrosine-protein kinase 7 OS=Mus musculus OX=10090 GN=Ptk7 PE=1 SV=1		385766	503310		0.766458
TMX2_MOUSE	3	3	215.08	0.174471	0.0844611	0.228882	34320	Thioredoxin-related transmembrane protein 2 OS=Mus musculus OX=10090 GN=Tmx2 PE=1 SV=1		2.87504e+06	3.7523e+06		0.766207
E41L3_MOUSE	31	31	2297.97	0.059877	0.0414035	0.547555	103731	Band 4.1-like protein 3 OS=Mus musculus OX=10090 GN=Epb41l3 PE=1 SV=1		3.49512e+07	4.56162e+07		0.766202
GNAQ_MOUSE	12	5	697.39	0.0928395	0.0545229	0.396165	42416	Guanine nucleotide-binding protein G(q) subunit alpha OS=Mus musculus OX=10090 GN=Gnaq PE=1 SV=4		9.68189e+06	1.26432e+07		0.765779
CSCL2_MOUSE	4	4	240.93	0.000980046	0.00806813	1	96310	CSC1-like protein 2 OS=Mus musculus OX=10090 GN=Tmem63b PE=1 SV=1		4.20685e+06	5.49371e+06		0.765758
CALX_MOUSE;CLGN_MOUSE	25	25	2054.58	0.0182706	0.0226325	0.92911	67635	Calnexin OS=Mus musculus OX=10090 GN=Canx PE=1 SV=1		8.61774e+07	1.12629e+08		0.765142
JAM3_MOUSE	3	3	201.66	0.0730653	0.04673	0.476021	35386	Junctional adhesion molecule C OS=Mus musculus OX=10090 GN=Jam3 PE=1 SV=2		985783	1.28853e+06		0.765044
ERGI1_MOUSE	2	2	55.67	0.0148855	0.0201434	0.961355	32941	Endoplasmic reticulum-Golgi intermediate compartment protein 1 OS=Mus musculus OX=10090 GN=Ergic1 PE=1 SV=1		345717	452445		0.76411
NDUS7_MOUSE	5	5	344.68	0.176543	0.0849544	0.226372	24952	NADH dehydrogenase [ubiquinone] iron-sulfur protein 7, mitochondrial OS=Mus musculus OX=10090 GN=Ndufs7 PE=1 SV=1		7.97352e+06	1.04391e+07		0.763817
PLCE_MOUSE	2	2	53.17	0.112945	0.0622843	0.337182	42403	1-acyl-sn-glycerol-3-phosphate acyltransferase epsilon OS=Mus musculus OX=10090 GN=Agpat5 PE=1 SV=2		530495	695025		0.763274
PDCD6_MOUSE	3	3	145.31	0.124045	0.0664214	0.311185	21911	Programmed cell death protein 6 OS=Mus musculus OX=10090 GN=Pdcd6 PE=1 SV=2		273633	358516		0.763238
RL10A_MOUSE	7	7	282.71	0.0136763	0.0193522	0.971071	25072	60S ribosomal protein L10a OS=Mus musculus OX=10090 GN=Rpl10a PE=1 SV=3		1.00045e+07	1.31236e+07		0.762331
ASAH1_MOUSE	4	4	171.28	0.332118	0.131054	0.121735	45040	Acid ceramidase OS=Mus musculus OX=10090 GN=Asah1 PE=1 SV=1		415619	545461		0.761958
AT1A1_MOUSE;AT2C2_MOUSE;RC3H1_MOUSE	85	41	7101.41	0.016138	0.0209449	0.950173	114221	Sodium/potassium-transporting ATPase subunit alpha-1 OS=Mus musculus OX=10090 GN=Atp1a1 PE=1 SV=1		1.99452e+08	261924293		0.761487
BAP31_MOUSE	7	7	534.94	0.0145935	0.0199158	0.963807	27996	B-cell receptor-associated protein 31 OS=Mus musculus OX=10090 GN=Bcap31 PE=1 SV=4		3.94657e+06	5.19957e+06		0.759018
EAA2_MOUSE	8	8	549.64	0.0108897	0.0177877	0.98838	62503	Excitatory amino acid transporter 2 OS=Mus musculus OX=10090 GN=Slc1a2 PE=1 SV=1		1.01657e+07	1.34127e+07		0.757913
CERU_MOUSE	37	37	2573.35	0.0481701	0.0367081	0.628723	121872	Ceruloplasmin OS=Mus musculus OX=10090 GN=Cp PE=1 SV=2		3.89843e+07	5.14568e+07		0.757611
EFR3B_MOUSE	3	3	125.31	0.168374	0.0822757	0.236578	93374	Protein EFR3 homolog B OS=Mus musculus OX=10090 GN=Efr3b PE=1 SV=2		680646	898604		0.757449
HNRPM_MOUSE	11	11	585.06	0.0404563	0.0334372	0.693848	77940	Heterogeneous nuclear ribonucleoprotein M OS=Mus musculus OX=10090 GN=Hnrnpm PE=1 SV=3		5.63616e+06	7.44278e+06		0.757265
IMPA1_MOUSE	4	4	155.79	0.0638722	0.0432067	0.523942	30815	Inositol monophosphatase 1 OS=Mus musculus OX=10090 GN=Impa1 PE=1 SV=1		676419	893417		0.757114
PDE6C_MOUSE	22	15	919.97	0.0217621	0.0250915	0.891236	99634	Cone cGMP-specific 3',5'-cyclic phosphodiesterase subunit alpha' OS=Mus musculus OX=10090 GN=Pde6c PE=2 SV=1		7.67288e+06	1.01515e+07		0.755834
ACOT9_MOUSE	2	2	99.43	0.774682	0.243051	0.054941	50813	Acyl-coenzyme A thioesterase 9, mitochondrial OS=Mus musculus OX=10090 GN=Acot9 PE=1 SV=1		58679.5	77756.8		0.754654
MYOF_MOUSE	4	4	142.27	0.0546706	0.0394881	0.581282	234773	Myoferlin OS=Mus musculus OX=10090 GN=Myof PE=1 SV=2		571021	756897		0.754424
PCYOX_MOUSE	6	6	467.7	0.251041	0.1084	0.161263	56687	Prenylcysteine oxidase OS=Mus musculus OX=10090 GN=Pcyox1 PE=1 SV=1		2.58876e+06	3.43266e+06		0.754154
AT8A2_MOUSE;AT10A_MOUSE;AT8A1_MOUSE	24	24	1462.95	0.00093061	0.00806813	1	130930	Phospholipid-transporting ATPase IB OS=Mus musculus OX=10090 GN=Atp8a2 PE=1 SV=1		2.30706e+07	3.06094e+07		0.75371
ABCB6_MOUSE	3	3	255.85	0.184445	0.0876716	0.217258	94224	ATP-binding cassette sub-family B member 6, mitochondrial OS=Mus musculus OX=10090 GN=Abcb6 PE=1 SV=1		600278	796449		0.753692
GUC2E_MOUSE;ANPRA_MOUSE;GUC2G_MOUSE	74	62	5957.46	0.0810904	0.0495724	0.440314	121588	Guanylyl cyclase GC-E OS=Mus musculus OX=10090 GN=Gucy2e PE=3 SV=2		3.48515e+08	4.62528e+08		0.753501
RAB13_MOUSE	3	2	187.12	0.0148619	0.0201434	0.961556	22927	Ras-related protein Rab-13 OS=Mus musculus OX=10090 GN=Rab13 PE=1 SV=1		2.96005e+06	3.93046e+06		0.753106
ILF3_MOUSE;STRBP_MOUSE	12	12	488.18	0.0876168	0.0524996	0.414732	96360	Interleukin enhancer-binding factor 3 OS=Mus musculus OX=10090 GN=Ilf3 PE=1 SV=2		3.56963e+06	4.74108e+06		0.752915
TNR16_MOUSE	6	6	379.4	0.00190581	0.00946209	1	47271	Tumor necrosis factor receptor superfamily member 16 OS=Mus musculus OX=10090 GN=Ngfr PE=1 SV=2		2.52681e+06	3.35668e+06		0.752771
LACTB_MOUSE	6	6	267.3	0.0361574	0.031686	0.734699	60895	Serine beta-lactamase-like protein LACTB, mitochondrial OS=Mus musculus OX=10090 GN=Lactb PE=1 SV=1		4.59592e+06	6.11113e+06		0.752058
GSLG1_MOUSE	21	21	1434.3	0.0157649	0.0206632	0.95361	137524	Golgi apparatus protein 1 OS=Mus musculus OX=10090 GN=Glg1 PE=1 SV=1		1.24988e+07	1.66203e+07		0.752023
IGF1R_MOUSE	2	2	79.23	0.112515	0.0621505	0.33827	158197	Insulin-like growth factor 1 receptor OS=Mus musculus OX=10090 GN=Igf1r PE=1 SV=3		305653	406954		0.751075
GNAI3_MOUSE	7	5	403.5	0.0159533	0.0207865	0.951885	41082	Guanine nucleotide-binding protein G(i) subunit alpha OS=Mus musculus OX=10090 GN=Gnai3 PE=1 SV=3		4.96346e+06	6.61232e+06		0.750637
M2OM_MOUSE	15	15	1303.65	0.0259678	0.0271318	0.843674	34304	Mitochondrial 2-oxoglutarate/malate carrier protein OS=Mus musculus OX=10090 GN=Slc25a11 PE=1 SV=3		3.92338e+07	5.2268e+07		0.750629
CSPG5_MOUSE	3	3	203.56	0.368366	0.140878	0.109536	61052	Chondroitin sulfate proteoglycan 5 OS=Mus musculus OX=10090 GN=Cspg5 PE=1 SV=2		1.0186e+06	1.35708e+06		0.750585
GNAT1_MOUSE;GNA12_MOUSE	73	47	5970.71	4.46e-05	0.00423678	1	40397	Guanine nucleotide-binding protein G(t) subunit alpha-1 OS=Mus musculus OX=10090 GN=Gnat1 PE=1 SV=3		2806063306	3741845592		0.749914
DAD1_MOUSE	2	2	131.95	0.144028	0.0733956	0.272786	12660	Dolichyl-diphosphooligosaccharide--protein glycosyltransferase subunit DAD1 OS=Mus musculus OX=10090 GN=Dad1 PE=1 SV=3		1.54327e+06	2.05997e+06		0.749174
HSP7C_MOUSE;HSP72_MOUSE	37	31	2899.3	0.0134365	0.0191544	0.972854	71055	Heat shock cognate 71 kDa protein OS=Mus musculus OX=10090 GN=Hspa8 PE=1 SV=1		1.46076e+08	195034186		0.748978
YES_MOUSE;HCK_MOUSE;BLK_MOUSE;LCK_MOUSE;LYN_MOUSE	4	4	180.99	0.200805	0.0931169	0.200414	61048	Tyrosine-protein kinase Yes OS=Mus musculus OX=10090 GN=Yes1 PE=1 SV=3		1.07252e+06	1.43225e+06		0.748837
GUC2F_MOUSE	47	35	3292.59	0.00473637	0.0133043	0.999965	125315	Retinal guanylyl cyclase 2 OS=Mus musculus OX=10090 GN=Gucy2f PE=1 SV=1		5.03745e+07	6.7336e+07		0.748107
PHOS_MOUSE	10	10	852.74	0.0250364	0.0266616	0.854218	28284	Phosducin OS=Mus musculus OX=10090 GN=Pdc PE=2 SV=1		2.20652e+07	2.95321e+07		0.747161
TMM65_MOUSE	6	6	413.43	0.00684708	0.0146178	0.999173	25187	Transmembrane protein 65 OS=Mus musculus OX=10090 GN=Tmem65 PE=1 SV=1		1.68905e+07	2.2608e+07		0.747105
RAP1A_MOUSE	14	14	823.87	0.00762979	0.015125	0.998284	21316	Ras-related protein Rap-1A OS=Mus musculus OX=10090 GN=Rap1a PE=1 SV=1		1.75452e+07	2.34918e+07		0.746866
OMGP_MOUSE	2	2	93.69	0.00845155	0.0158269	0.996806	49708	Oligodendrocyte-myelin glycoprotein OS=Mus musculus OX=10090 GN=Omg PE=1 SV=1		470684	630433		0.746605
ROA2_MOUSE;RFOX1_MOUSE	8	8	559.26	0.0042089	0.0128029	0.99999	37437	Heterogeneous nuclear ribonucleoproteins A2/B1 OS=Mus musculus OX=10090 GN=Hnrnpa2b1 PE=1 SV=2		7.73405e+06	1.03641e+07		0.746232
THIL_MOUSE	13	13	1014.82	0.0277227	0.0279969	0.823952	45129	Acetyl-CoA acetyltransferase, mitochondrial OS=Mus musculus OX=10090 GN=Acat1 PE=1 SV=1		1.23854e+07	1.66015e+07		0.746041
MPC2_MOUSE;MEPCE_MOUSE	4	4	117.02	0.126891	0.0674022	0.305114	14334	Mitochondrial pyruvate carrier 2 OS=Mus musculus OX=10090 GN=Mpc2 PE=1 SV=1		4.81224e+06	6.45703e+06		0.745272
HTRA2_MOUSE	2	2	126.68	0.0824766	0.050235	0.43464	49318	Serine protease HTRA2, mitochondrial OS=Mus musculus OX=10090 GN=Htra2 PE=1 SV=2		718711	964456		0.745198
HMGCL_MOUSE	5	5	200.72	0.427622	0.154855	0.0940759	34673	Hydroxymethylglutaryl-CoA lyase, mitochondrial OS=Mus musculus OX=10090 GN=Hmgcl PE=1 SV=2		306966	411957		0.74514
LRC8D_MOUSE	2	2	71.95	0.14228	0.0730136	0.275786	99190	Volume-regulated anion channel subunit LRRC8D OS=Mus musculus OX=10090 GN=Lrrc8d PE=1 SV=1		66252.8	88935.7		0.744952
HNRPU_MOUSE;HNRL1_MOUSE	20	20	1060.81	0.0386493	0.0328004	0.710613	88661	Heterogeneous nuclear ribonucleoprotein U OS=Mus musculus OX=10090 GN=Hnrnpu PE=1 SV=1		2.92962e+07	3.93611e+07		0.744292
RB11B_MOUSE;RB11A_MOUSE;RAB25_MOUSE	11	11	623.76	0.00691459	0.0146331	0.999114	24589	Ras-related protein Rab-11B OS=Mus musculus OX=10090 GN=Rab11b PE=1 SV=3		3.08925e+07	4.15228e+07		0.743991
LAMP5_MOUSE	3	3	192.39	0.129449	0.0684324	0.299844	31929	Lysosome-associated membrane glycoprotein 5 OS=Mus musculus OX=10090 GN=Lamp5 PE=1 SV=2		4.35873e+06	5.86767e+06		0.742838
TOLIP_MOUSE	2	2	164.04	0.00114571	0.00806813	1	30553	Toll-interacting protein OS=Mus musculus OX=10090 GN=Tollip PE=1 SV=1		656164	884956		0.741464
ILF2_MOUSE	6	6	552.89	0.0366482	0.0318633	0.729867	43263	Interleukin enhancer-binding factor 2 OS=Mus musculus OX=10090 GN=Ilf2 PE=1 SV=1		3.99408e+06	5.38781e+06		0.741318
GBRB3_MOUSE	7	7	363.38	0.26385	0.111301	0.153493	54473	Gamma-aminobutyric acid receptor subunit beta-3 OS=Mus musculus OX=10090 GN=Gabrb3 PE=1 SV=1		2.70171e+06	3.64563e+06		0.741081
DHB12_MOUSE	4	4	392.72	0.0233255	0.0258764	0.873618	34948	Very-long-chain 3-oxoacyl-CoA reductase OS=Mus musculus OX=10090 GN=Hsd17b12 PE=1 SV=1		8.23057e+06	1.11102e+07		0.740812
PRPH2_MOUSE	34	34	2699.74	0.000499168	0.00806813	1	39975	Peripherin-2 OS=Mus musculus OX=10090 GN=Prph2 PE=1 SV=1		2116384762	2859033552		0.740245
ATPA_MOUSE	51	51	4568.02	0.00358672	0.011799	0.999999	59830	ATP synthase subunit alpha, mitochondrial OS=Mus musculus OX=10090 GN=Atp5f1a PE=1 SV=1		5.70033e+08	7.70758e+08		0.739575
TM35A_MOUSE	2	2	105.56	0.00631583	0.0143096	0.999546	18607	Transmembrane protein 35A OS=Mus musculus OX=10090 GN=Tmem35a PE=1 SV=1		2.72585e+06	3.6886e+06		0.738993
TMX3_MOUSE	5	5	240.5	0.133087	0.0696906	0.292634	52157	Protein disulfide-isomerase TMX3 OS=Mus musculus OX=10090 GN=Tmx3 PE=1 SV=2		1.08263e+06	1.46586e+06		0.738562
CLCN3_MOUSE	2	2	64.06	0.167991	0.0822025	0.237077	91837	H(+)/Cl(-) exchange transporter 3 OS=Mus musculus OX=10090 GN=Clcn3 PE=1 SV=2		201765	273255		0.738376
NTRI_MOUSE	8	8	788.08	0.0603491	0.0416865	0.544667	38531	Neurotrimin OS=Mus musculus OX=10090 GN=Ntm PE=1 SV=2		2.81973e+07	3.82165e+07		0.73783
UCRI_MOUSE	19	19	1227.69	0.0312609	0.029599	0.785192	29634	Cytochrome b-c1 complex subunit Rieske, mitochondrial OS=Mus musculus OX=10090 GN=Uqcrfs1 PE=1 SV=1		1.50182e+07	2.03688e+07		0.737316
PITM1_MOUSE	8	8	366.06	0.0417806	0.0338993	0.681934	135996	Membrane-associated phosphatidylinositol transfer protein 1 OS=Mus musculus OX=10090 GN=Pitpnm1 PE=1 SV=1		1.16096e+06	1.57521e+06		0.737018
MA2A2_MOUSE	9	9	680.14	0.00620993	0.0143096	0.999602	131251	Alpha-mannosidase 2x OS=Mus musculus OX=10090 GN=Man2a2 PE=1 SV=2		2.34605e+06	3.1858e+06		0.73641
RAB1A_MOUSE	13	11	1254.52	0.0357968	0.0315806	0.738276	22891	Ras-related protein Rab-1A OS=Mus musculus OX=10090 GN=Rab1A PE=1 SV=3		5.96061e+07	8.11771e+07		0.734273
S4A10_MOUSE	15	11	884.39	0.0516056	0.03823	0.602865	126934	Sodium-driven chloride bicarbonate exchanger OS=Mus musculus OX=10090 GN=Slc4a10 PE=1 SV=2		4.75336e+06	6.4761e+06		0.733985
MPP4_MOUSE	12	12	851.97	0.00535865	0.013621	0.999886	73038	MAGUK p55 subfamily member 4 OS=Mus musculus OX=10090 GN=Mpp4 PE=1 SV=1		7.99043e+06	1.08917e+07		0.733627
MAP4_MOUSE	9	9	500.7	0.120214	0.0649457	0.319722	117927	Microtubule-associated protein 4 OS=Mus musculus OX=10090 GN=Map4 PE=1 SV=3		6.48284e+06	8.84366e+06		0.733049
VAMP4_MOUSE	3	3	297.48	0.211145	0.0962988	0.190978	16400	Vesicle-associated membrane protein 4 OS=Mus musculus OX=10090 GN=Vamp4 PE=1 SV=1		2.13237e+06	2.90929e+06		0.732951
RAB10_MOUSE	10	8	841.35	0.288355	0.118573	0.140442	22755	Ras-related protein Rab-10 OS=Mus musculus OX=10090 GN=Rab10 PE=1 SV=1		1.23731e+07	1.68814e+07		0.732941
ATP5H_MOUSE	10	10	642.92	0.00100095	0.00806813	1	18795	ATP synthase subunit d, mitochondrial OS=Mus musculus OX=10090 GN=Atp5pd PE=1 SV=3		1.1626e+07	1.58851e+07		0.731882
ENDD1_MOUSE	3	3	165.14	0.0301161	0.0291301	0.797553	55911	Endonuclease domain-containing 1 protein OS=Mus musculus OX=10090 GN=Endod1 PE=1 SV=2		911173	1.24677e+06		0.730827
RAB18_MOUSE	8	8	598.82	0.0450513	0.0349569	0.653831	23306	Ras-related protein Rab-18 OS=Mus musculus OX=10090 GN=Rab18 PE=1 SV=2		1.28039e+07	1.75268e+07		0.730534
NOP56_MOUSE	7	7	370.79	0.0290926	0.0285175	0.808757	64880	Nucleolar protein 56 OS=Mus musculus OX=10090 GN=Nop56 PE=1 SV=2		1.01005e+06	1.38372e+06		0.729953
RL5_MOUSE	16	16	915.69	0.00538171	0.013621	0.999881	34607	60S ribosomal protein L5 OS=Mus musculus OX=10090 GN=Rpl5 PE=1 SV=3		2.2399e+07	3.0708e+07		0.72942
ABHGA_MOUSE	5	5	233.66	0.00966023	0.0170587	0.993427	63673	Phosphatidylserine lipase ABHD16A OS=Mus musculus OX=10090 GN=Abhd16a PE=1 SV=3		950640	1.3033e+06		0.72941
LKHA4_MOUSE	3	3	108.98	0.0682782	0.0446569	0.499937	69634	Leukotriene A-4 hydrolase OS=Mus musculus OX=10090 GN=Lta4h PE=1 SV=4		457809	628786		0.728084
GPR37_MOUSE	3	3	239.17	0.0748893	0.0473948	0.467449	68328	Prosaposin receptor GPR37 OS=Mus musculus OX=10090 GN=Gpr37 PE=2 SV=1		8.55907e+06	1.17568e+07		0.728012
FUND1_MOUSE	2	2	170.93	0.0769766	0.0480748	0.45798	17205	FUN14 domain-containing protein 1 OS=Mus musculus OX=10090 GN=Fundc1 PE=1 SV=1		442810	608427		0.727796
LYRIC_MOUSE	4	4	182.58	0.00849718	0.0158269	0.996705	63922	Protein LYRIC OS=Mus musculus OX=10090 GN=Mtdh PE=1 SV=1		1.36569e+06	1.88081e+06		0.72612
NOE3_MOUSE	2	2	64.87	0.260292	0.110521	0.15558	55193	Noelin-3 OS=Mus musculus OX=10090 GN=Olfm3 PE=1 SV=1		76342.3	105193		0.725735
VDAC1_MOUSE	21	21	2262	0.0212687	0.0247802	0.896743	32502	Voltage-dependent anion-selective channel protein 1 OS=Mus musculus OX=10090 GN=Vdac1 PE=1 SV=3		5.62452e+08	7.7541e+08		0.725361
EAA1_MOUSE;EAA4_MOUSE	21	21	2046.45	0.0241083	0.0263258	0.864744	59755	Excitatory amino acid transporter 1 OS=Mus musculus OX=10090 GN=Slc1a3 PE=1 SV=2		1.20652e+08	1.66377e+08		0.725168
YKT6_MOUSE	2	2	108.1	0.00580026	0.0140669	0.999771	22471	Synaptobrevin homolog YKT6 OS=Mus musculus OX=10090 GN=Ykt6 PE=1 SV=1		530002	730906		0.72513
ZNT1_MOUSE	2	2	77.66	0.0165828	0.0213142	0.945967	55707	Zinc transporter 1 OS=Mus musculus OX=10090 GN=Slc30a1 PE=1 SV=1		153646	212028		0.72465
KC1D_MOUSE	2	2	56.01	0.280489	0.116201	0.144396	47571	Casein kinase I isoform delta OS=Mus musculus OX=10090 GN=Csnk1d PE=1 SV=2		91334.7	126138		0.724086
ZNT9_MOUSE	6	6	299.44	0.0409705	0.0335365	0.689185	63292	Zinc transporter 9 OS=Mus musculus OX=10090 GN=Slc30a9 PE=1 SV=2		2.67573e+06	3.69848e+06		0.723468
CSK21_MOUSE	7	7	401.14	0.0408706	0.0335365	0.690088	45219	Casein kinase II subunit alpha OS=Mus musculus OX=10090 GN=Csnk2a1 PE=1 SV=2		1.97927e+06	2.73611e+06		0.72339
NDUB3_MOUSE	3	3	137.34	0.0408588	0.0335365	0.690194	11685	NADH dehydrogenase [ubiquinone] 1 beta subcomplex subunit 3 OS=Mus musculus OX=10090 GN=Ndufb3 PE=1 SV=1		7.13305e+06	9.87124e+06		0.72261
HDA11_MOUSE	4	4	150.15	0.00975537	0.0171273	0.993095	39360	Histone deacetylase 11 OS=Mus musculus OX=10090 GN=Hdac11 PE=1 SV=1		624340	864706		0.722026
NSMA_MOUSE	3	3	87.98	0.0818447	0.0499416	0.43721	48405	Sphingomyelin phosphodiesterase 2 OS=Mus musculus OX=10090 GN=Smpd2 PE=1 SV=1		190251	263759		0.721305
NCEH1_MOUSE	3	3	173.31	0.0852509	0.0514531	0.423682	45939	Neutral cholesterol ester hydrolase 1 OS=Mus musculus OX=10090 GN=Nceh1 PE=1 SV=1		1.51835e+06	2.1072e+06		0.720554
NU1M_MOUSE	7	7	502.12	0.187664	0.0886121	0.213737	36092	NADH-ubiquinone oxidoreductase chain 1 OS=Mus musculus OX=10090 GN=Mtnd1 PE=1 SV=3		5.84162e+06	8.10911e+06		0.720377
NDUAB_MOUSE	3	3	312.44	0.0708538	0.045756	0.486805	15258	NADH dehydrogenase [ubiquinone] 1 alpha subcomplex subunit 11 OS=Mus musculus OX=10090 GN=Ndufa11 PE=1 SV=2		6.08966e+06	8.47913e+06		0.718194
4F2_MOUSE	13	13	1025.02	0.00179529	0.00946209	1	58414	4F2 cell-surface antigen heavy chain OS=Mus musculus OX=10090 GN=Slc3a2 PE=1 SV=1		2.90231e+07	4.04366e+07		0.717742
KCJ10_MOUSE	3	3	135.57	0.308792	0.12436	0.131069	42690	ATP-sensitive inward rectifier potassium channel 10 OS=Mus musculus OX=10090 GN=Kcnj10 PE=1 SV=1		548644	765237		0.71696
PLPP3_MOUSE	3	3	139.37	0.0935087	0.0546342	0.393897	35820	Phospholipid phosphatase 3 OS=Mus musculus OX=10090 GN=Plpp3 PE=1 SV=1		1.95988e+06	2.73668e+06		0.716153
KPCA_MOUSE;KPCG_MOUSE	5	5	213.88	0.011367	0.0178359	0.985976	77943	Protein kinase C alpha type OS=Mus musculus OX=10090 GN=Prkca PE=1 SV=3		6.6502e+06	9.28694e+06		0.716081
PTPRZ_MOUSE	6	6	212.99	0.00982922	0.0171451	0.992831	255501	Receptor-type tyrosine-protein phosphatase zeta OS=Mus musculus OX=10090 GN=Ptprz1 PE=1 SV=1		3.09376e+06	4.32238e+06		0.715754
SDK2_MOUSE	4	4	183.9	0.00313711	0.0111319	1	240608	Protein sidekick-2 OS=Mus musculus OX=10090 GN=Sdk2 PE=1 SV=1		175191	245194		0.7145
WDR48_MOUSE	2	2	78.68	0.0611311	0.0418784	0.539942	76815	WD repeat-containing protein 48 OS=Mus musculus OX=10090 GN=Wdr48 PE=1 SV=1		187207	262269		0.713797
DGKE_MOUSE	8	8	287.56	0.0197565	0.023753	0.913356	65189	Diacylglycerol kinase epsilon OS=Mus musculus OX=10090 GN=Dgke PE=1 SV=1		2.51373e+06	3.5348e+06		0.71114
SNP25_MOUSE	22	22	2409.95	0.00228046	0.00965212	1	23528	Synaptosomal-associated protein 25 OS=Mus musculus OX=10090 GN=Snap25 PE=1 SV=1		172587617	2.42869e+08		0.71062
HS71A_MOUSE	18	12	1478.21	0.0121613	0.0182834	0.981444	70321	Heat shock 70 kDa protein 1A OS=Mus musculus OX=10090 GN=Hspa1a PE=1 SV=2		7.43263e+06	1.04714e+07		0.709804
CNGA1_MOUSE;CNGA2_MOUSE;CNGA4_MOUSE	30	30	1915.65	0.0320366	0.0298163	0.776928	79809	cGMP-gated cation channel alpha-1 OS=Mus musculus OX=10090 GN=Cnga1 PE=2 SV=2		2.88017e+08	4.06366e+08		0.708763
SND1_MOUSE	6	6	329.38	0.0551258	0.0397173	0.57819	102709	Staphylococcal nuclease domain-containing protein 1 OS=Mus musculus OX=10090 GN=Snd1 PE=1 SV=1		658694	929573		0.708598
RASH_MOUSE	8	8	425.7	0.0376069	0.0323706	0.720552	21627	GTPase HRas OS=Mus musculus OX=10090 GN=Hras PE=1 SV=2		7.93304e+06	1.1202e+07		0.708181
MRP1_MOUSE	2	2	92.97	0.522363	0.179969	0.0769862	172386	Multidrug resistance-associated protein 1 OS=Mus musculus OX=10090 GN=Abcc1 PE=1 SV=1		121523	171882		0.707013
TIDC1_MOUSE	3	3	159.98	0.0279337	0.0281492	0.821598	31828	Complex I assembly factor TIMMDC1, mitochondrial OS=Mus musculus OX=10090 GN=Timmdc1 PE=1 SV=1		222095	314399		0.706411
ENPL_MOUSE	25	25	1638.99	0.0087636	0.0160066	0.996078	92703	Endoplasmin OS=Mus musculus OX=10090 GN=Hsp90b1 PE=1 SV=2		3.69408e+07	5.23118e+07		0.706165
RB33B_MOUSE;RB33A_MOUSE	3	2	193.81	0.1268	0.0674022	0.305305	26206	Ras-related protein Rab-33B OS=Mus musculus OX=10090 GN=Rab33b PE=1 SV=1		401830	569308		0.705822
RAB7A_MOUSE	13	13	872.04	0.012712	0.0187301	0.977924	23760	Ras-related protein Rab-7a OS=Mus musculus OX=10090 GN=Rab7a PE=1 SV=2		4.40227e+07	6.23816e+07		0.705699
SL9A7_MOUSE	2	2	80.78	0.0395635	0.0330335	0.702058	80751	Sodium/hydrogen exchanger 7 OS=Mus musculus OX=10090 GN=Slc9a7 PE=1 SV=1		386517	548851		0.70423
RHEB_MOUSE	2	2	74.87	0.0128512	0.0188066	0.976988	20496	GTP-binding protein Rheb OS=Mus musculus OX=10090 GN=Rheb PE=1 SV=1		533967	760475		0.702149
RALA_MOUSE	5	5	367.83	0.00591133	0.0142841	0.999732	23709	Ras-related protein Ral-A OS=Mus musculus OX=10090 GN=Rala PE=1 SV=1		1.06097e+07	1.51218e+07		0.701614
ELAV1_MOUSE	6	6	350.2	0.0815743	0.0498224	0.438318	36317	ELAV-like protein 1 OS=Mus musculus OX=10090 GN=Elavl1 PE=1 SV=2		2.55009e+06	3.63663e+06		0.701223
RET1_MOUSE	5	5	270.75	0.00222939	0.00961977	1	16007	Retinol-binding protein 1 OS=Mus musculus OX=10090 GN=Rbp1 PE=1 SV=2		2.32325e+06	3.31469e+06		0.700896
AIFM1_MOUSE	14	14	810.7	0.0249116	0.0266569	0.855633	66952	Apoptosis-inducing factor 1, mitochondrial OS=Mus musculus OX=10090 GN=Aifm1 PE=1 SV=1		9.03592e+06	1.29092e+07		0.699959
COX5B_MOUSE	6	6	360.06	0.0388689	0.0328725	0.708544	14089	Cytochrome c oxidase subunit 5B, mitochondrial OS=Mus musculus OX=10090 GN=Cox5b PE=1 SV=1		1.77107e+07	2.53137e+07		0.69965
RAB14_MOUSE	11	10	1115.53	0.0163332	0.0210987	0.948341	24110	Ras-related protein Rab-14 OS=Mus musculus OX=10090 GN=Rab14 PE=1 SV=3		3.25479e+07	4.65739e+07		0.698844
SCRB2_MOUSE	3	3	149.22	0.288286	0.118573	0.140476	54466	Lysosome membrane protein 2 OS=Mus musculus OX=10090 GN=Scarb2 PE=1 SV=3		615012	880778		0.69826
GNAS1_MOUSE;GNAL_MOUSE	12	8	807.24	0.00227991	0.00965212	1	122513	Guanine nucleotide-binding protein G(s) subunit alpha isoforms XLas OS=Mus musculus OX=10090 GN=Gnas PE=1 SV=1		1.61193e+07	2.30922e+07		0.698041
CDHR1_MOUSE	4	4	173.57	0.0520095	0.0384051	0.599943	94026	Cadherin-related family member 1 OS=Mus musculus OX=10090 GN=Cdhr1 PE=1 SV=1		1.59213e+06	2.28149e+06		0.697849
RAP2B_MOUSE	6	6	325.61	0.0418409	0.0339068	0.6814	20719	Ras-related protein Rap-2b OS=Mus musculus OX=10090 GN=Rap2b PE=1 SV=1		2.04572e+06	2.93288e+06		0.69751
VGLU1_MOUSE	4	4	117.97	0.0436242	0.0346183	0.665865	62281	Vesicular glutamate transporter 1 OS=Mus musculus OX=10090 GN=Slc17a7 PE=1 SV=2		2.92363e+06	4.19688e+06		0.69662
SHAN1_MOUSE	2	2	67.93	0.0067529	0.0145694	0.999251	226976	SH3 and multiple ankyrin repeat domains protein 1 OS=Mus musculus OX=10090 GN=Shank1 PE=1 SV=1		261559	375513		0.696538
CC50A_MOUSE;CC50B_MOUSE	8	8	442.83	0.010309	0.0174756	0.99097	41377	Cell cycle control protein 50A OS=Mus musculus OX=10090 GN=Tmem30a PE=1 SV=1		1.0747e+07	1.54405e+07		0.696027
RRAS2_MOUSE	2	2	118.92	0.0116668	0.0180715	0.984343	23613	Ras-related protein R-Ras2 OS=Mus musculus OX=10090 GN=Rras2 PE=1 SV=1		808361	1.16153e+06		0.695946
KAP2_MOUSE	4	4	435.96	0.0448967	0.0349347	0.655118	45703	cAMP-dependent protein kinase type II-alpha regulatory subunit OS=Mus musculus OX=10090 GN=Prkar2a PE=1 SV=2		1.51769e+06	2.18491e+06		0.694622
RL24_MOUSE	4	4	228	0.0358337	0.0315806	0.737909	17882	60S ribosomal protein L24 OS=Mus musculus OX=10090 GN=Rpl24 PE=1 SV=2		3.75421e+06	5.41169e+06		0.693722
GABR1_MOUSE	4	4	226.5	0.096648	0.0558464	0.383572	109231	Gamma-aminobutyric acid type B receptor subunit 1 OS=Mus musculus OX=10090 GN=Gabbr1 PE=1 SV=1		1.04507e+06	1.50936e+06		0.692395
SV2B_MOUSE	10	10	396.67	0.0444418	0.0347434	0.658928	78204	Synaptic vesicle glycoprotein 2B OS=Mus musculus OX=10090 GN=Sv2b PE=1 SV=1		1.13622e+07	1.64323e+07		0.691454
PPIB_MOUSE	8	8	345.72	0.0048181	0.0133043	0.999959	23699	Peptidyl-prolyl cis-trans isomerase B OS=Mus musculus OX=10090 GN=Ppib PE=1 SV=2		5.95197e+06	8.61332e+06		0.69102
PSA5_MOUSE	2	2	119.25	0.134517	0.070053	0.289889	26565	Proteasome subunit alpha type-5 OS=Mus musculus OX=10090 GN=Psma5 PE=1 SV=1		604872	875471		0.69091
GPX4_MOUSE	7	7	404.33	0.026399	0.0273245	0.838807	22785	Phospholipid hydroperoxide glutathione peroxidase OS=Mus musculus OX=10090 GN=Gpx4 PE=1 SV=4		6.84422e+06	9.94096e+06		0.688487
ZO1_MOUSE	2	2	51.99	0.0394613	0.0330256	0.703007	195022	Tight junction protein ZO-1 OS=Mus musculus OX=10090 GN=Tjp1 PE=1 SV=2		104413	151730		0.688151
CNTFR_MOUSE	4	4	233.05	0.0534521	0.0388466	0.589701	41289	Ciliary neurotrophic factor receptor subunit alpha OS=Mus musculus OX=10090 GN=Cntfr PE=1 SV=2		3.33196e+06	4.84195e+06		0.688145
VTNC_MOUSE	2	2	53.94	0.247947	0.107477	0.163252	55613	Vitronectin OS=Mus musculus OX=10090 GN=Vtn PE=1 SV=2		259085	376780		0.68763
DJB11_MOUSE	5	5	276.17	0.014914	0.0201434	0.961113	40815	DnaJ homolog subfamily B member 11 OS=Mus musculus OX=10090 GN=Dnajb11 PE=1 SV=1		2.29655e+06	3.34466e+06		0.686631
ALDH2_MOUSE	4	4	241.51	0.0665082	0.0441295	0.509338	57015	Aldehyde dehydrogenase, mitochondrial OS=Mus musculus OX=10090 GN=Aldh2 PE=1 SV=1		1.63209e+06	2.37842e+06		0.686207
HSDL1_MOUSE	6	6	309.48	0.0258015	0.0270004	0.845554	37243	Inactive hydroxysteroid dehydrogenase-like protein 1 OS=Mus musculus OX=10090 GN=Hsdl1 PE=1 SV=1		4.58828e+06	6.69649e+06		0.685177
LAMP2_MOUSE	3	3	108.87	0.0218928	0.0251259	0.889772	46165	Lysosome-associated membrane glycoprotein 2 OS=Mus musculus OX=10090 GN=Lamp2 PE=1 SV=2		779998	1.14056e+06		0.683873
EMC1_MOUSE	3	3	184.85	0.0980839	0.0565286	0.379015	111934	ER membrane protein complex subunit 1 OS=Mus musculus OX=10090 GN=Emc1 PE=1 SV=1		767437	1.12226e+06		0.683834
AGK_MOUSE	9	9	450.87	0.0110601	0.0178032	0.98755	47402	Acylglycerol kinase, mitochondrial OS=Mus musculus OX=10090 GN=Agk PE=1 SV=1		4.59898e+06	6.73493e+06		0.682855
OPA1_MOUSE;SR140_MOUSE;TLR8_MOUSE	31	31	1750.06	0.0363657	0.0317965	0.732642	111783	Dynamin-like 120 kDa protein, mitochondrial OS=Mus musculus OX=10090 GN=Opa1 PE=1 SV=1		1.37682e+07	2.01674e+07		0.682696
LMAN1_MOUSE	4	4	198.57	0.0634709	0.0430377	0.526231	58038	Protein ERGIC-53 OS=Mus musculus OX=10090 GN=Lman1 PE=1 SV=1		1.50692e+06	2.21032e+06		0.681765
CADH2_MOUSE;CADH4_MOUSE	10	10	778.05	0.00338304	0.0113824	0.999999	100191	Cadherin-2 OS=Mus musculus OX=10090 GN=Cdh2 PE=1 SV=2		5.77789e+06	8.47716e+06		0.681583
ATIF1_MOUSE	6	6	435.95	0.00536653	0.013621	0.999884	12151	ATPase inhibitor, mitochondrial OS=Mus musculus OX=10090 GN=ATP5IF1 PE=1 SV=2		1.1333e+07	1.66312e+07		0.681428
P4K2A_MOUSE	2	2	110.52	0.287308	0.118289	0.140956	54737	Phosphatidylinositol 4-kinase type 2-alpha OS=Mus musculus OX=10090 GN=Pi4k2a PE=1 SV=1		95495.1	140322		0.680543
HKDC1_MOUSE	4	4	260.44	0.0719932	0.0462222	0.481194	103505	Hexokinase HKDC1 OS=Mus musculus OX=10090 GN=Hkdc1 PE=2 SV=1		456689	671702		0.679899
PLM_MOUSE	3	3	201.42	0.0190593	0.0231536	0.920834	10544	Phospholemman OS=Mus musculus OX=10090 GN=Fxyd1 PE=1 SV=1		1.07879e+07	1.58746e+07		0.679567
NPS3B_MOUSE	2	2	79.16	0.510159	0.176841	0.0787956	28405	Protein NipSnap homolog 3B OS=Mus musculus OX=10090 GN=Nipsnap3b PE=1 SV=1		308262	454249		0.67862
LMNB1_MOUSE	7	7	613.57	0.00364748	0.011801	0.999998	66973	Lamin-B1 OS=Mus musculus OX=10090 GN=Lmnb1 PE=1 SV=3		2.89847e+06	4.28153e+06		0.67697
SIR2_MOUSE	2	2	117.72	0.568135	0.191542	0.0710003	43856	NAD-dependent protein deacetylase sirtuin-2 OS=Mus musculus OX=10090 GN=Sirt2 PE=1 SV=2		196317	290729		0.675257
DLG1_MOUSE	9	9	502.63	0.0520154	0.0384051	0.5999	100457	Disks large homolog 1 OS=Mus musculus OX=10090 GN=Dlg1 PE=1 SV=1		3.3763e+06	5.01859e+06		0.672759
UFL1_MOUSE	2	2	86.94	0.0168813	0.0215726	0.943084	90035	E3 UFM1-protein ligase 1 OS=Mus musculus OX=10090 GN=Ufl1 PE=1 SV=2		117145	174375		0.671801
TCPR1_MOUSE	2	2	150.86	0.331721	0.130975	0.121883	131837	Tectonin beta-propeller repeat-containing protein 1 OS=Mus musculus OX=10090 GN=Tecpr1 PE=1 SV=1		79265.2	118135		0.670969
RAB1B_MOUSE;RAB15_MOUSE	6	6	567.18	0.169522	0.0827083	0.235091	22344	Ras-related protein Rab-1B OS=Mus musculus OX=10090 GN=Rab1b PE=1 SV=1		1.22262e+07	1.82232e+07		0.670916
ABCB7_MOUSE	9	9	417.56	0.0294763	0.0287203	0.804541	82871	ATP-binding cassette sub-family B member 7, mitochondrial OS=Mus musculus OX=10090 GN=Abcb7 PE=1 SV=3		1.68997e+06	2.51961e+06		0.670728
STT3B_MOUSE	4	4	216.91	0.00684697	0.0146178	0.999173	93756	Dolichyl-diphosphooligosaccharide--protein glycosyltransferase subunit STT3B OS=Mus musculus OX=10090 GN=Stt3b PE=1 SV=2		754764	1.12753e+06		0.669397
SC6A9_MOUSE	7	7	443.33	0.0414112	0.0337497	0.685226	77463	Sodium- and chloride-dependent glycine transporter 1 OS=Mus musculus OX=10090 GN=Slc6a9 PE=1 SV=3		3.0022e+07	4.49944e+07		0.667239
DIRA2_MOUSE	5	5	303.6	0.0403944	0.0334357	0.694413	22826	GTP-binding protein Di-Ras2 OS=Mus musculus OX=10090 GN=Diras2 PE=1 SV=1		2.56128e+06	3.84092e+06		0.66684
OSBL8_MOUSE	2	2	105.77	0.0106037	0.0176364	0.989702	101776	Oxysterol-binding protein-related protein 8 OS=Mus musculus OX=10090 GN=Osbpl8 PE=1 SV=1		175514	263756		0.665443
GGT7_MOUSE	3	3	132.77	0.0349548	0.0310571	0.74672	70607	Glutathione hydrolase 7 OS=Mus musculus OX=10090 GN=Ggt7 PE=1 SV=2		304700	458419		0.664674
MTFP1_MOUSE	2	2	115.22	0.0221409	0.0252494	0.886987	18360	Mitochondrial fission process protein 1 OS=Mus musculus OX=10090 GN=Mtfp1 PE=1 SV=1		863606	1.29954e+06		0.664545
GBRA3_MOUSE	4	4	180.64	0.0649601	0.0436025	0.517824	55591	Gamma-aminobutyric acid receptor subunit alpha-3 OS=Mus musculus OX=10090 GN=Gabra3 PE=1 SV=1		426485	642235		0.664063
FOLH1_MOUSE	8	8	379.06	0.0318431	0.0297609	0.778981	84692	Glutamate carboxypeptidase 2 OS=Mus musculus OX=10090 GN=Folh1 PE=1 SV=2		1.71201e+06	2.58232e+06		0.662975
FAF2_MOUSE	2	2	78.94	0.632143	0.207541	0.0643854	52781	FAS-associated factor 2 OS=Mus musculus OX=10090 GN=Faf2 PE=1 SV=2		59252.2	89449.3		0.662411
RP1_MOUSE	18	18	1032.91	0.0158426	0.0206827	0.952902	236693	Oxygen-regulated protein 1 OS=Mus musculus OX=10090 GN=Rp1 PE=1 SV=2		6.14098e+06	9.27663e+06		0.661984
TPP2_MOUSE	2	2	57.73	0.0516021	0.03823	0.60289	141330	Tripeptidyl-peptidase 2 OS=Mus musculus OX=10090 GN=Tpp2 PE=1 SV=3		197161	298851		0.659732
UBP7_MOUSE	3	3	134.42	0.0522635	0.0384601	0.598118	129477	Ubiquitin carboxyl-terminal hydrolase 7 OS=Mus musculus OX=10090 GN=Usp7 PE=1 SV=1		181887	275747		0.659616
RL28_MOUSE	3	3	132.93	0.0878664	0.0525721	0.413808	15781	60S ribosomal protein L28 OS=Mus musculus OX=10090 GN=Rpl28 PE=1 SV=2		5.32437e+06	8.07522e+06		0.659347
TTYH1_MOUSE	3	3	145.64	0.0130054	0.0189107	0.97593	49685	Protein tweety homolog 1 OS=Mus musculus OX=10090 GN=Ttyh1 PE=1 SV=1		3.74502e+06	5.68091e+06		0.65923
SCAM5_MOUSE	9	9	455.61	0.0113805	0.0178359	0.985905	26336	Secretory carrier-associated membrane protein 5 OS=Mus musculus OX=10090 GN=Scamp5 PE=1 SV=1		1.99762e+07	3.03915e+07		0.657294
TI17B_MOUSE	2	2	125.99	0.0214697	0.0248551	0.894503	18511	Mitochondrial import inner membrane translocase subunit Tim17-B OS=Mus musculus OX=10090 GN=Timm17b PE=1 SV=1		687986	1.04722e+06		0.656967
PTHB1_MOUSE	30	30	1542.57	0.0360845	0.031686	0.73542	100192	Protein PTHB1 OS=Mus musculus OX=10090 GN=Bbs9 PE=1 SV=2		1.83535e+07	2.79368e+07		0.656964
ZDHC2_MOUSE	3	3	135.48	0.00618702	0.0143096	0.999613	42809	Palmitoyltransferase ZDHHC2 OS=Mus musculus OX=10090 GN=Zdhhc2 PE=2 SV=1		1.59209e+06	2.42619e+06		0.656209
CCG3_MOUSE	3	3	115.29	0.606319	0.20115	0.0668374	35835	Voltage-dependent calcium channel gamma-3 subunit OS=Mus musculus OX=10090 GN=Cacng3 PE=1 SV=2		534175	815772		0.654809
RS15_MOUSE	2	2	119.23	0.0383239	0.0327216	0.713694	17029	40S ribosomal protein S15 OS=Mus musculus OX=10090 GN=Rps15 PE=1 SV=2		2.65934e+06	4.06412e+06		0.654347
GDC_MOUSE	2	2	52.95	0.040619	0.0334884	0.692368	36538	Graves disease carrier protein homolog OS=Mus musculus OX=10090 GN=Slc25a16 PE=1 SV=1		222492	340197		0.65401
CADM1_MOUSE	14	14	1287.88	0.0308924	0.0295796	0.78915	50213	Cell adhesion molecule 1 OS=Mus musculus OX=10090 GN=Cadm1 PE=1 SV=2		5.17084e+07	7.90933e+07		0.653765
CAH14_MOUSE	7	7	485.86	0.0778027	0.048393	0.454329	37710	Carbonic anhydrase 14 OS=Mus musculus OX=10090 GN=Ca14 PE=1 SV=1		2.72987e+07	4.17654e+07		0.65362
EF1G_MOUSE	3	3	202.77	0.0835963	0.0506846	0.430155	50371	Elongation factor 1-gamma OS=Mus musculus OX=10090 GN=Eef1g PE=1 SV=3		621598	951178		0.653503
RRAS_MOUSE;RASE_MOUSE	3	3	157	0.0107642	0.0177319	0.988971	23920	Ras-related protein R-Ras OS=Mus musculus OX=10090 GN=Rras PE=1 SV=1		391810	599618		0.653434
SCAM1_MOUSE	8	8	760.97	0.00217646	0.00961977	1	38403	Secretory carrier-associated membrane protein 1 OS=Mus musculus OX=10090 GN=Scamp1 PE=1 SV=1		2.84529e+07	4.35907e+07		0.652728
AQP4_MOUSE	3	3	237.98	0.0694764	0.0452414	0.493749	34870	Aquaporin-4 OS=Mus musculus OX=10090 GN=Aqp4 PE=1 SV=2		4.06805e+06	6.242e+06		0.651723
RS2_MOUSE	7	7	405.56	0.0107805	0.0177319	0.988895	31497	40S ribosomal protein S2 OS=Mus musculus OX=10090 GN=Rps2 PE=1 SV=3		1.15673e+07	1.77877e+07		0.650296
ABD12_MOUSE	6	6	268.46	0.0016591	0.00916221	1	45640	Lysophosphatidylserine lipase ABHD12 OS=Mus musculus OX=10090 GN=Abhd12 PE=1 SV=2		1.21411e+06	1.86821e+06		0.649881
STT3A_MOUSE	2	2	44.8	0.00257032	0.0102891	1	81115	Dolichyl-diphosphooligosaccharide--protein glycosyltransferase subunit STT3A OS=Mus musculus OX=10090 GN=Stt3a PE=1 SV=1		302704	466149		0.649372
SYEP_MOUSE	10	10	505.82	0.134384	0.0700386	0.290142	171739	Bifunctional glutamate/proline--tRNA ligase OS=Mus musculus OX=10090 GN=Eprs PE=1 SV=4		1.60061e+06	2.47371e+06		0.647048
PRDX2_MOUSE	8	8	428.64	0.154131	0.0769727	0.256579	21936	Peroxiredoxin-2 OS=Mus musculus OX=10090 GN=Prdx2 PE=1 SV=3		8.97396e+06	1.38791e+07		0.646583
ELMD1_MOUSE	5	5	239.57	0.0140277	0.0195001	0.968369	38580	ELMO domain-containing protein 1 OS=Mus musculus OX=10090 GN=Elmod1 PE=1 SV=2		816484	1.26474e+06		0.645573
RDH14_MOUSE	3	3	205.88	0.0383594	0.0327216	0.713357	36742	Retinol dehydrogenase 14 OS=Mus musculus OX=10090 GN=Rdh14 PE=1 SV=1		1.75052e+06	2.71444e+06		0.644892
STX3_MOUSE	13	13	1314.16	0.00179187	0.00946209	1	33222	Syntaxin-3 OS=Mus musculus OX=10090 GN=Stx3 PE=1 SV=1		5.11801e+07	7.97578e+07		0.641694
RAB5A_MOUSE	3	3	150.57	0.0140563	0.0195001	0.968144	23812	Ras-related protein Rab-5A OS=Mus musculus OX=10090 GN=Rab5a PE=1 SV=1		3.51861e+06	5.50291e+06		0.63941
MPU1_MOUSE	2	2	109.93	0.0659923	0.0440475	0.512138	26765	Mannose-P-dolichol utilization defect 1 protein OS=Mus musculus OX=10090 GN=Mpdu1 PE=1 SV=1		1.44643e+06	2.26792e+06		0.637777
DDX1_MOUSE	3	3	94.46	0.202687	0.0935329	0.198632	83474	ATP-dependent RNA helicase DDX1 OS=Mus musculus OX=10090 GN=Ddx1 PE=1 SV=1		439197	691960		0.634713
EFNB1_MOUSE	4	4	260.81	0.143319	0.0732532	0.273996	38235	Ephrin-B1 OS=Mus musculus OX=10090 GN=Efnb1 PE=1 SV=1		1.02539e+06	1.61788e+06		0.633787
CD44_MOUSE	2	2	158.92	0.0794008	0.0489448	0.447416	86135	CD44 antigen OS=Mus musculus OX=10090 GN=Cd44 PE=1 SV=3		767877	1.21162e+06		0.633763
IMPA3_MOUSE	2	2	101.93	0.0556404	0.0397339	0.574729	38706	Inositol monophosphatase 3 OS=Mus musculus OX=10090 GN=Impad1 PE=1 SV=1		432338	684382		0.63172
H2B1B_MOUSE;H2B2E_MOUSE;H2B1A_MOUSE	4	4	186.83	0.00363262	0.011801	0.999998	13944	Histone H2B type 1-B OS=Mus musculus OX=10090 GN=Hist1h2bb PE=1 SV=3		1.58607e+06	2.51143e+06		0.631539
AN33B_MOUSE	16	16	979.24	0.00893737	0.0160512	0.99563	53797	Ankyrin repeat domain-containing protein 33B OS=Mus musculus OX=10090 GN=Ankrd33b PE=1 SV=1		1.75517e+07	2.7885e+07		0.629432
RS27A_MOUSE;UBB_MOUSE	2	2	325.17	0.000367298	0.00806813	1	18282	Ubiquitin-40S ribosomal protein S27a OS=Mus musculus OX=10090 GN=Rps27a PE=1 SV=2		4.80526e+06	7.66374e+06		0.627013
TBL2_MOUSE	2	2	64.94	0.0589055	0.0410736	0.553584	50179	Transducin beta-like protein 2 OS=Mus musculus OX=10090 GN=Tbl2 PE=1 SV=2		384048	612623		0.626892
ELAV2_MOUSE;ELAV4_MOUSE	3	3	130.03	0.110728	0.0614699	0.342865	39837	ELAV-like protein 2 OS=Mus musculus OX=10090 GN=Elavl2 PE=1 SV=1		270034	430864		0.626726
BBS7_MOUSE	21	21	1721.56	0.0207149	0.0244561	0.902879	81067	Bardet-Biedl syndrome 7 protein homolog OS=Mus musculus OX=10090 GN=Bbs7 PE=1 SV=1		2.41085e+07	3.84693e+07		0.626695
ARF1_MOUSE;ARF2_MOUSE	5	5	372.28	0.0369677	0.0319445	0.726744	20741	ADP-ribosylation factor 1 OS=Mus musculus OX=10090 GN=Arf1 PE=1 SV=2		9.35059e+06	1.49318e+07		0.626221
KCD16_MOUSE	3	3	104.4	0.0805996	0.0494118	0.442355	49797	BTB/POZ domain-containing protein KCTD16 OS=Mus musculus OX=10090 GN=Kctd16 PE=1 SV=2		243440	389398		0.625169
PRAF3_MOUSE	4	4	154.16	0.0154495	0.0204917	0.956448	21543	PRA1 family protein 3 OS=Mus musculus OX=10090 GN=Arl6ip5 PE=1 SV=2		1.73865e+06	2.78629e+06		0.624002
BBS5_MOUSE	6	6	311.97	0.0233896	0.0259043	0.872892	39009	Bardet-Biedl syndrome 5 protein homolog OS=Mus musculus OX=10090 GN=Bbs5 PE=1 SV=1		4.55586e+06	7.32338e+06		0.622098
R9BP_MOUSE	10	10	955.07	0.0140539	0.0195001	0.968163	25446	Regulator of G-protein signaling 9-binding protein OS=Mus musculus OX=10090 GN=Rgs9bp PE=1 SV=2		5.5683e+07	8.95843e+07		0.621571
PLS1_MOUSE	2	2	185.89	0.225585	0.100673	0.179115	36803	Phospholipid scramblase 1 OS=Mus musculus OX=10090 GN=Plscr1 PE=1 SV=1		743939	1.19709e+06		0.621458
SSRA_MOUSE	2	2	98.12	0.120647	0.0650737	0.318736	32045	Translocon-associated protein subunit alpha OS=Mus musculus OX=10090 GN=Ssr1 PE=1 SV=1		323731	521066		0.621285
ARRS_MOUSE	183	183	14396.3	0.00236865	0.00983742	1	45130	S-arrestin OS=Mus musculus OX=10090 GN=Sag PE=1 SV=1		7570238278	12185754356		0.621237
SYDC_MOUSE	6	6	214.28	0.00903564	0.0161405	0.995362	57567	Aspartate--tRNA ligase, cytoplasmic OS=Mus musculus OX=10090 GN=Dars PE=1 SV=2		1.18783e+06	1.91818e+06		0.619245
RL13A_MOUSE	5	5	256.81	0.00301502	0.0111319	1	23563	60S ribosomal protein L13a OS=Mus musculus OX=10090 GN=Rpl13a PE=1 SV=4		9.15853e+06	1.47969e+07		0.618948
EGFLA_MOUSE	3	3	108.57	0.120137	0.0649457	0.319899	112432	Pikachurin OS=Mus musculus OX=10090 GN=Egflam PE=1 SV=1		457495	739637		0.618541
RAB24_MOUSE	4	4	167.45	0.0631378	0.0428994	0.528145	23472	Ras-related protein Rab-24 OS=Mus musculus OX=10090 GN=Rab24 PE=1 SV=2		620491	1.00391e+06		0.618076
PSMD3_MOUSE	2	2	49.41	0.270238	0.113297	0.149876	60794	26S proteasome non-ATPase regulatory subunit 3 OS=Mus musculus OX=10090 GN=Psmd3 PE=1 SV=3		102700	166641		0.616293
NUCL_MOUSE	11	11	832.32	0.0154325	0.0204917	0.956599	76734	Nucleolin OS=Mus musculus OX=10090 GN=Ncl PE=1 SV=2		9.45181e+06	1.5351e+07		0.615714
RASN_MOUSE	2	2	79.35	0.0011293	0.00806813	1	21471	GTPase NRas OS=Mus musculus OX=10090 GN=Nras PE=1 SV=1		2.05691e+06	3.34287e+06		0.615312
RAB28_MOUSE	3	3	141.76	0.0527665	0.0386914	0.594531	24941	Ras-related protein Rab-28 OS=Mus musculus OX=10090 GN=Rab28 PE=1 SV=1		1.01319e+06	1.64731e+06		0.615056
TM222_MOUSE	3	3	179.13	0.0145958	0.0199158	0.963788	23621	Transmembrane protein 222 OS=Mus musculus OX=10090 GN=Tmem222 PE=1 SV=1		2.21038e+06	3.61592e+06		0.611292
TENR_MOUSE;GPCP1_MOUSE	23	23	1846.49	0.00187538	0.00946209	1	151833	Tenascin-R OS=Mus musculus OX=10090 GN=Tnr PE=1 SV=2		1.52257e+07	2.49741e+07		0.609659
PDE6B_MOUSE	95	67	6655.22	0.00442119	0.0130466	0.999983	99669	Rod cGMP-specific 3',5'-cyclic phosphodiesterase subunit beta OS=Mus musculus OX=10090 GN=Pde6b PE=2 SV=3		3.08959e+08	5.06935e+08		0.609465
RAB9A_MOUSE	2	2	129.41	0.0473146	0.036264	0.635452	23180	Ras-related protein Rab-9A OS=Mus musculus OX=10090 GN=Rab9a PE=1 SV=1		549616	904370		0.607734
PABP1_MOUSE	10	10	577.76	0.0120635	0.0181775	0.982037	70854	Polyadenylate-binding protein 1 OS=Mus musculus OX=10090 GN=Pabpc1 PE=1 SV=2		5.39752e+06	8.90942e+06		0.605821
F171B_MOUSE	2	2	76.88	0.283364	0.116955	0.142927	92387	Protein FAM171B OS=Mus musculus OX=10090 GN=Fam171b PE=1 SV=2		257628	425368		0.60566
F169A_MOUSE	2	2	77.39	0.117869	0.0641483	0.325166	73480	Soluble lamin-associated protein of 75 kDa OS=Mus musculus OX=10090 GN=Fam169a PE=1 SV=3		213424	352882		0.604804
NICA_MOUSE	2	2	52.39	0.0112593	0.0178359	0.98654	79127	Nicastrin OS=Mus musculus OX=10090 GN=Ncstn PE=1 SV=3		461284	764057		0.603729
GRIA2_MOUSE	9	9	576.44	0.105822	0.0596283	0.356099	99226	Glutamate receptor 2 OS=Mus musculus OX=10090 GN=Gria2 PE=1 SV=3		2.37314e+06	3.93792e+06		0.602639
FLOT1_MOUSE	4	4	180.47	0.0882917	0.0525721	0.412243	47769	Flotillin-1 OS=Mus musculus OX=10090 GN=Flot1 PE=1 SV=1		303594	503984		0.602389
MESD_MOUSE	2	2	78.53	0.0221523	0.0252494	0.886858	25305	LRP chaperone MESD OS=Mus musculus OX=10090 GN=Mesd PE=1 SV=1		347754	577401		0.602275
AGO2_MOUSE;AGO1_MOUSE;AGO4_MOUSE	5	5	280.02	0.00468428	0.0133043	0.999969	98496	Protein argonaute-2 OS=Mus musculus OX=10090 GN=Ago2 PE=1 SV=3		637232	1.05908e+06		0.601686
BASI_MOUSE	18	18	1746.4	0.00734582	0.0148155	0.998659	42874	Basigin OS=Mus musculus OX=10090 GN=Bsg PE=1 SV=2		1.27454e+08	2.1193e+08		0.601396
PGAP1_MOUSE	2	2	84.31	0.0881675	0.0525721	0.412699	105480	GPI inositol-deacylase OS=Mus musculus OX=10090 GN=Pgap1 PE=1 SV=3		72394.4	120750		0.599539
HS90A_MOUSE;TRAP1_MOUSE	27	16	1630.56	0.0263109	0.0272796	0.839801	85134	Heat shock protein HSP 90-alpha OS=Mus musculus OX=10090 GN=Hsp90aa1 PE=1 SV=4		2.84082e+07	4.73915e+07		0.599436
DHRS4_MOUSE	5	5	283.78	0.0698236	0.0453552	0.491982	30094	Dehydrogenase/reductase SDR family member 4 OS=Mus musculus OX=10090 GN=Dhrs4 PE=1 SV=3		1.59622e+06	2.66294e+06		0.59942
CIRBP_MOUSE	3	3	156.46	0.0607352	0.0418252	0.542325	18596	Cold-inducible RNA-binding protein OS=Mus musculus OX=10090 GN=Cirbp PE=1 SV=1		2.18914e+06	3.65216e+06		0.599411
PKHB2_MOUSE	2	2	118.59	0.00282799	0.0107384	1	24900	Pleckstrin homology domain-containing family B member 2 OS=Mus musculus OX=10090 GN=Plekhb2 PE=1 SV=1		641026	1.07073e+06		0.598683
NPM_MOUSE	10	10	1290.47	0.0112994	0.0178359	0.986332	32711	Nucleophosmin OS=Mus musculus OX=10090 GN=Npm1 PE=1 SV=1		2.29253e+07	3.83123e+07		0.598379
LMAN2_MOUSE	2	2	50.53	0.92598	0.277789	0.0505102	40746	Vesicular integral-membrane protein VIP36 OS=Mus musculus OX=10090 GN=Lman2 PE=1 SV=2		95704.4	160112		0.597736
HS2ST_MOUSE	2	2	99.07	0.253011	0.1084	0.160021	42072	Heparan sulfate 2-O-sulfotransferase 1 OS=Mus musculus OX=10090 GN=Hs2st1 PE=1 SV=2		400572	674020		0.594303
RLA0_MOUSE	16	16	1045.24	0.0288625	0.0285136	0.811295	34366	60S acidic ribosomal protein P0 OS=Mus musculus OX=10090 GN=Rplp0 PE=1 SV=3		2.22599e+07	3.75e+07		0.593597
PURA_MOUSE	11	11	865.78	0.0250147	0.0266616	0.854464	34976	Transcriptional activator protein Pur-alpha OS=Mus musculus OX=10090 GN=Pura PE=1 SV=1		1.1216e+07	1.89255e+07		0.592642
PKHB1_MOUSE	12	12	814.73	0.0269489	0.027721	0.832618	27722	Pleckstrin homology domain-containing family B member 1 OS=Mus musculus OX=10090 GN=Plekhb1 PE=1 SV=1		2.17081e+07	3.66913e+07		0.591641
DDX21_MOUSE	3	3	106.81	0.270456	0.113316	0.149755	94120	Nucleolar RNA helicase 2 OS=Mus musculus OX=10090 GN=Ddx21 PE=1 SV=3		280520	474149		0.591629
H14_MOUSE;H1T_MOUSE	3	3	237.45	0.00821163	0.0155905	0.997301	21964	Histone H1.4 OS=Mus musculus OX=10090 GN=Hist1h1e PE=1 SV=2		1.12918e+07	1.909e+07		0.5915
SGIP1_MOUSE	2	2	110.6	0.482995	0.169548	0.0831961	86466	SH3-containing GRB2-like protein 3-interacting protein 1 OS=Mus musculus OX=10090 GN=Sgip1 PE=1 SV=1		78879.1	133390		0.591341
S4A7_MOUSE	10	7	643.39	0.0285464	0.0284397	0.814791	117409	Sodium bicarbonate cotransporter 3 OS=Mus musculus OX=10090 GN=Slc4a7 PE=1 SV=2		1.81069e+06	3.06596e+06		0.590581
TMED2_MOUSE	6	6	353.1	0.0175386	0.022067	0.936579	22804	Transmembrane emp24 domain-containing protein 2 OS=Mus musculus OX=10090 GN=Tmed2 PE=1 SV=1		3.18761e+06	5.42589e+06		0.587481
LRC8A_MOUSE	4	4	169.15	0.0274856	0.0279854	0.826602	94972	Volume-regulated anion channel subunit LRRC8A OS=Mus musculus OX=10090 GN=Lrrc8a PE=1 SV=1		232592	396019		0.587327
RASM_MOUSE	4	4	213.7	0.00695185	0.0146395	0.99908	23943	Ras-related protein M-Ras OS=Mus musculus OX=10090 GN=Mras PE=1 SV=1		2.62201e+06	4.47653e+06		0.585723
PDZD8_MOUSE	3	3	126.95	0.0746542	0.0473226	0.468538	128857	PDZ domain-containing protein 8 OS=Mus musculus OX=10090 GN=Pdzd8 PE=1 SV=1		2.51096e+06	4.29201e+06		0.585032
RAB6A_MOUSE	9	8	513.75	0.00112926	0.00806813	1	23689	Ras-related protein Rab-6A OS=Mus musculus OX=10090 GN=Rab6a PE=1 SV=4		7.92052e+06	1.35748e+07		0.583473
B3A3_MOUSE;B3A2_MOUSE	2	2	105.1	0.0224078	0.0253416	0.883984	135801	Anion exchange protein 3 OS=Mus musculus OX=10090 GN=Slc4a3 PE=1 SV=2		378492	649119		0.583087
CD47_MOUSE	4	4	219.12	0.0664962	0.0441295	0.509402	33589	Leukocyte surface antigen CD47 OS=Mus musculus OX=10090 GN=Cd47 PE=1 SV=2		7.65594e+06	1.31668e+07		0.58146
NAC3_MOUSE	2	2	89.97	0.0585513	0.0409168	0.555812	104001	Sodium/calcium exchanger 3 OS=Mus musculus OX=10090 GN=Slc8a3 PE=1 SV=1		340241	585393		0.581217
SHPS1_MOUSE	6	6	472.92	0.00153975	0.00874507	1	56949	Tyrosine-protein phosphatase non-receptor type substrate 1 OS=Mus musculus OX=10090 GN=Sirpa PE=1 SV=2		4.24323e+06	7.3019e+06		0.581113
5NT3A_MOUSE	2	2	95.4	0.0702728	0.0455277	0.489713	37571	Cytosolic 5'-nucleotidase 3A OS=Mus musculus OX=10090 GN=Nt5c3a PE=1 SV=4		260850	449035		0.580912
HNRPL_MOUSE	10	10	455.57	0.0229438	0.0254956	0.877936	64550	Heterogeneous nuclear ribonucleoprotein L OS=Mus musculus OX=10090 GN=Hnrnpl PE=1 SV=2		4.69951e+06	8.11078e+06		0.579415
DKC1_MOUSE	3	3	235.95	0.010569	0.0176364	0.989856	57821	H/ACA ribonucleoprotein complex subunit DKC1 OS=Mus musculus OX=10090 GN=Dkc1 PE=1 SV=4		633677	1.09586e+06		0.578244
DNJC5_MOUSE	10	10	1170.34	0.00032826	0.00806813	1	22885	DnaJ homolog subfamily C member 5 OS=Mus musculus OX=10090 GN=Dnajc5 PE=1 SV=1		9.28371e+07	1.60606e+08		0.578043
NOP58_MOUSE	8	8	488.97	0.00266904	0.0105062	1	60818	Nucleolar protein 58 OS=Mus musculus OX=10090 GN=Nop58 PE=1 SV=1		927501	1.60534e+06		0.57776
RAB2A_MOUSE	10	10	665.25	0.0180629	0.0225195	0.931251	23704	Ras-related protein Rab-2A OS=Mus musculus OX=10090 GN=Rab2a PE=1 SV=1		2.49041e+07	4.3179e+07		0.576764
BBS2_MOUSE	20	20	1408.23	0.000691457	0.00806813	1	80509	Bardet-Biedl syndrome 2 protein homolog OS=Mus musculus OX=10090 GN=Bbs2 PE=1 SV=1		1.93338e+07	3.35723e+07		0.575885
LCAP_MOUSE	5	5	187.72	0.0353795	0.0313466	0.742445	117799	Leucyl-cystinyl aminopeptidase OS=Mus musculus OX=10090 GN=Lnpep PE=1 SV=1		754834	1.31143e+06		0.575579
GNA13_MOUSE	4	2	235.99	0.0386224	0.0328004	0.710867	44369	Guanine nucleotide-binding protein subunit alpha-13 OS=Mus musculus OX=10090 GN=Gna13 PE=1 SV=1		1.44803e+06	2.5181e+06		0.575049
HMGB3_MOUSE	2	2	52.63	0.0938679	0.0546701	0.39269	23167	High mobility group protein B3 OS=Mus musculus OX=10090 GN=Hmgb3 PE=1 SV=3		195683	340443		0.574789
RL18A_MOUSE	4	4	175.46	0.0057732	0.0140669	0.99978	21004	60S ribosomal protein L18a OS=Mus musculus OX=10090 GN=Rpl18a PE=1 SV=1		5.10104e+06	8.87637e+06		0.574676
GRK1_MOUSE	39	39	3055.1	0.00146443	0.00874507	1	64366	Rhodopsin kinase GRK1 OS=Mus musculus OX=10090 GN=Grk1 PE=1 SV=1		3.44922e+08	6.02141e+08		0.572826
GTR1_MOUSE	9	9	551.03	0.0340651	0.0307144	0.755777	54292	Solute carrier family 2, facilitated glucose transporter member 1 OS=Mus musculus OX=10090 GN=Slc2a1 PE=1 SV=4		4.49284e+07	7.85512e+07		0.571964
TMEDA_MOUSE	8	8	613.37	0.0299202	0.0290251	0.799687	25066	Transmembrane emp24 domain-containing protein 10 OS=Mus musculus OX=10090 GN=Tmed10 PE=1 SV=1		3.35193e+06	5.86645e+06		0.571373
TIM23_MOUSE	2	2	102.67	0.0189588	0.0231358	0.9219	22135	Mitochondrial import inner membrane translocase subunit Tim23 OS=Mus musculus OX=10090 GN=Timm23 PE=1 SV=1		518921	908334		0.571288
IMB1_MOUSE	6	6	266.96	0.150488	0.0757007	0.262211	98377	Importin subunit beta-1 OS=Mus musculus OX=10090 GN=Kpnb1 PE=1 SV=2		1.38042e+06	2.42978e+06		0.568122
MOES_MOUSE	12	4	580.83	0.0145037	0.0198717	0.964548	67839	Moesin OS=Mus musculus OX=10090 GN=Msn PE=1 SV=3		788252	1.39228e+06		0.566159
RACK1_MOUSE	17	17	1230.84	0.000477211	0.00806813	1	35511	Receptor of activated protein C kinase 1 OS=Mus musculus OX=10090 GN=Rack1 PE=1 SV=3		2.05271e+07	3.62632e+07		0.56606
CRUM1_MOUSE	4	4	202.06	0.00372397	0.0119546	0.999998	160376	Protein crumbs homolog 1 OS=Mus musculus OX=10090 GN=Crb1 PE=1 SV=3		790014	1.40063e+06		0.564041
DRS7B_MOUSE	4	4	213.3	0.0268544	0.0276666	0.833681	35250	Dehydrogenase/reductase SDR family member 7B OS=Mus musculus OX=10090 GN=Dhrs7b PE=1 SV=1		536678	951522		0.564021
HNRPQ_MOUSE	6	6	293.72	0.00525891	0.013621	0.999904	69818	Heterogeneous nuclear ribonucleoprotein Q OS=Mus musculus OX=10090 GN=Syncrip PE=1 SV=2		2.23139e+06	3.96746e+06		0.562423
ADDG_MOUSE	6	6	316.11	0.0126528	0.0187179	0.978317	79070	Gamma-adducin OS=Mus musculus OX=10090 GN=Add3 PE=1 SV=2		1.66709e+06	2.96821e+06		0.561649
PRKRA_MOUSE	4	4	175.4	0.0718186	0.0462222	0.482046	34806	Interferon-inducible double-stranded RNA-dependent protein kinase activator A OS=Mus musculus OX=10090 GN=Prkra PE=1 SV=1		629319	1.1249e+06		0.559446
FXR1_MOUSE	2	2	53.65	0.025635	0.0268686	0.847437	76517	Fragile X mental retardation syndrome-related protein 1 OS=Mus musculus OX=10090 GN=Fxr1 PE=1 SV=2		240767	431522		0.55795
RS13_MOUSE	5	5	318.56	0.00292593	0.010923	1	17212	40S ribosomal protein S13 OS=Mus musculus OX=10090 GN=Rps13 PE=1 SV=2		7.11157e+06	1.27482e+07		0.557848
CAPR1_MOUSE	6	6	273.85	0.0207203	0.0244561	0.90282	78292	Caprin-1 OS=Mus musculus OX=10090 GN=Caprin1 PE=1 SV=2		1.79908e+06	3.23198e+06		0.556648
RAB5C_MOUSE	11	11	678.73	0.0119518	0.0181349	0.982703	23626	Ras-related protein Rab-5C OS=Mus musculus OX=10090 GN=Rab5c PE=1 SV=2		1.35771e+07	2.44761e+07		0.554708
SNX27_MOUSE	2	2	67.34	0.278574	0.115696	0.145391	61578	Sorting nexin-27 OS=Mus musculus OX=10090 GN=Snx27 PE=1 SV=2		65151.3	117559		0.554202
ABCA4_MOUSE;ABCA1_MOUSE	111	111	8539.81	0.00623371	0.0143096	0.99959	262323	Retinal-specific phospholipid-transporting ATPase ABCA4 OS=Mus musculus OX=10090 GN=Abca4 PE=2 SV=1		4.49837e+08	8.15193e+08		0.551817
PCYXL_MOUSE	2	2	140.26	0.0677515	0.0444436	0.502701	55011	Prenylcysteine oxidase-like OS=Mus musculus OX=10090 GN=Pcyox1l PE=1 SV=1		170029	308381		0.55136
LC7L2_MOUSE	4	4	112.56	0.0507968	0.0378861	0.608789	46954	Putative RNA-binding protein Luc7-like 2 OS=Mus musculus OX=10090 GN=Luc7l2 PE=1 SV=1		741515	1.34653e+06		0.550685
CNGA3_MOUSE	2	2	82.46	0.190862	0.0896318	0.210346	73226	Cyclic nucleotide-gated cation channel alpha-3 OS=Mus musculus OX=10090 GN=Cnga3 PE=1 SV=2		303670	554103		0.548039
BBS1_MOUSE	16	16	1109.25	0.0113743	0.0178359	0.985938	65452	Bardet-Biedl syndrome 1 protein homolog OS=Mus musculus OX=10090 GN=Bbs1 PE=1 SV=1		9.92863e+06	1.81943e+07		0.5457
RL10_MOUSE	8	8	513.76	0.00152243	0.00874507	1	25044	60S ribosomal protein L10 OS=Mus musculus OX=10090 GN=Rpl10 PE=1 SV=3		7.29816e+06	1.338e+07		0.545452
ERMIN_MOUSE	5	5	432.08	0.00427722	0.0128029	0.999989	32299	Ermin OS=Mus musculus OX=10090 GN=Ermn PE=1 SV=1		2.25174e+06	4.13036e+06		0.545167
HEPH_MOUSE	3	3	118.85	0.122581	0.0659564	0.314396	130496	Hephaestin OS=Mus musculus OX=10090 GN=Heph PE=1 SV=3		275204	506595		0.543242
U5S1_MOUSE	3	3	165.63	0.068987	0.0450761	0.49626	110261	116 kDa U5 small nuclear ribonucleoprotein component OS=Mus musculus OX=10090 GN=Eftud2 PE=1 SV=1		295215	543570		0.543105
SEC62_MOUSE	2	2	68.54	0.044004	0.0347088	0.662629	45894	Translocation protein SEC62 OS=Mus musculus OX=10090 GN=Sec62 PE=1 SV=1		954875	1.76249e+06		0.541777
MAP1A_MOUSE	5	5	289.46	0.00739368	0.0148155	0.998601	301326	Microtubule-associated protein 1A OS=Mus musculus OX=10090 GN=Map1a PE=1 SV=2		1.61386e+06	2.98833e+06		0.540054
CCG2_MOUSE	2	2	93.08	0.17936	0.0860549	0.223042	36214	Voltage-dependent calcium channel gamma-2 subunit OS=Mus musculus OX=10090 GN=Cacng2 PE=1 SV=1		260719	483746		0.538958
DECR_MOUSE	2	2	116.13	0.0594827	0.0411737	0.549988	36476	2,4-dienoyl-CoA reductase, mitochondrial OS=Mus musculus OX=10090 GN=Decr1 PE=1 SV=1		945492	1.7606e+06		0.537029
RS27_MOUSE;RS27L_MOUSE	3	3	162.09	0.0149321	0.0201434	0.960958	9797	40S ribosomal protein S27 OS=Mus musculus OX=10090 GN=Rps27 PE=1 SV=3		1.00003e+07	1.86474e+07		0.536283
RL14_MOUSE	5	5	294.42	0.0450958	0.0349569	0.653462	23663	60S ribosomal protein L14 OS=Mus musculus OX=10090 GN=Rpl14 PE=1 SV=3		6.28869e+06	1.17962e+07		0.533111
RS15A_MOUSE	5	5	214.78	0.000983735	0.00806813	1	14944	40S ribosomal protein S15a OS=Mus musculus OX=10090 GN=Rps15a PE=1 SV=2		4.92864e+06	9.2788e+06		0.531172
CYBP_MOUSE	3	3	119.15	0.0949249	0.055133	0.389176	26608	Calcyclin-binding protein OS=Mus musculus OX=10090 GN=Cacybp PE=1 SV=1		352063	665645		0.528904
SNP23_MOUSE	3	3	144.15	0.214102	0.0971145	0.188431	23531	Synaptosomal-associated protein 23 OS=Mus musculus OX=10090 GN=Snap23 PE=1 SV=1		335795	636853		0.527272
RS3A_MOUSE	16	16	792.02	0.000327963	0.00806813	1	30094	40S ribosomal protein S3a OS=Mus musculus OX=10090 GN=Rps3a PE=1 SV=3		1.65873e+07	3.16048e+07		0.524835
COX2_MOUSE	12	12	889.7	0.00557761	0.0137783	0.999836	26130	Cytochrome c oxidase subunit 2 OS=Mus musculus OX=10090 GN=Mtco2 PE=1 SV=1		2.39138e+07	4.58043e+07		0.522087
RP1L1_MOUSE	29	29	1588.31	0.000144211	0.00684493	1	202299	Retinitis pigmentosa 1-like 1 protein OS=Mus musculus OX=10090 GN=Rp1l1 PE=1 SV=1		9.81153e+06	1.88836e+07		0.519579
PRP19_MOUSE	4	4	123.76	0.00141662	0.00874507	1	55661	Pre-mRNA-processing factor 19 OS=Mus musculus OX=10090 GN=Prpf19 PE=1 SV=1		1.0205e+06	1.97547e+06		0.516587
SATT_MOUSE	2	2	125.97	0.0663943	0.0441295	0.509954	56311	Neutral amino acid transporter A OS=Mus musculus OX=10090 GN=Slc1a4 PE=1 SV=1		1.26187e+06	2.4433e+06		0.516462
FBRL_MOUSE	2	2	55.69	0.0421379	0.033972	0.678773	34400	rRNA 2'-O-methyltransferase fibrillarin OS=Mus musculus OX=10090 GN=Fbl PE=1 SV=2		299984	585860		0.51204
CLIC6_MOUSE;CLIC5_MOUSE	11	11	676.12	0.00806246	0.0154876	0.997582	63133	Chloride intracellular channel protein 6 OS=Mus musculus OX=10090 GN=Clic6 PE=1 SV=1		7.19727e+06	1.40638e+07		0.511759
RL8_MOUSE	5	5	337.99	0.00205603	0.00955419	1	28235	60S ribosomal protein L8 OS=Mus musculus OX=10090 GN=Rpl8 PE=1 SV=2		1.47987e+07	2.89834e+07		0.510591
CBPE_MOUSE	2	2	82.51	0.861892	0.264176	0.0517994	53621	Carboxypeptidase E OS=Mus musculus OX=10090 GN=Cpe PE=1 SV=2		60491.7	119253		0.507254
S12A2_MOUSE	4	4	149.65	0.125419	0.0668876	0.308226	131749	Solute carrier family 12 member 2 OS=Mus musculus OX=10090 GN=Slc12a2 PE=1 SV=2		843266	1.66465e+06		0.506572
PA2G4_MOUSE	8	8	336.52	0.000485499	0.00806813	1	44013	Proliferation-associated protein 2G4 OS=Mus musculus OX=10090 GN=Pa2g4 PE=1 SV=3		2.8042e+06	5.54807e+06		0.505437
RL6_MOUSE	11	11	617.93	0.0115226	0.0179248	0.985141	33546	60S ribosomal protein L6 OS=Mus musculus OX=10090 GN=Rpl6 PE=1 SV=3		2.32559e+07	4.61023e+07		0.504441
ITAV_MOUSE	12	12	680.29	0.0175671	0.022067	0.936293	116371	Integrin alpha-V OS=Mus musculus OX=10090 GN=Itgav PE=1 SV=2		3.44681e+06	6.86394e+06		0.502161
TULP1_MOUSE	6	6	392.54	0.00289695	0.010923	1	60527	Tubby-related protein 1 OS=Mus musculus OX=10090 GN=Tulp1 PE=1 SV=1		2.59744e+06	5.17724e+06		0.501703
ATPMD_MOUSE	3	3	195.63	0.0321552	0.0298844	0.775674	6434	ATP synthase membrane subunit DAPIT, mitochondrial OS=Mus musculus OX=10090 GN=Atp5md PE=1 SV=1		3.06796e+06	6.11701e+06		0.501545
HNRL2_MOUSE	10	10	429.71	0.099884	0.0572187	0.373443	85515	Heterogeneous nuclear ribonucleoprotein U-like protein 2 OS=Mus musculus OX=10090 GN=Hnrnpul2 PE=1 SV=2		2.21962e+06	4.44084e+06		0.49982
AMGO2_MOUSE	2	2	52.25	0.203993	0.0940049	0.197413	58495	Amphoterin-induced protein 2 OS=Mus musculus OX=10090 GN=Amigo2 PE=1 SV=1		87563.6	181122		0.483451
XRP2_MOUSE	3	3	88.03	0.0879568	0.0525721	0.413474	40264	Protein XRP2 OS=Mus musculus OX=10090 GN=Rp2 PE=1 SV=3		283952	603832		0.470251
FBX2_MOUSE	2	2	116	0.0953858	0.0553095	0.387662	33940	F-box only protein 2 OS=Mus musculus OX=10090 GN=Fbxo2 PE=1 SV=1		392196	844111		0.464626
VAMP1_MOUSE	2	2	80.22	0.262794	0.111087	0.154107	12996	Vesicle-associated membrane protein 1 OS=Mus musculus OX=10090 GN=Vamp1 PE=1 SV=1		4.20844e+06	9.08384e+06		0.463288
PLPR4_MOUSE	2	2	69.39	0.0749784	0.047406	0.467038	84207	Phospholipid phosphatase-related protein type 4 OS=Mus musculus OX=10090 GN=Plppr4 PE=1 SV=2		131029	287688		0.455456
IMA4_MOUSE	2	2	44.26	0.592292	0.197842	0.0682879	58193	Importin subunit alpha-4 OS=Mus musculus OX=10090 GN=Kpna3 PE=1 SV=1		39833	88387		0.450666
DDRGK_MOUSE	2	2	56.69	0.0766522	0.0479962	0.459429	35956	DDRGK domain-containing protein 1 OS=Mus musculus OX=10090 GN=Ddrgk1 PE=1 SV=2		349122	817265		0.427184
FAIM1_MOUSE	2	2	130.34	0.152994	0.0766375	0.258313	20302	Fas apoptotic inhibitory molecule 1 OS=Mus musculus OX=10090 GN=Faim PE=1 SV=1		1.88526e+06	4.5518e+06		0.41418
ACOC_MOUSE	2	2	57.79	0.291734	0.119372	0.138806	98691	Cytoplasmic aconitate hydratase OS=Mus musculus OX=10090 GN=Aco1 PE=1 SV=3		38544.9	93145.8		0.413813
ODB2_MOUSE	2	2	104.6	0.35541	0.137467	0.113613	53555	Lipoamide acyltransferase component of branched-chain alpha-keto acid dehydrogenase complex, mitochondrial OS=Mus musculus OX=10090 GN=Dbt PE=1 SV=2		24311.1	62604.7		0.388327
OPSX_MOUSE	3	3	115.6	0.133029	0.0696906	0.292747	37697	Visual pigment-like receptor peropsin OS=Mus musculus OX=10090 GN=Rrh PE=1 SV=1		62950.9	166828		0.377341
S20A2_MOUSE	2	2	66.59	0.06405	0.0432098	0.522933	71390	Sodium-dependent phosphate transporter 2 OS=Mus musculus OX=10090 GN=Slc20a2 PE=1 SV=2		244954	683122		0.35858
RS7_MOUSE	7	7	314.82	0.0846453	0.0512739	0.42603	22113	40S ribosomal protein S7 OS=Mus musculus OX=10090 GN=Rps7 PE=2 SV=1		4.29644e+06	1.31829e+07		0.32591
GDPD5_MOUSE	3	3	142.21	0.0828245	0.0503624	0.433238	69473	Glycerophosphodiester phosphodiesterase domain-containing protein 5 OS=Mus musculus OX=10090 GN=Gdpd5 PE=2 SV=1		70145.2	224305		0.312723
STX8_MOUSE	3	3	296.72	0.174513	0.0844611	0.228831	27136	Syntaxin-8 OS=Mus musculus OX=10090 GN=Stx8 PE=1 SV=1		126086	425685		0.296196
SAFB1_MOUSE;SAFB2_MOUSE	2	2	96.82	0.0535267	0.0388466	0.589179	105553	Scaffold attachment factor B1 OS=Mus musculus OX=10090 GN=Safb PE=1 SV=2		96042.7	441900		0.21734
PURG_MOUSE	2	2	123.77	0.100497	0.0574983	0.371581	40141	Purine-rich element-binding protein gamma OS=Mus musculus OX=10090 GN=Purg PE=1 SV=1		61431.7	395148		0.155465
NOP53_MOUSE	2	2	56.97	0.101747	0.057986	0.367835	55816	Ribosome biogenesis protein NOP53 OS=Mus musculus OX=10090 GN=Nop53 PE=1 SV=1		11431.4	193488		0.0590809

## Sheet: Sheet3
PA1B3_MOUSE	2	2	128.56	0.192514	0.0900896	0.208632	25951	Platelet-activating factor acetylhydrolase IB subunit gamma OS=Mus musculus OX=10090 GN=Pafah1b3 PE=1 SV=1		289535	2083		0.0071943		138.999
DNER_MOUSE	2	2	40.66	0.0927125	0.0545205	0.396598	82458	Delta and Notch-like epidermal growth factor-related receptor OS=Mus musculus OX=10090 GN=Dner PE=1 SV=1		82236.8	4594.66		0.0558711		17.8983
CAB39_MOUSE;CB39L_MOUSE;MSH2_MOUSE	2	2	66.95	0.180745	0.0865657	0.221438	39989	Calcium-binding protein 39 OS=Mus musculus OX=10090 GN=Cab39 PE=1 SV=2		60059.7	3438.46		0.0572507		17.467
NDUA6_MOUSE	3	3	311.3	0.0850992	0.051438	0.424267	15273	NADH dehydrogenase [ubiquinone] 1 alpha subcomplex subunit 6 OS=Mus musculus OX=10090 GN=Ndufa6 PE=1 SV=1		3.24628e+06	190566		0.0587029		17.0349
VATG1_MOUSE	3	3	420.24	0.065065	0.0436288	0.517242	13830	V-type proton ATPase subunit G 1 OS=Mus musculus OX=10090 GN=Atp6v1g1 PE=1 SV=3		5.59062e+06	399653		0.0714863		13.9887
VAC14_MOUSE	2	2	83.23	0.273431	0.113864	0.148127	89018	Protein VAC14 homolog OS=Mus musculus OX=10090 GN=Vac14 PE=1 SV=1		88853.5	8002.59		0.0900649		11.1031
PSD12_MOUSE	2	2	72.02	0.226847	0.101101	0.178144	53261	26S proteasome non-ATPase regulatory subunit 12 OS=Mus musculus OX=10090 GN=Psmd12 PE=1 SV=4		336386	61818.7		0.183773		5.44148
NECA2_MOUSE	2	2	100.22	0.0584624	0.0409168	0.556373	43870	N-terminal EF-hand calcium-binding protein 2 OS=Mus musculus OX=10090 GN=Necab2 PE=1 SV=1		257705	51974		0.20168		4.95835
HINT3_MOUSE	2	2	110.91	0.0630622	0.0428918	0.528581	19117	Histidine triad nucleotide-binding protein 3 OS=Mus musculus OX=10090 GN=Hint3 PE=1 SV=1		301335	69169.3		0.229543		4.35648
ECSIT_MOUSE	2	2	70.27	0.0792228	0.0489386	0.448176	50052	Evolutionarily conserved signaling intermediate in Toll pathway, mitochondrial OS=Mus musculus OX=10090 GN=Ecsit PE=1 SV=2		428410	100793		0.235273		4.25038
DNM1L_MOUSE	6	6	270.17	0.203925	0.0940049	0.197477	83120	Dynamin-1-like protein OS=Mus musculus OX=10090 GN=Dnm1l PE=1 SV=2		531003	127797		0.24067		4.15506
GLO2_MOUSE	3	3	131.14	0.240304	0.104827	0.168368	34519	Hydroxyacylglutathione hydrolase, mitochondrial OS=Mus musculus OX=10090 GN=Hagh PE=1 SV=2		288316	73163.2		0.25376		3.94073
MPC1_MOUSE	2	2	69.48	0.0563416	0.0400421	0.57007	12617	Mitochondrial pyruvate carrier 1 OS=Mus musculus OX=10090 GN=Mpc1 PE=1 SV=1		4.72644e+06	1.22569e+06		0.259326		3.85614
PUR6_MOUSE	2	2	98.41	0.269568	0.113205	0.150248	47717	Multifunctional protein ADE2 OS=Mus musculus OX=10090 GN=Paics PE=1 SV=4		205194	54923.3		0.267666		3.736
TFAM_MOUSE	2	2	67.42	0.053242	0.0388466	0.591174	28198	Transcription factor A, mitochondrial OS=Mus musculus OX=10090 GN=Tfam PE=1 SV=2		344540	96329.3		0.279588		3.5767
PLRKT_MOUSE	2	2	93.11	0.0639803	0.0432067	0.523328	17250	Plasminogen receptor (KT) OS=Mus musculus OX=10090 GN=Plgrkt PE=1 SV=1		907924	263517		0.290242		3.4454
PCKGM_MOUSE	4	4	178.41	0.123065	0.0661094	0.313329	71338	Phosphoenolpyruvate carboxykinase [GTP], mitochondrial OS=Mus musculus OX=10090 GN=Pck2 PE=1 SV=1		238768	70199.3		0.294006		3.40129
AMPH_MOUSE	3	3	187.58	0.110482	0.0613845	0.343507	75081	Amphiphysin OS=Mus musculus OX=10090 GN=Amph PE=1 SV=1		957120	281748		0.29437		3.39708
HDHD2_MOUSE	2	2	169.48	0.0792435	0.0489386	0.448088	28883	Haloacid dehalogenase-like hydrolase domain-containing protein 2 OS=Mus musculus OX=10090 GN=Hdhd2 PE=1 SV=2		359577	109889		0.305607		3.27217
FRIL1_MOUSE;FRIL2_MOUSE	4	4	154.82	0.0736212	0.04695	0.473379	20847	Ferritin light chain 1 OS=Mus musculus OX=10090 GN=Ftl1 PE=1 SV=2		748361	234363		0.313169		3.19316
PXL2B_MOUSE	2	2	67.59	0.327008	0.12965	0.123669	22055	Prostamide/prostaglandin F synthase OS=Mus musculus OX=10090 GN=Prxl2b PE=1 SV=1		305733	98220.2		0.321261		3.11273
DCTN1_MOUSE	4	4	181.14	0.0533412	0.0388466	0.590478	142272	Dynactin subunit 1 OS=Mus musculus OX=10090 GN=Dctn1 PE=1 SV=3		750555	243948		0.325023		3.07671
PSMD1_MOUSE	3	3	107.13	0.0676046	0.0443911	0.503477	106689	26S proteasome non-ATPase regulatory subunit 1 OS=Mus musculus OX=10090 GN=Psmd1 PE=1 SV=1		427480	140734		0.329219		3.0375
CREL1_MOUSE	2	2	127.04	0.228351	0.101207	0.176998	47968	Protein disulfide isomerase Creld1 OS=Mus musculus OX=10090 GN=Creld1 PE=1 SV=1		190270	62893.3		0.330548		3.02528
MXRA7_MOUSE	2	2	112.93	0.274918	0.114393	0.147327	19502	Matrix-remodeling-associated protein 7 OS=Mus musculus OX=10090 GN=Mxra7 PE=1 SV=2		337391	112981		0.334868		2.98625
SYUB_MOUSE	3	3	311.83	0.0560577	0.0398831	0.571948	14043	Beta-synuclein OS=Mus musculus OX=10090 GN=Sncb PE=1 SV=1		1.20552e+07	4.11584e+06		0.341416		2.92897
MYL6_MOUSE;MYL6B_MOUSE	4	4	183.54	0.0906103	0.0536164	0.403898	17090	Myosin light polypeptide 6 OS=Mus musculus OX=10090 GN=Myl6 PE=1 SV=3		1.71989e+06	621873		0.361576		2.76567
NDUS6_MOUSE	5	5	332.92	0.0527416	0.0386914	0.594708	13183	NADH dehydrogenase [ubiquinone] iron-sulfur protein 6, mitochondrial OS=Mus musculus OX=10090 GN=Ndufs6 PE=1 SV=2		5.9623e+06	2.2186e+06		0.372104		2.68742
IDHC_MOUSE	3	3	188.82	0.13144	0.069014	0.295858	47044	Isocitrate dehydrogenase [NADP] cytoplasmic OS=Mus musculus OX=10090 GN=Idh1 PE=1 SV=2		648912	255419		0.393611		2.54058
ESYT1_MOUSE	2	2	145.47	0.378777	0.143419	0.106462	121707	Extended synaptotagmin-1 OS=Mus musculus OX=10090 GN=Esyt1 PE=1 SV=2		25929.7	10280.3		0.396468		2.52227
DHSD_MOUSE	2	2	53.44	0.374036	0.142273	0.107841	17288	Succinate dehydrogenase [ubiquinone] cytochrome b small subunit, mitochondrial OS=Mus musculus OX=10090 GN=Sdhd PE=1 SV=2		315306	126243		0.40038		2.49762
EFNB2_MOUSE	3	3	125.12	0.186688	0.0883585	0.214794	37635	Ephrin-B2 OS=Mus musculus OX=10090 GN=Efnb2 PE=1 SV=1		683385	276763		0.404989		2.4692
PLCA_MOUSE	2	2	185.88	0.545962	0.185336	0.0737514	32031	1-acyl-sn-glycerol-3-phosphate acyltransferase alpha OS=Mus musculus OX=10090 GN=Agpat1 PE=1 SV=1		36786.7	14976.5		0.407116		2.4563
PTH2_MOUSE	2	2	100.13	0.364942	0.140096	0.110585	19742	Peptidyl-tRNA hydrolase 2, mitochondrial OS=Mus musculus OX=10090 GN=Ptrh2 PE=1 SV=1		149935	61233		0.408398		2.44859
PSMD6_MOUSE	2	2	71.13	0.140446	0.0725153	0.279002	45792	26S proteasome non-ATPase regulatory subunit 6 OS=Mus musculus OX=10090 GN=Psmd6 PE=1 SV=1		187302	76776.5		0.409908		2.43957
KIF2A_MOUSE	2	2	120.41	0.22876	0.101207	0.17669	80391	Kinesin-like protein KIF2A OS=Mus musculus OX=10090 GN=Kif2a PE=1 SV=2		315555	129904		0.411669		2.42913
PLCX2_MOUSE	2	2	51.43	0.111504	0.061849	0.340855	38992	PI-PLC X domain-containing protein 2 OS=Mus musculus OX=10090 GN=Plcxd2 PE=2 SV=1		224959	93846.5		0.417172		2.39709
S27A1_MOUSE	2	2	93.79	0.326788	0.129644	0.123754	72200	Long-chain fatty acid transport protein 1 OS=Mus musculus OX=10090 GN=Slc27a1 PE=1 SV=1		390614	165435		0.423527		2.36112
PP1B_MOUSE	4	4	152.6	0.0672453	0.0442426	0.505384	37961	Serine/threonine-protein phosphatase PP1-beta catalytic subunit OS=Mus musculus OX=10090 GN=Ppp1cb PE=1 SV=3		1.62568e+06	695497		0.427818		2.33744
GSTM1_MOUSE;GSTM2_MOUSE	2	2	74.43	0.07094	0.0457671	0.486377	26067	Glutathione S-transferase Mu 1 OS=Mus musculus OX=10090 GN=Gstm1 PE=1 SV=2		287449	123153		0.428433		2.33409
PSMD2_MOUSE	2	2	47.64	0.211674	0.0964289	0.190517	100937	26S proteasome non-ATPase regulatory subunit 2 OS=Mus musculus OX=10090 GN=Psmd2 PE=1 SV=1		328510	140940		0.429027		2.33086
ALBU_MOUSE	5	5	132.18	0.0551672	0.0397173	0.57791	70700	Serum albumin OS=Mus musculus OX=10090 GN=Alb PE=1 SV=3		931953	404207		0.43372		2.30563
TM1L2_MOUSE	4	4	289.55	0.0558254	0.0397603	0.573493	55970	TOM1-like protein 2 OS=Mus musculus OX=10090 GN=Tom1l2 PE=1 SV=1		1.09026e+06	473833		0.434607		2.30093
BUD31_MOUSE	2	2	75.13	0.294181	0.120004	0.137643	17559	Protein BUD31 homolog OS=Mus musculus OX=10090 GN=Bud31 PE=1 SV=2		52077.9	22872.4		0.439196		2.27689
DHR13_MOUSE	2	2	99.12	0.215478	0.0975133	0.187267	41175	Dehydrogenase/reductase SDR family member 13 OS=Mus musculus OX=10090 GN=Dhrs13 PE=1 SV=1		281973	125069		0.44355		2.25453
WDR7_MOUSE	7	7	357.77	0.0555884	0.0397339	0.575077	165797	WD repeat-containing protein 7 OS=Mus musculus OX=10090 GN=Wdr7 PE=1 SV=3		1.89512e+06	850246		0.44865		2.22891
PYRD_MOUSE	2	2	90.02	0.0534374	0.0388466	0.589804	42674	Dihydroorotate dehydrogenase (quinone), mitochondrial OS=Mus musculus OX=10090 GN=Dhodh PE=1 SV=2		235779	106445		0.451459		2.21504
RENT1_MOUSE	3	3	82.67	0.269679	0.113205	0.150186	125200	Regulator of nonsense transcripts 1 OS=Mus musculus OX=10090 GN=Upf1 PE=1 SV=2		627981	292635		0.465992		2.14596
RUFY3_MOUSE	4	4	144.24	0.0757989	0.0477884	0.46328	53258	Protein RUFY3 OS=Mus musculus OX=10090 GN=Rufy3 PE=1 SV=1		919431	433102		0.471054		2.1229
TTC7B_MOUSE;ASB16_MOUSE	7	7	350.3	0.0801863	0.049248	0.444088	94942	Tetratricopeptide repeat protein 7B OS=Mus musculus OX=10090 GN=Ttc7b PE=1 SV=1		1.66024e+06	795258		0.479002		2.08768
SYNE1_MOUSE	2	2	89.29	0.399306	0.148568	0.100877	1016650	Nesprin-1 OS=Mus musculus OX=10090 GN=Syne1 PE=1 SV=2		59198.8	28365.1		0.479151		2.08703
KPRB_MOUSE	2	2	66.88	0.41596	0.152224	0.0967608	41254	Phosphoribosyl pyrophosphate synthase-associated protein 2 OS=Mus musculus OX=10090 GN=Prpsap2 PE=1 SV=1		80627.8	38894		0.48239		2.07301
S27A4_MOUSE	4	4	186.4	0.239013	0.104362	0.169261	73128	Long-chain fatty acid transport protein 4 OS=Mus musculus OX=10090 GN=Slc27a4 PE=1 SV=1		368514	179460		0.486983		2.05346
AMPL_MOUSE	2	2	70.85	0.420016	0.152934	0.0958093	56505	Cytosol aminopeptidase OS=Mus musculus OX=10090 GN=Lap3 PE=1 SV=3		16841.3	8306.39		0.493216		2.02751
CYB5_MOUSE	3	3	268.17	0.0500431	0.0375752	0.6144	15232	Cytochrome b5 OS=Mus musculus OX=10090 GN=Cyb5a PE=1 SV=2		1.30843e+06	648877		0.495921		2.01645
PI42B_MOUSE;PI42A_MOUSE	2	2	149.08	0.0766843	0.0479962	0.459285	47688	Phosphatidylinositol 5-phosphate 4-kinase type-2 beta OS=Mus musculus OX=10090 GN=Pip4k2b PE=1 SV=1		438639	220290		0.502214		1.99118
CTND2_MOUSE	10	10	507.77	0.026015	0.0271384	0.843141	136000	Catenin delta-2 OS=Mus musculus OX=10090 GN=Ctnnd2 PE=1 SV=1		2.8962e+06	1.45977e+06		0.504028		1.98401
PRS6B_MOUSE	2	2	181.36	0.188743	0.0888741	0.212582	47493	26S proteasome regulatory subunit 6B OS=Mus musculus OX=10090 GN=Psmc4 PE=1 SV=2		109248	55318.8		0.50636		1.97488
SPTN1_MOUSE;SPTA1_MOUSE	136	136	10909.3	0.00183385	0.00946209	1	285221	Spectrin alpha chain, non-erythrocytic 1 OS=Mus musculus OX=10090 GN=Sptan1 PE=1 SV=4		2.5089e+08	127109654		0.506634		1.97381
S2551_MOUSE	2	2	49.86	0.0575026	0.0405294	0.5625	33896	Solute carrier family 25 member 51 OS=Mus musculus OX=10090 GN=Slc25a51 PE=1 SV=1		506914	256826		0.506646		1.97376
CSKI1_MOUSE	2	2	77.23	0.0125223	0.0186533	0.97917	150973	Caskin-1 OS=Mus musculus OX=10090 GN=Caskin1 PE=1 SV=2		579314	293793		0.507139		1.97185
AT131_MOUSE	2	2	79.45	0.144222	0.0734378	0.272458	133957	Manganese-transporting ATPase 13A1 OS=Mus musculus OX=10090 GN=Atp13a1 PE=1 SV=2		165244	83881.9		0.507626		1.96995
CTBP1_MOUSE	5	5	350.8	0.000639661	0.00806813	1	48171	C-terminal-binding protein 1 OS=Mus musculus OX=10090 GN=Ctbp1 PE=1 SV=2		3.47362e+06	1.76479e+06		0.508056		1.96829
SNX3_MOUSE;SNX12_MOUSE	2	2	57.66	0.144495	0.0735209	0.271995	18803	Sorting nexin-3 OS=Mus musculus OX=10090 GN=Snx3 PE=1 SV=3		258889	132868		0.513222		1.94848
PACN1_MOUSE;K1C39_MOUSE	11	11	541.35	0.0206372	0.0244449	0.903736	50886	Protein kinase C and casein kinase substrate in neurons protein 1 OS=Mus musculus OX=10090 GN=Pacsin1 PE=1 SV=1		7.82583e+06	4.01691e+06		0.513289		1.94822
RS19_MOUSE	6	6	302.23	0.0136462	0.0193522	0.971297	16076	40S ribosomal protein S19 OS=Mus musculus OX=10090 GN=Rps19 PE=1 SV=3		1.06107e+07	5.47057e+06		0.515569		1.9396
PICAL_MOUSE	2	2	78.6	0.0949716	0.055133	0.389022	71669	Phosphatidylinositol-binding clathrin assembly protein OS=Mus musculus OX=10090 GN=Picalm PE=1 SV=1		1.67024e+06	868608		0.520051		1.92289
GDIB_MOUSE	13	8	822.02	0.119734	0.0648974	0.320822	51018	Rab GDP dissociation inhibitor beta OS=Mus musculus OX=10090 GN=Gdi2 PE=1 SV=1		2.33822e+06	1.21617e+06		0.520125		1.92261
PRDX3_MOUSE	4	4	196.51	0.0635571	0.0430522	0.525738	28337	Thioredoxin-dependent peroxide reductase, mitochondrial OS=Mus musculus OX=10090 GN=Prdx3 PE=1 SV=1		3.51589e+06	1.85104e+06		0.526476		1.89942
VATC1_MOUSE;VATC2_MOUSE	15	15	969.86	0.000489922	0.00806813	1	44031	V-type proton ATPase subunit C 1 OS=Mus musculus OX=10090 GN=Atp6v1c1 PE=1 SV=4		1.14085e+07	6.01371e+06		0.527125		1.89708
HMOX2_MOUSE	4	4	146.46	0.170638	0.0830257	0.233664	35887	Heme oxygenase 2 OS=Mus musculus OX=10090 GN=Hmox2 PE=1 SV=1		1.00487e+06	535212		0.532619		1.87751
CMTD1_MOUSE	2	2	96.29	0.0292714	0.0286256	0.80679	29228	Catechol O-methyltransferase domain-containing protein 1 OS=Mus musculus OX=10090 GN=Comtd1 PE=1 SV=1		475435	253648		0.533508		1.87439
CLPP_MOUSE	2	2	69.95	0.00594303	0.0143087	0.99972	30066	ATP-dependent Clp protease proteolytic subunit, mitochondrial OS=Mus musculus OX=10090 GN=Clpp PE=1 SV=1		799620	427276		0.534349		1.87144
TMCC2_MOUSE	2	2	51.54	0.0672416	0.0442426	0.505404	77292	Transmembrane and coiled-coil domains protein 2 OS=Mus musculus OX=10090 GN=Tmcc2 PE=1 SV=1		136993	73451.4		0.536169		1.86508
PSA1_MOUSE	4	4	195.44	0.0202661	0.0241343	0.907811	29813	Proteasome subunit alpha type-1 OS=Mus musculus OX=10090 GN=Psma1 PE=1 SV=1		1.27744e+06	685292		0.536459		1.86407
GP158_MOUSE	4	4	177.52	0.217993	0.0982089	0.185174	135823	Probable G-protein coupled receptor 158 OS=Mus musculus OX=10090 GN=Gpr158 PE=1 SV=2		631218	339156		0.537304		1.86114
PCBP1_MOUSE	3	3	136.47	0.0222212	0.0252846	0.886083	37987	Poly(rC)-binding protein 1 OS=Mus musculus OX=10090 GN=Pcbp1 PE=1 SV=1		5.44642e+06	2.92695e+06		0.537408		1.86078
CCHL_MOUSE	2	2	56.87	0.137194	0.0711129	0.284875	31300	Cytochrome c-type heme lyase OS=Mus musculus OX=10090 GN=Hccs PE=1 SV=2		423033	229010		0.541353		1.84722
PRS8_MOUSE	3	3	123.17	0.0639445	0.0432067	0.523531	45768	26S proteasome regulatory subunit 8 OS=Mus musculus OX=10090 GN=Psmc5 PE=1 SV=1		336799	185339		0.550294		1.81721
ROMO1_MOUSE	3	3	243.41	0.00445182	0.0130466	0.999982	8405	Reactive oxygen species modulator 1 OS=Mus musculus OX=10090 GN=Romo1 PE=2 SV=1		3.95362e+06	2.1808e+06		0.551596		1.81292
KCC2A_MOUSE	3	3	159.75	0.227166	0.101144	0.1779	54651	Calcium/calmodulin-dependent protein kinase type II subunit alpha OS=Mus musculus OX=10090 GN=Camk2a PE=1 SV=2		858188	475139		0.553653		1.80618
ACSL3_MOUSE;ACSL4_MOUSE	8	8	494.2	0.0931415	0.0545969	0.395139	81467	Long-chain-fatty-acid--CoA ligase 3 OS=Mus musculus OX=10090 GN=Acsl3 PE=1 SV=2		4.56106e+06	2.53464e+06		0.555713		1.79949
PDC6I_MOUSE	3	3	116.53	0.00624515	0.0143096	0.999584	96534	Programmed cell death 6-interacting protein OS=Mus musculus OX=10090 GN=Pdcd6ip PE=1 SV=3		356443	199158		0.558736		1.78975
SCFD1_MOUSE	2	2	100.95	0.000781947	0.00806813	1	72619	Sec1 family domain-containing protein 1 OS=Mus musculus OX=10090 GN=Scfd1 PE=1 SV=1		426834	238515		0.558801		1.78955
ETFB_MOUSE	6	6	364.18	0.0197671	0.023753	0.913241	27834	Electron transfer flavoprotein subunit beta OS=Mus musculus OX=10090 GN=Etfb PE=1 SV=3		2.56942e+06	1.44087e+06		0.560775		1.78325
LY6H_MOUSE	2	2	91.19	0.0241972	0.0263258	0.863737	15286	Lymphocyte antigen 6H OS=Mus musculus OX=10090 GN=Ly6h PE=1 SV=2		6.83694e+06	3.83417e+06		0.560803		1.78316
EF1B_MOUSE	3	3	149.6	0.00878268	0.0160066	0.99603	24849	Elongation factor 1-beta OS=Mus musculus OX=10090 GN=Eef1b PE=1 SV=5		692017	389099		0.562267		1.77851
RL30_MOUSE	4	4	369.45	0.0086798	0.0159331	0.996283	12947	60S ribosomal protein L30 OS=Mus musculus OX=10090 GN=Rpl30 PE=1 SV=2		1.43632e+07	8.10408e+06		0.564223		1.77235
STIP1_MOUSE	6	6	442.72	0.0122757	0.0184104	0.980737	63170	Stress-induced-phosphoprotein 1 OS=Mus musculus OX=10090 GN=Stip1 PE=1 SV=1		3.54403e+06	2.00244e+06		0.565019		1.76985
CX6B1_MOUSE	3	3	160.89	0.0898842	0.0532816	0.406477	10293	Cytochrome c oxidase subunit 6B1 OS=Mus musculus OX=10090 GN=Cox6b1 PE=1 SV=2		5.03614e+06	2.85185e+06		0.566276		1.76592
ENTP2_MOUSE	3	3	152.28	0.186339	0.0882908	0.215173	54912	Ectonucleoside triphosphate diphosphohydrolase 2 OS=Mus musculus OX=10090 GN=Entpd2 PE=1 SV=2		310874	176366		0.567322		1.76267
ACTA_MOUSE	3	3	188.54	0.0591545	0.0411651	0.552028	42381	Actin, aortic smooth muscle OS=Mus musculus OX=10090 GN=Acta2 PE=1 SV=1		6.19828e+07	3.53159e+07		0.56977		1.7551
MIC26_MOUSE	2	2	60.39	0.16716	0.0818563	0.238167	22704	MICOS complex subunit Mic26 OS=Mus musculus OX=10090 GN=Apoo PE=1 SV=2		2.26069e+06	1.28945e+06		0.570379		1.75322
SARM1_MOUSE	7	7	363.61	0.00516326	0.0136141	0.999919	80697	Sterile alpha and TIR motif-containing protein 1 OS=Mus musculus OX=10090 GN=Sarm1 PE=1 SV=1		1.65097e+06	942999		0.57118		1.75076
RS12_MOUSE	7	7	367.91	0.00492434	0.0133043	0.999949	14858	40S ribosomal protein S12 OS=Mus musculus OX=10090 GN=Rps12 PE=1 SV=2		8.63332e+06	4.94842e+06		0.573177		1.74466
HPCA_MOUSE	4	4	218.79	0.0303527	0.0293163	0.794983	22527	Neuron-specific calcium-binding protein hippocalcin OS=Mus musculus OX=10090 GN=Hpca PE=1 SV=2		4.24771e+06	2.43801e+06		0.573957		1.74229
CLAP2_MOUSE;CLAP1_MOUSE	5	5	256.34	0.0379873	0.0325697	0.716903	141564	CLIP-associating protein 2 OS=Mus musculus OX=10090 GN=Clasp2 PE=1 SV=1		763804	438403		0.573973		1.74224
PPIA_MOUSE	13	13	786.79	0.00503707	0.0134541	0.999936	18131	Peptidyl-prolyl cis-trans isomerase A OS=Mus musculus OX=10090 GN=Ppia PE=1 SV=2		5.28095e+07	3.03362e+07		0.574446		1.74081
ARP3_MOUSE;ARP3B_MOUSE	5	5	231.25	0.0255749	0.0268478	0.848118	47783	Actin-related protein 3 OS=Mus musculus OX=10090 GN=Actr3 PE=1 SV=3		1.05864e+06	609894		0.576111		1.73578
DBLOH_MOUSE	2	2	69.79	0.131447	0.069014	0.295844	26975	Diablo homolog, mitochondrial OS=Mus musculus OX=10090 GN=Diablo PE=1 SV=2		409208	235840		0.576332		1.73511
NDUAC_MOUSE	6	6	501.98	0.00069637	0.00806813	1	17133	NADH dehydrogenase [ubiquinone] 1 alpha subcomplex subunit 12 OS=Mus musculus OX=10090 GN=Ndufa12 PE=1 SV=2		2.33486e+07	1.34757e+07		0.577152		1.73265
TXND5_MOUSE	4	4	199.52	0.116866	0.0638114	0.327548	47070	Thioredoxin domain-containing protein 5 OS=Mus musculus OX=10090 GN=Txndc5 PE=1 SV=2		849927	490784		0.577442		1.73178
ERP44_MOUSE	2	2	128.11	0.093587	0.0546342	0.393633	47222	Endoplasmic reticulum resident protein 44 OS=Mus musculus OX=10090 GN=Erp44 PE=1 SV=1		826068	477155		0.577622		1.73124
CYB5B_MOUSE	4	4	451.28	0.0270095	0.0277403	0.831939	16365	Cytochrome b5 type B OS=Mus musculus OX=10090 GN=Cyb5b PE=1 SV=1		1.2285e+07	7.10344e+06		0.578222		1.72944
ABHD6_MOUSE	4	4	159.02	0.0046016	0.0133043	0.999974	38579	Monoacylglycerol lipase ABHD6 OS=Mus musculus OX=10090 GN=Abhd6 PE=1 SV=1		2.525e+06	1.46332e+06		0.579535		1.72552
RECO_MOUSE	12	12	707.35	0.0043708	0.0130244	0.999985	23449	Recoverin OS=Mus musculus OX=10090 GN=Rcvrn PE=1 SV=2		2.89169e+07	1.67675e+07		0.579851		1.72458
L2HDH_MOUSE	2	2	106.33	0.132169	0.0693193	0.294422	51551	L-2-hydroxyglutarate dehydrogenase, mitochondrial OS=Mus musculus OX=10090 GN=L2hgdh PE=1 SV=1		132459	77065		0.581804		1.71879
ACD11_MOUSE	2	2	59.77	0.347321	0.135207	0.116312	88052	Acyl-CoA dehydrogenase family member 11 OS=Mus musculus OX=10090 GN=Acad11 PE=1 SV=2		86423.9	50404.3		0.583222		1.71461
GCYA1_MOUSE	3	3	111.2	0.920626	0.276691	0.0505871	78792	Guanylate cyclase soluble subunit alpha-1 OS=Mus musculus OX=10090 GN=Gucy1a1 PE=1 SV=2		91499.7	53508.2		0.584791		1.71001
AL7A1_MOUSE	5	5	282.75	0.0620493	0.0423479	0.534486	59337	Alpha-aminoadipic semialdehyde dehydrogenase OS=Mus musculus OX=10090 GN=Aldh7a1 PE=1 SV=4		905252	529809		0.585261		1.70864
ADDB_MOUSE	3	3	140.35	0.325314	0.129136	0.124324	81047	Beta-adducin OS=Mus musculus OX=10090 GN=Add2 PE=1 SV=4		1.29852e+06	763104		0.587675		1.70162
NDUB7_MOUSE	7	7	317.71	0.00547972	0.0136379	0.99986	16548	NADH dehydrogenase [ubiquinone] 1 beta subcomplex subunit 7 OS=Mus musculus OX=10090 GN=Ndufb7 PE=1 SV=3		7.51363e+06	4.44226e+06		0.591227		1.6914
DNPEP_MOUSE	2	2	72.36	0.0736201	0.04695	0.473384	52744	Aspartyl aminopeptidase OS=Mus musculus OX=10090 GN=Dnpep PE=1 SV=2		285819	170073		0.595039		1.68056
UQCC1_MOUSE	4	4	130.38	0.0448256	0.0349347	0.655711	34676	Ubiquinol-cytochrome-c reductase complex assembly factor 1 OS=Mus musculus OX=10090 GN=Uqcc1 PE=1 SV=1		1.51191e+06	903684		0.59771		1.67305
SMD3_MOUSE	3	3	130.05	0.0323032	0.0299383	0.77411	14021	Small nuclear ribonucleoprotein Sm D3 OS=Mus musculus OX=10090 GN=Snrpd3 PE=1 SV=1		449724	269537		0.599338		1.66851
ACDSB_MOUSE	2	2	163.19	0.0661534	0.0440475	0.511261	48300	Short/branched chain specific acyl-CoA dehydrogenase, mitochondrial OS=Mus musculus OX=10090 GN=Acadsb PE=1 SV=1		375101	225191		0.600349		1.6657
VIME_MOUSE;PERI_MOUSE	23	22	1422.12	0.0251993	0.0267494	0.852371	53712	Vimentin OS=Mus musculus OX=10090 GN=Vim PE=1 SV=3		3.1394e+07	1.88509e+07		0.600461		1.66539
PTPA_MOUSE	2	2	83.64	0.12524	0.0668456	0.308609	36972	Serine/threonine-protein phosphatase 2A activator OS=Mus musculus OX=10090 GN=Ptpa PE=1 SV=1		479167	288031		0.601107		1.6636
EMC2_MOUSE	3	3	252.74	0.0220757	0.0252487	0.887719	35083	ER membrane protein complex subunit 2 OS=Mus musculus OX=10090 GN=Emc2 PE=1 SV=1		1.03411e+06	622380		0.60185		1.66154
PIPNA_MOUSE	2	2	145.02	0.184067	0.0876716	0.217677	32101	Phosphatidylinositol transfer protein alpha isoform OS=Mus musculus OX=10090 GN=Pitpna PE=1 SV=2		1.05258e+06	634524		0.602827		1.65885
ASIC2_MOUSE	3	3	129.5	0.00706427	0.0147008	0.998971	58614	Acid-sensing ion channel 2 OS=Mus musculus OX=10090 GN=Asic2 PE=1 SV=1		2.05577e+06	1.24145e+06		0.603889		1.65593
IDHG1_MOUSE	8	8	490.99	0.00397735	0.0124648	0.999995	43157	Isocitrate dehydrogenase [NAD] subunit gamma 1, mitochondrial OS=Mus musculus OX=10090 GN=Idh3g PE=1 SV=1		4.06772e+06	2.46264e+06		0.605409		1.65178
RHG01_MOUSE	6	6	245.09	0.0744962	0.0472811	0.469273	50493	Rho GTPase-activating protein 1 OS=Mus musculus OX=10090 GN=Arhgap1 PE=1 SV=1		4.68917e+06	2.85657e+06		0.609184		1.64154
CTND1_MOUSE	3	3	131.01	0.0377629	0.0324628	0.719053	105430	Catenin delta-1 OS=Mus musculus OX=10090 GN=Ctnnd1 PE=1 SV=2		545093	332410		0.609822		1.63982
VATD_MOUSE	4	4	195.68	0.0414439	0.0337497	0.684934	28351	V-type proton ATPase subunit D OS=Mus musculus OX=10090 GN=Atp6v1d PE=1 SV=1		5.40971e+06	3.30707e+06		0.611321		1.6358
FUS_MOUSE	4	4	186.94	0.000451617	0.00806813	1	52870	RNA-binding protein FUS OS=Mus musculus OX=10090 GN=Fus PE=1 SV=1		2.01175e+06	1.23409e+06		0.613444		1.63014
MYH14_MOUSE	4	4	203.48	0.0661039	0.0440475	0.51153	229359	Myosin-14 OS=Mus musculus OX=10090 GN=Myh14 PE=1 SV=1		435555	267760		0.614754		1.62667
PTBP2_MOUSE;PTBP1_MOUSE	2	2	64.5	0.0251434	0.0267328	0.853005	57567	Polypyrimidine tract-binding protein 2 OS=Mus musculus OX=10090 GN=Ptbp2 PE=1 SV=2		127750	78820.6		0.616991		1.62077
TNAP3_MOUSE	4	4	149.19	0.049917	0.0375229	0.615347	89935	Tumor necrosis factor alpha-induced protein 3 OS=Mus musculus OX=10090 GN=Tnfaip3 PE=1 SV=2		1.33666e+06	825354		0.617474		1.6195
OAT_MOUSE	7	7	391	0.0225831	0.0254002	0.882009	48723	Ornithine aminotransferase, mitochondrial OS=Mus musculus OX=10090 GN=Oat PE=1 SV=1		2.14202e+06	1.32317e+06		0.617723		1.61885
HIBCH_MOUSE	2	2	76.1	0.00533389	0.013621	0.99989	43295	3-hydroxyisobutyryl-CoA hydrolase, mitochondrial OS=Mus musculus OX=10090 GN=Hibch PE=1 SV=1		237826	146938		0.617839		1.61854
PFKAP_MOUSE	16	11	847.26	0.0901837	0.0534115	0.40541	86427	ATP-dependent 6-phosphofructokinase, platelet type OS=Mus musculus OX=10090 GN=Pfkp PE=1 SV=1		2.64868e+06	1.64236e+06		0.620068		1.61273
CAD13_MOUSE	2	2	99.02	0.0577162	0.040585	0.561126	78536	Cadherin-13 OS=Mus musculus OX=10090 GN=Cdh13 PE=1 SV=2		413636	256692		0.620574		1.61141
COTL1_MOUSE	2	2	94.79	0.0285411	0.0284397	0.814849	16048	Coactosin-like protein OS=Mus musculus OX=10090 GN=Cotl1 PE=1 SV=3		1.87667e+06	1.17155e+06		0.624271		1.60187
SRBS1_MOUSE	2	2	77.29	0.0881838	0.0525721	0.412639	143952	Sorbin and SH3 domain-containing protein 1 OS=Mus musculus OX=10090 GN=Sorbs1 PE=1 SV=2		313471	196465		0.626741		1.59556
DYN1_MOUSE	33	33	2327.53	0.0063279	0.0143096	0.999539	98140	Dynamin-1 OS=Mus musculus OX=10090 GN=Dnm1 PE=1 SV=2		4.59367e+07	2.8793e+07		0.626797		1.59541
STX16_MOUSE	4	4	138.16	0.470032	0.166315	0.0854956	37228	Syntaxin-16 OS=Mus musculus OX=10090 GN=Stx16 PE=1 SV=3		438802	275064		0.626854		1.59527
GD1L1_MOUSE	4	4	185.71	0.155299	0.0774755	0.254821	42633	Ganglioside-induced differentiation-associated protein 1-like 1 OS=Mus musculus OX=10090 GN=Gdap1l1 PE=1 SV=1		1.26315e+06	791928		0.626947		1.59503
CSK2B_MOUSE	3	3	187.3	0.0594765	0.0411737	0.550026	25268	Casein kinase II subunit beta OS=Mus musculus OX=10090 GN=Csnk2b PE=1 SV=1		1.77149e+06	1.11113e+06		0.627229		1.59431
TBA4A_MOUSE	3	3	396.49	0.221582	0.0994884	0.182263	50634	Tubulin alpha-4A chain OS=Mus musculus OX=10090 GN=Tuba4a PE=1 SV=1		2.32521e+06	1.46502e+06		0.630059		1.58715
SYUA_MOUSE	5	5	378.17	0.0305524	0.0293811	0.79282	14476	Alpha-synuclein OS=Mus musculus OX=10090 GN=Snca PE=1 SV=2		8.09941e+06	5.12124e+06		0.632298		1.58153
ECI1_MOUSE	4	4	222.48	0.0132823	0.0191544	0.973973	32515	Enoyl-CoA delta isomerase 1, mitochondrial OS=Mus musculus OX=10090 GN=Eci1 PE=1 SV=2		1.3687e+06	867108		0.633525		1.57847
AL1L1_MOUSE	3	3	103.21	0.00616021	0.0143096	0.999626	99502	Cytosolic 10-formyltetrahydrofolate dehydrogenase OS=Mus musculus OX=10090 GN=Aldh1l1 PE=1 SV=1		131732	83498.2		0.63385		1.57766
RAB4B_MOUSE	3	2	193.45	0.0208821	0.024592	0.901032	23899	Ras-related protein Rab-4B OS=Mus musculus OX=10090 GN=Rab4b PE=1 SV=2		978559	620341		0.633934		1.57745
FKBP8_MOUSE	6	6	474.39	0.00109479	0.00806813	1	43957	Peptidyl-prolyl cis-trans isomerase FKBP8 OS=Mus musculus OX=10090 GN=Fkbp8 PE=1 SV=2		7.2787e+06	4.62329e+06		0.635181		1.57435
PDIA6_MOUSE	6	6	485.58	0.00653068	0.0143224	0.999414	48469	Protein disulfide-isomerase A6 OS=Mus musculus OX=10090 GN=Pdia6 PE=1 SV=3		6.76059e+06	4.29537e+06		0.635355		1.57392
DLDH_MOUSE	13	13	883.17	0.0451356	0.0349569	0.653131	54751	Dihydrolipoyl dehydrogenase, mitochondrial OS=Mus musculus OX=10090 GN=Dld PE=1 SV=2		1.63661e+07	1.04117e+07		0.636179		1.57189
ACES_MOUSE	4	4	365	0.054306	0.0392703	0.583779	68525	Acetylcholinesterase OS=Mus musculus OX=10090 GN=Ache PE=1 SV=1		1.57413e+06	1.0064e+06		0.639337		1.56412
AP180_MOUSE	10	10	641.28	0.146988	0.0742208	0.267844	92079	Clathrin coat assembly protein AP180 OS=Mus musculus OX=10090 GN=Snap91 PE=1 SV=1		5.6087e+06	3.59735e+06		0.641388		1.55912
NUCB2_MOUSE	2	2	54.2	0.261253	0.110717	0.155011	50387	Nucleobindin-2 OS=Mus musculus OX=10090 GN=Nucb2 PE=1 SV=2		138588	88901.2		0.641477		1.5589
KCC2B_MOUSE	5	5	215.55	0.0110917	0.0178032	0.987393	61164	Calcium/calmodulin-dependent protein kinase type II subunit beta OS=Mus musculus OX=10090 GN=Camk2b PE=1 SV=2		2.73511e+06	1.75453e+06		0.641486		1.55888
TOM70_MOUSE	21	21	1638.46	0.0315816	0.0295998	0.781764	68288	Mitochondrial import receptor subunit TOM70 OS=Mus musculus OX=10090 GN=Tomm70 PE=1 SV=2		2.59192e+07	1.66493e+07		0.642353		1.55678
KC1G3_MOUSE;KC1G2_MOUSE	5	5	237.87	0.158086	0.0783618	0.250715	49363	Casein kinase I isoform gamma-3 OS=Mus musculus OX=10090 GN=Csnk1g3 PE=1 SV=2		1.03251e+06	663487		0.642595		1.55619
KAD2_MOUSE	2	2	88.13	0.236841	0.103678	0.170786	26737	Adenylate kinase 2, mitochondrial OS=Mus musculus OX=10090 GN=Ak2 PE=1 SV=5		257315	165479		0.6431		1.55497
IF5A1_MOUSE;IF5A2_MOUSE	2	2	60.32	0.114195	0.0627841	0.334053	17049	Eukaryotic translation initiation factor 5A-1 OS=Mus musculus OX=10090 GN=Eif5a PE=1 SV=2		420514	270992		0.644429		1.55176
TSNAX_MOUSE	2	2	136.45	0.172774	0.0837415	0.230977	33020	Translin-associated protein X OS=Mus musculus OX=10090 GN=Tsnax PE=1 SV=1		438330	282655		0.644846		1.55076
TCPZ_MOUSE	6	6	295.34	0.0361917	0.031686	0.734359	58424	T-complex protein 1 subunit zeta OS=Mus musculus OX=10090 GN=Cct6a PE=1 SV=3		1.54643e+06	999508		0.646333		1.54719
NDUV2_MOUSE	7	7	444.22	0.0428645	0.0342765	0.672415	27610	NADH dehydrogenase [ubiquinone] flavoprotein 2, mitochondrial OS=Mus musculus OX=10090 GN=Ndufv2 PE=1 SV=2		7.76025e+06	5.02238e+06		0.647193		1.54513
RSSA_MOUSE	6	6	521.2	0.0281449	0.0281664	0.819247	32931	40S ribosomal protein SA OS=Mus musculus OX=10090 GN=Rpsa PE=1 SV=4		1.29238e+07	8.38115e+06		0.648503		1.54201
DHRS1_MOUSE	6	6	265.19	0.0744444	0.0472811	0.469514	34497	Dehydrogenase/reductase SDR family member 1 OS=Mus musculus OX=10090 GN=Dhrs1 PE=1 SV=1		1.95504e+06	1.27675e+06		0.653058		1.53126
KCRB_MOUSE;KCRS_MOUSE;KCRM_MOUSE	23	23	2028.73	0.00578117	0.0140669	0.999778	42971	Creatine kinase B-type OS=Mus musculus OX=10090 GN=Ckb PE=1 SV=1		1.09249e+08	7.14289e+07		0.653818		1.52948
MIRO2_MOUSE	9	9	326.16	0.100848	0.0575722	0.370522	70110	Mitochondrial Rho GTPase 2 OS=Mus musculus OX=10090 GN=Rhot2 PE=1 SV=1		3.2967e+06	2.15644e+06		0.654121		1.52877
ETFA_MOUSE	6	6	307.49	0.0119424	0.0181349	0.982758	35330	Electron transfer flavoprotein subunit alpha, mitochondrial OS=Mus musculus OX=10090 GN=Etfa PE=1 SV=2		3.85562e+06	2.5243e+06		0.654707		1.5274
NDRG2_MOUSE	11	11	797.25	0.00892366	0.0160512	0.995666	41105	Protein NDRG2 OS=Mus musculus OX=10090 GN=Ndrg2 PE=1 SV=1		9.02829e+06	5.92525e+06		0.656298		1.5237
ODPA_MOUSE	8	8	593.04	0.00216436	0.00961977	1	43888	Pyruvate dehydrogenase E1 component subunit alpha, somatic form, mitochondrial OS=Mus musculus OX=10090 GN=Pdha1 PE=1 SV=1		1.12317e+07	7.37768e+06		0.656861		1.52239
SUCA_MOUSE	3	3	249.35	0.260579	0.110573	0.155409	36474	Succinate--CoA ligase [ADP/GDP-forming] subunit alpha, mitochondrial OS=Mus musculus OX=10090 GN=Suclg1 PE=1 SV=4		4.04466e+06	2.65862e+06		0.657315		1.52134
ODO1_MOUSE	27	27	1376.98	0.0134612	0.0191544	0.972672	117572	2-oxoglutarate dehydrogenase, mitochondrial OS=Mus musculus OX=10090 GN=Ogdh PE=1 SV=3		1.47856e+07	9.73694e+06		0.65854		1.51851
3HIDH_MOUSE	7	7	365.38	0.0410012	0.0335365	0.688909	35816	3-hydroxyisobutyrate dehydrogenase, mitochondrial OS=Mus musculus OX=10090 GN=Hibadh PE=1 SV=1		3.79631e+06	2.50078e+06		0.658739		1.51805
RD3_MOUSE	2	2	52.59	0.00788657	0.0153486	0.997887	22826	Protein RD3 OS=Mus musculus OX=10090 GN=Rd3 PE=1 SV=1		1.00271e+06	662325		0.660535		1.51392
SYNC_MOUSE	2	2	70.2	0.0791134	0.0489386	0.448645	65150	Asparagine--tRNA ligase, cytoplasmic OS=Mus musculus OX=10090 GN=Nars PE=1 SV=2		619107	409074		0.660749		1.51343
NU5M_MOUSE	4	4	285.71	0.411278	0.151566	0.0978833	68771	NADH-ubiquinone oxidoreductase chain 5 OS=Mus musculus OX=10090 GN=Mtnd5 PE=1 SV=3		2.52289e+06	1.67146e+06		0.662516		1.5094
SEPT5_MOUSE;SEPT4_MOUSE	5	5	260.87	0.0310432	0.029596	0.787528	43177	Septin-5 OS=Mus musculus OX=10090 GN=Septin5 PE=1 SV=2		4.76602e+06	3.15951e+06		0.662925		1.50847
PRPS1_MOUSE;PRPS2_MOUSE	2	2	78.73	0.190261	0.0894761	0.210976	35325	Ribose-phosphate pyrophosphokinase 1 OS=Mus musculus OX=10090 GN=Prps1 PE=1 SV=4		1.28951e+06	855280		0.663261		1.5077
GBB4_MOUSE	3	3	141.23	0.157934	0.0783618	0.250937	38096	Guanine nucleotide-binding protein subunit beta-4 OS=Mus musculus OX=10090 GN=Gnb4 PE=1 SV=4		574476	381050		0.6633		1.50761
K1C42_MOUSE	5	5	263.59	0.00603194	0.0143096	0.999684	50444	Keratin, type I cytoskeletal 42 OS=Mus musculus OX=10090 GN=Krt42 PE=1 SV=1		3.4047e+06	2.26725e+06		0.665919		1.50169
GUC1B_MOUSE	3	3	331.99	0.29682	0.120922	0.13641	23733	Guanylyl cyclase-activating protein 2 OS=Mus musculus OX=10090 GN=Guca1b PE=1 SV=3		4.52817e+06	3.02044e+06		0.667034		1.49917
CY1_MOUSE	18	18	1435.5	0.0113094	0.0178359	0.986279	35533	Cytochrome c1, heme protein, mitochondrial OS=Mus musculus OX=10090 GN=Cyc1 PE=1 SV=1		3.41213e+07	2.28366e+07		0.669278		1.49415
PYGB_MOUSE;PYGL_MOUSE	8	8	630.28	0.0579874	0.0407326	0.559391	97353	Glycogen phosphorylase, brain form OS=Mus musculus OX=10090 GN=Pygb PE=1 SV=3		4.52637e+06	3.03148e+06		0.669739		1.49312
DCE2_MOUSE	2	2	87.54	0.00702109	0.0146716	0.999014	66037	Glutamate decarboxylase 2 OS=Mus musculus OX=10090 GN=Gad2 PE=1 SV=1		1.13522e+06	761253		0.670579		1.49125
PRS4_MOUSE	2	2	45.58	0.202429	0.0935329	0.198875	49325	26S proteasome regulatory subunit 4 OS=Mus musculus OX=10090 GN=Psmc1 PE=1 SV=1		160749	107797		0.670591		1.49122
EF1D_MOUSE	2	2	126.04	0.00945912	0.0167617	0.994096	31388	Elongation factor 1-delta OS=Mus musculus OX=10090 GN=Eef1d PE=1 SV=3		514273	345555		0.67193		1.48825
DHX15_MOUSE	4	4	124.69	0.284719	0.117368	0.142244	91748	Pre-mRNA-splicing factor ATP-dependent RNA helicase DHX15 OS=Mus musculus OX=10090 GN=Dhx15 PE=1 SV=2		230464	155186		0.673366		1.48508
XPO2_MOUSE	4	4	204.02	0.13612	0.0706664	0.286867	111183	Exportin-2 OS=Mus musculus OX=10090 GN=Cse1l PE=1 SV=1		506614	341420		0.673924		1.48385
RGS6_MOUSE	3	3	121.6	0.0394256	0.0330256	0.703338	54839	Regulator of G-protein signaling 6 OS=Mus musculus OX=10090 GN=Rgs6 PE=1 SV=2		661775	447012		0.675475		1.48044
RHOG_MOUSE	3	3	203.02	0.0405349	0.0334606	0.693133	21751	Rho-related GTP-binding protein RhoG OS=Mus musculus OX=10090 GN=Rhog PE=1 SV=1		1.17441e+07	7.93873e+06		0.675978		1.47934
ACTB_MOUSE	37	37	3289.47	0.00222337	0.00961977	1	42052	Actin, cytoplasmic 1 OS=Mus musculus OX=10090 GN=Actb PE=1 SV=1		7.6535e+08	5.18493e+08		0.677458		1.47611
CDK5_MOUSE	2	2	51.49	0.00850284	0.0158269	0.996693	33723	Cyclin-dependent-like kinase 5 OS=Mus musculus OX=10090 GN=Cdk5 PE=1 SV=1		169674	115927		0.68323		1.46363
AT5F1_MOUSE	14	14	702.98	0.00518333	0.0136141	0.999916	29044	ATP synthase F(0) complex subunit B1, mitochondrial OS=Mus musculus OX=10090 GN=Atp5pb PE=1 SV=1		7.38773e+07	5.05633e+07		0.684423		1.46108
SCRN1_MOUSE	8	8	423.36	0.0774593	0.0482855	0.455841	46924	Secernin-1 OS=Mus musculus OX=10090 GN=Scrn1 PE=1 SV=1		3.58117e+06	2.45874e+06		0.686573		1.45651
DJC11_MOUSE	4	4	233.22	0.165606	0.0814557	0.240232	63536	DnaJ homolog subfamily C member 11 OS=Mus musculus OX=10090 GN=Dnajc11 PE=1 SV=2		1.80569e+06	1.23974e+06		0.686575		1.4565
SYYC_MOUSE	4	4	182.58	0.0778502	0.048393	0.454121	59410	Tyrosine--tRNA ligase, cytoplasmic OS=Mus musculus OX=10090 GN=Yars PE=1 SV=3		564730	388951		0.688739		1.45193
TBB5_MOUSE;TBB1_MOUSE	8	8	681.98	0.0625151	0.042607	0.531756	50095	Tubulin beta-5 chain OS=Mus musculus OX=10090 GN=Tubb5 PE=1 SV=1		7.41005e+07	5.11058e+07		0.689682		1.44994
GBB2_MOUSE	34	12	3015.51	0.0619255	0.0423353	0.535217	38048	Guanine nucleotide-binding protein G(I)/G(S)/G(T) subunit beta-2 OS=Mus musculus OX=10090 GN=Gnb2 PE=1 SV=3		8.37709e+07	5.79086e+07		0.691273		1.44661
FAHD2_MOUSE	2	2	104.36	0.00736562	0.0148155	0.998635	35067	Fumarylacetoacetate hydrolase domain-containing protein 2A OS=Mus musculus OX=10090 GN=Fahd2 PE=1 SV=1		1.24968e+06	864077		0.691437		1.44626
VAPA_MOUSE	13	13	982.87	0.00321607	0.0112479	1	28065	Vesicle-associated membrane protein-associated protein A OS=Mus musculus OX=10090 GN=Vapa PE=1 SV=2		2.17618e+07	1.50579e+07		0.691942		1.44521
RHOB_MOUSE	3	3	175.01	0.0120554	0.0181775	0.982085	22565	Rho-related GTP-binding protein RhoB OS=Mus musculus OX=10090 GN=Rhob PE=1 SV=1		4.85486e+06	3.3758e+06		0.695345		1.43814
NP1L1_MOUSE	2	2	89.8	0.0528106	0.0386914	0.594218	45602	Nucleosome assembly protein 1-like 1 OS=Mus musculus OX=10090 GN=Nap1l1 PE=1 SV=2		1.52245e+06	1.06083e+06		0.696792		1.43515
TLN2_MOUSE	8	8	413.38	0.21172	0.0964289	0.190477	255743	Talin-2 OS=Mus musculus OX=10090 GN=Tln2 PE=1 SV=3		1.50624e+06	1.05025e+06		0.697265		1.43417
2A5E_MOUSE	3	3	179.1	0.0290966	0.0285175	0.808714	55078	Serine/threonine-protein phosphatase 2A 56 kDa regulatory subunit epsilon isoform OS=Mus musculus OX=10090 GN=Ppp2r5e PE=1 SV=3		724892	509654		0.703076		1.42232
PCBP3_MOUSE	3	3	164.74	0.0244074	0.0263258	0.861352	39554	Poly(rC)-binding protein 3 OS=Mus musculus OX=10090 GN=Pcbp3 PE=1 SV=3		3.32957e+06	2.34337e+06		0.703808		1.42084
PGAM5_MOUSE	7	7	250.5	0.18151	0.0868355	0.220562	32146	Serine/threonine-protein phosphatase PGAM5, mitochondrial OS=Mus musculus OX=10090 GN=Pgam5 PE=1 SV=1		5.35995e+06	3.77753e+06		0.70477		1.4189
GBGT2_MOUSE	2	2	61.7	0.0933092	0.0545969	0.394571	7854	Guanine nucleotide-binding protein G(I)/G(S)/G(O) subunit gamma-T2 OS=Mus musculus OX=10090 GN=Gngt2 PE=3 SV=2		997912	703742		0.705214		1.41801
PSMD5_MOUSE	3	3	149.19	0.201268	0.0932667	0.199973	56336	26S proteasome non-ATPase regulatory subunit 5 OS=Mus musculus OX=10090 GN=Psmd5 PE=1 SV=4		271275	191549		0.706106		1.41622
CALM1_MOUSE;CALL3_MOUSE;TNNC2_MOUSE	7	7	517.91	0.00307243	0.0111319	1	16827	Calmodulin-1 OS=Mus musculus OX=10090 GN=Calm1 PE=1 SV=1		1.84071e+07	1.30031e+07		0.706416		1.4156
DCLK1_MOUSE	3	3	153.75	0.251713	0.1084	0.160837	84671	Serine/threonine-protein kinase DCLK1 OS=Mus musculus OX=10090 GN=Dclk1 PE=1 SV=1		554732	392125		0.706872		1.41468
KAD1_MOUSE	3	3	148.23	0.00777072	0.0152322	0.998073	21640	Adenylate kinase isoenzyme 1 OS=Mus musculus OX=10090 GN=Ak1 PE=1 SV=1		453274	321078		0.708353		1.41173
TMM43_MOUSE	2	2	71.75	0.00707931	0.0147008	0.998956	44869	Transmembrane protein 43 OS=Mus musculus OX=10090 GN=Tmem43 PE=1 SV=1		281036	199172		0.708706		1.41102
NCKP1_MOUSE	7	7	389.09	0.097272	0.0561094	0.381579	130012	Nck-associated protein 1 OS=Mus musculus OX=10090 GN=Nckap1 PE=1 SV=2		1.07956e+06	765256		0.708856		1.41072
LGUL_MOUSE	4	4	186.13	0.106273	0.0596448	0.354841	20967	Lactoylglutathione lyase OS=Mus musculus OX=10090 GN=Glo1 PE=1 SV=3		2.01063e+06	1.43664e+06		0.71452		1.39954
PROF1_MOUSE	2	2	127.18	0.361552	0.139197	0.111644	15119	Profilin-1 OS=Mus musculus OX=10090 GN=Pfn1 PE=1 SV=2		1.14337e+06	823587		0.720313		1.38829
UBP5_MOUSE	4	4	188.69	0.125075	0.0668456	0.308963	96685	Ubiquitin carboxyl-terminal hydrolase 5 OS=Mus musculus OX=10090 GN=Usp5 PE=1 SV=1		766472	552959		0.721435		1.38613
DLG2_MOUSE	10	8	466.07	0.190602	0.0895732	0.210618	95277	Disks large homolog 2 OS=Mus musculus OX=10090 GN=Dlg2 PE=1 SV=2		2.79022e+06	2.01485e+06		0.722112		1.38483
CPNE6_MOUSE	2	2	55.58	0.317215	0.12683	0.127545	62597	Copine-6 OS=Mus musculus OX=10090 GN=Cpne6 PE=1 SV=1		527393	381070		0.722555		1.38398
CLH1_MOUSE	83	83	7078.53	0.00150684	0.00874507	1	193202	Clathrin heavy chain 1 OS=Mus musculus OX=10090 GN=Cltc PE=1 SV=3		246590779	1.78361e+08		0.723309		1.38254
BORG4_MOUSE	2	2	175.74	0.198038	0.0920613	0.203089	37903	Cdc42 effector protein 4 OS=Mus musculus OX=10090 GN=Cdc42ep4 PE=1 SV=1		898144	650194		0.723931		1.38135
DNJA2_MOUSE	3	3	119.59	0.184324	0.0876716	0.217392	46344	DnaJ homolog subfamily A member 2 OS=Mus musculus OX=10090 GN=Dnaja2 PE=1 SV=1		622443	451207		0.724896		1.37951
ATP8_MOUSE	2	2	65.99	0.000649972	0.00806813	1	7761	ATP synthase protein 8 OS=Mus musculus OX=10090 GN=Mtatp8 PE=1 SV=1		2.23715e+06	1.62267e+06		0.725329		1.37868
DDAH2_MOUSE	9	9	654.67	0.00331882	0.0113812	1	29969	N(G),N(G)-dimethylarginine dimethylaminohydrolase 2 OS=Mus musculus OX=10090 GN=Ddah2 PE=1 SV=1		1.65103e+07	1.20128e+07		0.727595		1.37439
API5_MOUSE	2	2	138.27	0.256185	0.109266	0.158056	57092	Apoptosis inhibitor 5 OS=Mus musculus OX=10090 GN=Api5 PE=1 SV=2		257806	188436		0.730921		1.36814
K1C10_MOUSE	15	15	1348.99	0.00887766	0.0160512	0.995787	57906	Keratin, type I cytoskeletal 10 OS=Mus musculus OX=10090 GN=Krt10 PE=1 SV=3		1.22288e+08	8.95e+07		0.731877		1.36635
SC22B_MOUSE	6	6	461.51	0.00638979	0.0143096	0.999503	24896	Vesicle-trafficking protein SEC22b OS=Mus musculus OX=10090 GN=Sec22b PE=1 SV=3		8.42504e+06	6.17211e+06		0.732591		1.36502
AP2M1_MOUSE	8	8	562.65	0.0163487	0.0210987	0.948194	49965	AP-2 complex subunit mu OS=Mus musculus OX=10090 GN=Ap2m1 PE=1 SV=1		1.87335e+07	1.37299e+07		0.732907		1.36443
FSCN1_MOUSE	4	4	170.77	0.133406	0.0697479	0.292017	55215	Fascin OS=Mus musculus OX=10090 GN=Fscn1 PE=1 SV=4		2.23671e+06	1.64005e+06		0.733243		1.3638
UCHL1_MOUSE	4	4	356.72	0.0349593	0.0310571	0.746674	25165	Ubiquitin carboxyl-terminal hydrolase isozyme L1 OS=Mus musculus OX=10090 GN=Uchl1 PE=1 SV=1		2.48389e+06	1.8225e+06		0.733726		1.36291
RP3A_MOUSE	13	13	875.64	0.0495617	0.0373062	0.618029	76297	Rabphilin-3A OS=Mus musculus OX=10090 GN=Rph3a PE=1 SV=2		1.75464e+07	1.29049e+07		0.735473		1.35967
ADDA_MOUSE	18	18	940.43	0.00245253	0.01006	1	80995	Alpha-adducin OS=Mus musculus OX=10090 GN=Add1 PE=1 SV=2		1.5428e+07	1.13892e+07		0.738217		1.35461
AGRL1_MOUSE	3	3	120.66	0.0143995	0.0197698	0.965399	163579	Adhesion G protein-coupled receptor L1 OS=Mus musculus OX=10090 GN=Adgrl1 PE=1 SV=2		563586	416162		0.738419		1.35425
NDUAA_MOUSE	12	12	597.75	0.00267197	0.0105062	1	40863	NADH dehydrogenase [ubiquinone] 1 alpha subcomplex subunit 10, mitochondrial OS=Mus musculus OX=10090 GN=Ndufa10 PE=1 SV=1		1.1691e+07	8.65166e+06		0.740025		1.35131
THS7A_MOUSE	3	3	115.46	0.391746	0.146658	0.102865	190990	Thrombospondin type-1 domain-containing protein 7A OS=Mus musculus OX=10090 GN=Thsd7a PE=1 SV=2		879390	651511		0.740867		1.34977
LTOR3_MOUSE	2	2	89.3	0.465889	0.165113	0.0862601	13601	Ragulator complex protein LAMTOR3 OS=Mus musculus OX=10090 GN=Lamtor3 PE=1 SV=1		782957	581008		0.742069		1.34758
PLPP_MOUSE	3	3	131.43	0.0348303	0.0310255	0.747979	31891	Pyridoxal phosphate phosphatase OS=Mus musculus OX=10090 GN=Pdxp PE=1 SV=1		471864	350328		0.742435		1.34692
KC1G1_MOUSE	3	3	203.69	0.216567	0.0978227	0.186356	53167	Casein kinase I isoform gamma-1 OS=Mus musculus OX=10090 GN=Csnk1g1 PE=1 SV=2		734845	545680		0.742579		1.34666
SNG3_MOUSE	4	4	206.58	0.416005	0.152224	0.09675	24774	Synaptogyrin-3 OS=Mus musculus OX=10090 GN=Syngr3 PE=1 SV=1		9.01448e+06	6.69941e+06		0.743183		1.34556
REEP2_MOUSE	2	2	169.93	0.329215	0.130373	0.122827	28419	Receptor expression-enhancing protein 2 OS=Mus musculus OX=10090 GN=Reep2 PE=1 SV=2		337853	251243		0.743647		1.34472
AT1B3_MOUSE	13	13	1299.75	0.0097685	0.0171273	0.993049	32097	Sodium/potassium-transporting ATPase subunit beta-3 OS=Mus musculus OX=10090 GN=Atp1b3 PE=1 SV=1		7.80519e+07	5.8112e+07		0.74453		1.34313
MGST3_MOUSE	2	2	115.2	0.0573495	0.0404986	0.563488	17118	Microsomal glutathione S-transferase 3 OS=Mus musculus OX=10090 GN=Mgst3 PE=1 SV=1		2.58017e+06	1.92333e+06		0.745426		1.34152
ABLM2_MOUSE	3	3	118.41	0.0482575	0.0367289	0.628043	69774	Actin-binding LIM protein 2 OS=Mus musculus OX=10090 GN=Ablim2 PE=1 SV=1		659694	491997		0.745795		1.34085
SPTB1_MOUSE	27	27	1688.4	0.0460397	0.0355328	0.6457	245897	Spectrin beta chain, erythrocytic OS=Mus musculus OX=10090 GN=Sptb PE=1 SV=4		7.65973e+06	5.74905e+06		0.750554		1.33235
XPP1_MOUSE	2	2	66.02	0.143331	0.0732532	0.273976	70231	Xaa-Pro aminopeptidase 1 OS=Mus musculus OX=10090 GN=Xpnpep1 PE=1 SV=1		211147	159105		0.75353		1.32709
ROAA_MOUSE	3	3	129.03	0.184164	0.0876716	0.217569	30926	Heterogeneous nuclear ribonucleoprotein A/B OS=Mus musculus OX=10090 GN=Hnrnpab PE=1 SV=1		1.58925e+06	1.19871e+06		0.754258		1.32581
ADA22_MOUSE	4	4	192.3	0.272557	0.113774	0.148602	102331	Disintegrin and metalloproteinase domain-containing protein 22 OS=Mus musculus OX=10090 GN=Adam22 PE=1 SV=2		338826	255759		0.754839		1.32479
DCE1_MOUSE	4	4	393.38	0.165494	0.0814557	0.240383	67347	Glutamate decarboxylase 1 OS=Mus musculus OX=10090 GN=Gad1 PE=1 SV=2		1.26459e+06	955605		0.755662		1.32334
SODM_MOUSE	6	6	534.97	0.000725545	0.00806813	1	24816	Superoxide dismutase [Mn], mitochondrial OS=Mus musculus OX=10090 GN=Sod2 PE=1 SV=3		1.36691e+07	1.03346e+07		0.756054		1.32266
GDPD1_MOUSE	3	3	144.99	0.385626	0.145021	0.104532	36243	Lysophospholipase D GDPD1 OS=Mus musculus OX=10090 GN=Gdpd1 PE=1 SV=1		823046	622580		0.756433		1.32199
EXOG_MOUSE	2	2	88.61	0.0719544	0.0462222	0.481384	41586	Nuclease EXOG, mitochondrial OS=Mus musculus OX=10090 GN=Exog PE=1 SV=1		628151	477022		0.759407		1.31682
SPTB2_MOUSE;CE350_MOUSE	102	102	8022.24	0.000786668	0.00806813	1	274908	Spectrin beta chain, non-erythrocytic 1 OS=Mus musculus OX=10090 GN=Sptbn1 PE=1 SV=2		1.88867e+08	1.43451e+08		0.759532		1.3166
K2C5_MOUSE;K2C4_MOUSE;K2C8_MOUSE;NFH_MOUSE	11	11	598.71	0.0772377	0.0481925	0.456821	61957	Keratin, type II cytoskeletal 5 OS=Mus musculus OX=10090 GN=Krt5 PE=1 SV=1		2.46514e+07	1.87301e+07		0.759799		1.31614
PSA4_MOUSE	2	2	60.59	0.209456	0.0956626	0.192462	29737	Proteasome subunit alpha type-4 OS=Mus musculus OX=10090 GN=Psma4 PE=1 SV=1		633850	481646		0.759873		1.31601
EFTU_MOUSE	8	8	515.11	0.0338772	0.0306281	0.757708	49876	Elongation factor Tu, mitochondrial OS=Mus musculus OX=10090 GN=Tufm PE=1 SV=1		6.04666e+06	4.59581e+06		0.760057		1.31569
ACTY_MOUSE	5	5	325.66	0.0136876	0.0193522	0.970985	42369	Beta-centractin OS=Mus musculus OX=10090 GN=Actr1b PE=1 SV=1		3.36054e+06	2.55476e+06		0.760224		1.3154
EPHA4_MOUSE;EPHA3_MOUSE	3	3	95.36	0.184015	0.0876716	0.217736	111340	Ephrin type-A receptor 4 OS=Mus musculus OX=10090 GN=Epha4 PE=1 SV=2		1.49735e+06	1.13847e+06		0.760325		1.31523
KI21A_MOUSE	3	3	140.52	0.27161	0.113705	0.14912	187846	Kinesin-like protein KIF21A OS=Mus musculus OX=10090 GN=Kif21a PE=1 SV=2		105204	80095.3		0.761337		1.31348
STML2_MOUSE	4	4	441.88	0.358656	0.138242	0.112564	38475	Stomatin-like protein 2, mitochondrial OS=Mus musculus OX=10090 GN=Stoml2 PE=1 SV=1		1.67626e+06	1.27915e+06		0.763099		1.31045
STXB1_MOUSE	61	61	4598.24	0.000838311	0.00806813	1	67925	Syntaxin-binding protein 1 OS=Mus musculus OX=10090 GN=Stxbp1 PE=1 SV=2		2.86385e+08	2.18657e+08		0.763507		1.30975
OPSB_MOUSE	6	6	434.72	0.0807923	0.0494356	0.441552	39694	Short-wave-sensitive opsin 1 OS=Mus musculus OX=10090 GN=Opn1sw PE=1 SV=1		4.34456e+07	3.32041e+07		0.764267		1.30844
TWF1_MOUSE	2	2	130.51	0.223765	0.100131	0.180533	40283	Twinfilin-1 OS=Mus musculus OX=10090 GN=Twf1 PE=1 SV=2		198524	151929		0.765294		1.30669
COF1_MOUSE;COF2_MOUSE	6	6	467.31	0.248279	0.107551	0.163036	18776	Cofilin-1 OS=Mus musculus OX=10090 GN=Cfl1 PE=1 SV=3		1.4951e+07	1.14455e+07		0.765531		1.30628
ACTN4_MOUSE;ACTN2_MOUSE	9	9	467.32	0.027234	0.0278671	0.82942	105368	Alpha-actinin-4 OS=Mus musculus OX=10090 GN=Actn4 PE=1 SV=1		2.22367e+06	1.708e+06		0.7681		1.30191
2AAA_MOUSE;2AAB_MOUSE	13	13	972.59	0.00102682	0.00806813	1	66079	Serine/threonine-protein phosphatase 2A 65 kDa regulatory subunit A alpha isoform OS=Mus musculus OX=10090 GN=Ppp2r1a PE=1 SV=3		1.36971e+07	1.05245e+07		0.768372		1.30145
ELMD2_MOUSE	2	2	86.26	0.0806216	0.0494118	0.442264	35124	ELMO domain-containing protein 2 OS=Mus musculus OX=10090 GN=Elmod2 PE=1 SV=1		1.08292e+06	832086		0.768375		1.30145
NFL_MOUSE	8	8	452.01	0.0490558	0.0370853	0.621882	61528	Neurofilament light polypeptide OS=Mus musculus OX=10090 GN=Nefl PE=1 SV=5		3.54935e+06	2.72782e+06		0.768541		1.30117
CYC_MOUSE;CYC2_MOUSE	4	4	146.51	0.292869	0.119689	0.138264	11712	Cytochrome c, somatic OS=Mus musculus OX=10090 GN=Cycs PE=1 SV=2		1.53706e+06	1.18288e+06		0.769574		1.29942
SYNJ1_MOUSE	8	8	394.76	0.0440318	0.0347088	0.662392	173821	Synaptojanin-1 OS=Mus musculus OX=10090 GN=Synj1 PE=1 SV=3		1.95156e+06	1.50288e+06		0.770093		1.29854
ETFD_MOUSE	8	8	378.53	0.0367779	0.0318633	0.728597	68903	Electron transfer flavoprotein-ubiquinone oxidoreductase, mitochondrial OS=Mus musculus OX=10090 GN=Etfdh PE=1 SV=1		2.94127e+06	2.26973e+06		0.771682		1.29587
AINX_MOUSE	3	3	135.52	0.118849	0.0645759	0.32287	55520	Alpha-internexin OS=Mus musculus OX=10090 GN=Ina PE=1 SV=3		476542	367768		0.771743		1.29577
NDUA9_MOUSE	15	15	988.84	0.2361	0.10349	0.171312	42612	NADH dehydrogenase [ubiquinone] 1 alpha subcomplex subunit 9, mitochondrial OS=Mus musculus OX=10090 GN=Ndufa9 PE=1 SV=2		2.04039e+07	1.57548e+07		0.772145		1.29509
AUXI_MOUSE	7	7	279.93	0.372497	0.141931	0.108296	103033	Putative tyrosine-protein phosphatase auxilin OS=Mus musculus OX=10090 GN=Dnajc6 PE=1 SV=2		1.75348e+06	1.35443e+06		0.772419		1.29463
ANXA6_MOUSE	11	11	609.58	0.0695124	0.0452414	0.493565	76294	Annexin A6 OS=Mus musculus OX=10090 GN=Anxa6 PE=1 SV=3		2.94653e+06	2.29072e+06		0.77743		1.28629
ECHM_MOUSE	4	4	252.83	0.0873193	0.0523852	0.415838	31853	Enoyl-CoA hydratase, mitochondrial OS=Mus musculus OX=10090 GN=Echs1 PE=1 SV=1		3.9532e+06	3.07855e+06		0.77875		1.28411
NXNL1_MOUSE	7	7	390.51	0.0348098	0.0310255	0.748187	25068	Nucleoredoxin-like protein 1 OS=Mus musculus OX=10090 GN=Nxnl1 PE=1 SV=1		3.37581e+06	2.63146e+06		0.779505		1.28287
PRIO_MOUSE	5	5	331.66	0.0572227	0.0404521	0.564308	28131	Major prion protein OS=Mus musculus OX=10090 GN=Prnp PE=1 SV=2		8.40882e+06	6.57527e+06		0.781949		1.27886
MCAT_MOUSE	2	2	72.29	0.575772	0.193528	0.0701121	33347	Mitochondrial carnitine/acylcarnitine carrier protein OS=Mus musculus OX=10090 GN=Slc25a20 PE=1 SV=1		344518	269481		0.782198		1.27845
NDUS4_MOUSE	6	6	328.53	0.153043	0.0766375	0.258238	19829	NADH dehydrogenase [ubiquinone] iron-sulfur protein 4, mitochondrial OS=Mus musculus OX=10090 GN=Ndufs4 PE=1 SV=3		1.03513e+07	8.09706e+06		0.782227		1.2784
PGPS1_MOUSE	2	2	97.24	0.564728	0.190587	0.0714061	62906	CDP-diacylglycerol--glycerol-3-phosphate 3-phosphatidyltransferase, mitochondrial OS=Mus musculus OX=10090 GN=Pgs1 PE=1 SV=1		223394	175773		0.786833		1.27092
TALDO_MOUSE	3	3	211.53	0.135618	0.0704606	0.287808	37534	Transaldolase OS=Mus musculus OX=10090 GN=Taldo1 PE=1 SV=2		2.77946e+06	2.1889e+06		0.787528		1.2698
MPP6_MOUSE	5	5	199.68	0.188132	0.088726	0.213235	62877	MAGUK p55 subfamily member 6 OS=Mus musculus OX=10090 GN=Mpp6 PE=1 SV=1		2.27569e+06	1.79309e+06		0.787932		1.26914
CAPS1_MOUSE	23	23	1327.73	0.0529508	0.0387514	0.593226	154099	Calcium-dependent secretion activator 1 OS=Mus musculus OX=10090 GN=Cadps PE=1 SV=3		1.57099e+07	1.24239e+07		0.79083		1.26449
DIC_MOUSE	4	4	207.2	0.247319	0.107275	0.163661	32150	Mitochondrial dicarboxylate carrier OS=Mus musculus OX=10090 GN=Slc25a10 PE=1 SV=2		915000	724388		0.79168		1.26314
MIC60_MOUSE	37	37	2744.32	0.0183587	0.0226388	0.928196	84247	MICOS complex subunit Mic60 OS=Mus musculus OX=10090 GN=Immt PE=1 SV=1		80565916	6.38396e+07		0.79239		1.262
NB5R3_MOUSE	7	7	544.67	0.096042	0.0555718	0.385526	34334	NADH-cytochrome b5 reductase 3 OS=Mus musculus OX=10090 GN=Cyb5r3 PE=1 SV=3		4.87874e+06	3.8669e+06		0.792602		1.26167
K0513_MOUSE	7	7	336.45	0.0651435	0.0436374	0.516806	46745	Uncharacterized protein KIAA0513 OS=Mus musculus OX=10090 GN=Kiaa0513 PE=1 SV=1		6.41576e+06	5.08849e+06		0.793123		1.26084
H3C_MOUSE	3	3	100.27	0.0465539	0.0357635	0.641534	15363	Histone H3.3C OS=Mus musculus OX=10090 GN=H3f3c PE=3 SV=3		1.84348e+06	1.4623e+06		0.793228		1.26067
PFKAM_MOUSE	11	8	605.56	0.160462	0.0792878	0.247313	86070	ATP-dependent 6-phosphofructokinase, muscle type OS=Mus musculus OX=10090 GN=Pfkm PE=1 SV=3		3.05901e+06	2.42685e+06		0.793345		1.26048
NB5R1_MOUSE	3	3	128.73	0.0242546	0.0263258	0.863085	34284	NADH-cytochrome b5 reductase 1 OS=Mus musculus OX=10090 GN=Cyb5r1 PE=1 SV=1		876453	696055		0.794172		1.25917
SRC_MOUSE	3	3	207.2	0.137383	0.0711551	0.284529	61120	Neuronal proto-oncogene tyrosine-protein kinase Src OS=Mus musculus OX=10090 GN=Src PE=1 SV=4		1.79986e+06	1.43061e+06		0.794842		1.25811
ODPB_MOUSE	16	16	927.7	0.0220021	0.0252079	0.888545	39254	Pyruvate dehydrogenase E1 component subunit beta, mitochondrial OS=Mus musculus OX=10090 GN=Pdhb PE=1 SV=1		1.69586e+07	1.3489e+07		0.795408		1.25722
6PGD_MOUSE	5	5	209.08	0.0313663	0.029599	0.784064	53726	6-phosphogluconate dehydrogenase, decarboxylating OS=Mus musculus OX=10090 GN=Pgd PE=1 SV=3		1.12341e+06	893752		0.79557		1.25696
ODPX_MOUSE	5	5	199.77	0.267602	0.112618	0.151349	54250	Pyruvate dehydrogenase protein X component, mitochondrial OS=Mus musculus OX=10090 GN=Pdhx PE=1 SV=1		1.49014e+06	1.18634e+06		0.796127		1.25608
NDUA4_MOUSE	4	4	182.69	0.308756	0.12436	0.131085	9321	Cytochrome c oxidase subunit NDUFA4 OS=Mus musculus OX=10090 GN=Ndufa4 PE=1 SV=2		2.61329e+07	2.08606e+07		0.798251		1.25274
ANK3_MOUSE;ADCYA_MOUSE	16	10	790.42	0.107606	0.0601388	0.351177	215412	Ankyrin-3 OS=Mus musculus OX=10090 GN=Ank3 PE=1 SV=1		2.62247e+06	2.09351e+06		0.798299		1.25266
CD166_MOUSE	8	8	421.72	0.0936458	0.0546342	0.393435	65735	CD166 antigen OS=Mus musculus OX=10090 GN=Alcam PE=1 SV=3		4.08587e+06	3.27358e+06		0.801197		1.24813
GSK3B_MOUSE	2	2	61.49	0.0099525	0.0171977	0.992377	47194	Glycogen synthase kinase-3 beta OS=Mus musculus OX=10090 GN=Gsk3b PE=1 SV=2		266632	213860		0.802079		1.24676
RER1_MOUSE	2	2	133.75	0.589908	0.19758	0.0685432	23087	Protein RER1 OS=Mus musculus OX=10090 GN=Rer1 PE=1 SV=1		491472	395011		0.80373		1.2442
TMM11_MOUSE	2	2	111.8	0.514995	0.178146	0.0780669	21754	Transmembrane protein 11, mitochondrial OS=Mus musculus OX=10090 GN=Tmem11 PE=1 SV=1		1.32132e+06	1.06229e+06		0.803962		1.24384
AP2A1_MOUSE	18	10	965	0.00768325	0.0151501	0.998206	108679	AP-2 complex subunit alpha-1 OS=Mus musculus OX=10090 GN=Ap2a1 PE=1 SV=1		6.42222e+06	5.16336e+06		0.803983		1.24381
PI4KA_MOUSE	16	16	951.95	0.0829632	0.0503928	0.432681	239569	Phosphatidylinositol 4-kinase alpha OS=Mus musculus OX=10090 GN=Pi4ka PE=1 SV=2		6.26462e+06	5.03996e+06		0.804512		1.24299
AT2C1_MOUSE	4	4	190.57	0.174779	0.0844667	0.228506	101318	Calcium-transporting ATPase type 2C member 1 OS=Mus musculus OX=10090 GN=Atp2c1 PE=1 SV=2		542638	436710		0.80479		1.24256
C2C2L_MOUSE	15	15	1022.85	0.0250108	0.0266616	0.854508	76738	Phospholipid transfer protein C2CD2L OS=Mus musculus OX=10090 GN=C2cd2l PE=1 SV=3		1.10326e+07	8.89606e+06		0.806345		1.24016
NDUS8_MOUSE	2	2	69.94	0.0394303	0.0330256	0.703295	24479	NADH dehydrogenase [ubiquinone] iron-sulfur protein 8, mitochondrial OS=Mus musculus OX=10090 GN=Ndufs8 PE=1 SV=1		957491	772956		0.807272		1.23874
ARL3_MOUSE	7	7	657.23	0.23292	0.102366	0.173604	20645	ADP-ribosylation factor-like protein 3 OS=Mus musculus OX=10090 GN=Arl3 PE=1 SV=1		1.34046e+07	1.08252e+07		0.807572		1.23828
NDKA_MOUSE	7	7	407.92	0.0859431	0.0517768	0.421027	17311	Nucleoside diphosphate kinase A OS=Mus musculus OX=10090 GN=Nme1 PE=1 SV=1		1.29205e+07	1.04357e+07		0.807685		1.23811
RS21_MOUSE	4	4	142.82	0.0660514	0.0440475	0.511816	9250	40S ribosomal protein S21 OS=Mus musculus OX=10090 GN=Rps21 PE=1 SV=1		2.34902e+06	1.89799e+06		0.807989		1.23764
PGM1_MOUSE;PGM5_MOUSE	10	10	430.7	0.0333698	0.030376	0.76295	61665	Phosphoglucomutase-1 OS=Mus musculus OX=10090 GN=Pgm1 PE=1 SV=4		2.01933e+06	1.63194e+06		0.808162		1.23738
RLBP1_MOUSE	14	14	1375.68	0.0336383	0.0304536	0.76017	36670	Retinaldehyde-binding protein 1 OS=Mus musculus OX=10090 GN=Rlbp1 PE=1 SV=3		5.86719e+07	4.75337e+07		0.810161		1.23432
BSN_MOUSE	15	15	688.89	0.102622	0.0583845	0.365255	420583	Protein bassoon OS=Mus musculus OX=10090 GN=Bsn PE=1 SV=4		3.33795e+06	2.70683e+06		0.810927		1.23316
F162A_MOUSE	4	4	207.98	0.00967801	0.0170587	0.993366	17884	Protein FAM162A OS=Mus musculus OX=10090 GN=Fam162a PE=1 SV=1		3.63182e+06	2.95024e+06		0.812331		1.23103
HNRPK_MOUSE	13	13	749.6	0.0315306	0.029599	0.782308	51230	Heterogeneous nuclear ribonucleoprotein K OS=Mus musculus OX=10090 GN=Hnrnpk PE=1 SV=1		9.79517e+06	7.97173e+06		0.813843		1.22874
AP1B1_MOUSE	17	8	1273.16	0.217802	0.0981893	0.185332	104724	AP-1 complex subunit beta-1 OS=Mus musculus OX=10090 GN=Ap1b1 PE=1 SV=2		3.42082e+06	2.78728e+06		0.814799		1.2273
CLCB_MOUSE	2	2	65.65	0.123169	0.0661119	0.3131	25270	Clathrin light chain B OS=Mus musculus OX=10090 GN=Cltb PE=1 SV=1		588480	479719		0.815183		1.22672
CNNM1_MOUSE	3	3	137.78	0.105648	0.0596283	0.356584	105056	Metal transporter CNNM1 OS=Mus musculus OX=10090 GN=Cnnm1 PE=1 SV=5		199476	162902		0.816651		1.22451
TIM44_MOUSE	7	7	353.28	0.0919556	0.0542194	0.399198	51401	Mitochondrial import inner membrane translocase subunit TIM44 OS=Mus musculus OX=10090 GN=Timm44 PE=1 SV=2		2.59151e+06	2.11725e+06		0.816994		1.224
SYN2_MOUSE	4	4	272.25	0.254039	0.10877	0.159379	63618	Synapsin-2 OS=Mus musculus OX=10090 GN=Syn2 PE=1 SV=2		3.21986e+06	2.63084e+06		0.817065		1.22389
G6PI_MOUSE	21	21	1319.26	0.0077386	0.0152141	0.998123	62955	Glucose-6-phosphate isomerase OS=Mus musculus OX=10090 GN=Gpi PE=1 SV=4		2.91336e+07	2.38082e+07		0.817206		1.22368
SYN1_MOUSE	9	9	622.27	0.0392516	0.0330217	0.70496	74223	Synapsin-1 OS=Mus musculus OX=10090 GN=Syn1 PE=1 SV=2		1.03411e+07	8.46494e+06		0.818574		1.22164
IDH3A_MOUSE	14	14	831.44	0.0722384	0.0462903	0.480002	40069	Isocitrate dehydrogenase [NAD] subunit alpha, mitochondrial OS=Mus musculus OX=10090 GN=Idh3a PE=1 SV=1		2.55727e+07	2.10308e+07		0.822394		1.21596
DC1L1_MOUSE	7	7	234.8	0.0728579	0.0466422	0.477014	56864	Cytoplasmic dynein 1 light intermediate chain 1 OS=Mus musculus OX=10090 GN=Dync1li1 PE=1 SV=1		1.4436e+06	1.18926e+06		0.823816		1.21386
PTPRF_MOUSE	6	6	204.35	0.254521	0.108836	0.15908	212439	Receptor-type tyrosine-protein phosphatase F OS=Mus musculus OX=10090 GN=Ptprf PE=1 SV=1		843613	695144		0.824008		1.21358
TCPA_MOUSE	8	8	421.16	0.169987	0.0828134	0.234495	60867	T-complex protein 1 subunit alpha OS=Mus musculus OX=10090 GN=Tcp1 PE=1 SV=3		2.28397e+06	1.88283e+06		0.824369		1.21305
COR1C_MOUSE	4	4	243.38	0.312494	0.125547	0.129498	53771	Coronin-1C OS=Mus musculus OX=10090 GN=Coro1c PE=1 SV=2		848308	699422		0.82449		1.21287
EF1A2_MOUSE	5	5	211.49	0.213657	0.0970193	0.18881	50764	Elongation factor 1-alpha 2 OS=Mus musculus OX=10090 GN=Eef1a2 PE=1 SV=1		711115	587547		0.826234		1.21031
FA49B_MOUSE	2	2	79.04	0.580112	0.194718	0.0696203	37038	Protein FAM49B OS=Mus musculus OX=10090 GN=Fam49b PE=1 SV=1		185571	153462		0.826972		1.20923
SEPT8_MOUSE	7	7	420.39	0.523404	0.18021	0.0768363	50123	Septin-8 OS=Mus musculus OX=10090 GN=Septin8 PE=1 SV=4		3.81175e+06	3.15282e+06		0.82713		1.209
SSDH_MOUSE	7	7	497.23	0.0820955	0.0500487	0.436187	56503	Succinate-semialdehyde dehydrogenase, mitochondrial OS=Mus musculus OX=10090 GN=Aldh5a1 PE=1 SV=1		4.44294e+06	3.67656e+06		0.827506		1.20845
VAT1L_MOUSE	9	9	476.47	0.206764	0.0949142	0.194873	46130	Synaptic vesicle membrane protein VAT-1 homolog-like OS=Mus musculus OX=10090 GN=Vat1l PE=1 SV=2		5.7371e+06	4.75191e+06		0.828277		1.20733
SUCB1_MOUSE	13	13	840.44	0.0182897	0.0226325	0.928911	50424	Succinate--CoA ligase [ADP-forming] subunit beta, mitochondrial OS=Mus musculus OX=10090 GN=Sucla2 PE=1 SV=2		1.67391e+07	1.38742e+07		0.828853		1.20649
VAT1_MOUSE	6	6	320.2	0.302573	0.122524	0.133793	43297	Synaptic vesicle membrane protein VAT-1 homolog OS=Mus musculus OX=10090 GN=Vat1 PE=1 SV=3		2.12213e+06	1.76067e+06		0.82967		1.2053
CNTN4_MOUSE	4	4	168.79	0.523889	0.180241	0.0767667	114217	Contactin-4 OS=Mus musculus OX=10090 GN=Cntn4 PE=1 SV=2		492532	408899		0.830196		1.20453
SCN2B_MOUSE	2	2	66.15	0.252644	0.1084	0.160251	24554	Sodium channel subunit beta-2 OS=Mus musculus OX=10090 GN=Scn2b PE=1 SV=1		390898	324697		0.830643		1.20389
DLGP1_MOUSE	2	2	124.92	0.00118987	0.00806813	1	111559	Disks large-associated protein 1 OS=Mus musculus OX=10090 GN=Dlgap1 PE=1 SV=3		438277	364163		0.830896		1.20352
CNTP1_MOUSE	10	10	335.35	0.134797	0.0701293	0.289357	158208	Contactin-associated protein 1 OS=Mus musculus OX=10090 GN=Cntnap1 PE=1 SV=2		3.18271e+06	2.64814e+06		0.832038		1.20187
PPM1H_MOUSE	3	3	135.34	0.143677	0.0732727	0.273385	56858	Protein phosphatase 1H OS=Mus musculus OX=10090 GN=Ppm1h PE=1 SV=1		1.30789e+06	1.08865e+06		0.832374		1.20138
EF1A1_MOUSE;CHLE_MOUSE	19	19	1179.69	0.131405	0.069014	0.295927	50424	Elongation factor 1-alpha 1 OS=Mus musculus OX=10090 GN=Eef1a1 PE=1 SV=3		5.01684e+07	4.18272e+07		0.833736		1.19942
DHE3_MOUSE	18	18	1170.01	0.0109314	0.0177877	0.98818	61640	Glutamate dehydrogenase 1, mitochondrial OS=Mus musculus OX=10090 GN=Glud1 PE=1 SV=1		2.79988e+07	2.3383e+07		0.835143		1.1974
HS74L_MOUSE	10	10	539	0.0342595	0.030784	0.753786	95178	Heat shock 70 kDa protein 4L OS=Mus musculus OX=10090 GN=Hspa4l PE=1 SV=2		2.60913e+06	2.17907e+06		0.835171		1.19736
CH60_MOUSE	27	27	2342.4	0.0286307	0.0284457	0.813857	61088	60 kDa heat shock protein, mitochondrial OS=Mus musculus OX=10090 GN=Hspd1 PE=1 SV=1		5.19745e+07	4.34457e+07		0.835904		1.19631
KTN1_MOUSE	7	7	308.21	0.228643	0.101207	0.176778	153068	Kinectin OS=Mus musculus OX=10090 GN=Ktn1 PE=1 SV=1		1.2555e+06	1.05019e+06		0.836475		1.19549
S23A2_MOUSE	3	3	173.57	0.0765028	0.0479962	0.460099	70744	Solute carrier family 23 member 2 OS=Mus musculus OX=10090 GN=Slc23a2 PE=1 SV=2		1.02704e+06	859786		0.837153		1.19452
STIM1_MOUSE	3	3	117.24	0.0390182	0.0329452	0.707143	77803	Stromal interaction molecule 1 OS=Mus musculus OX=10090 GN=Stim1 PE=1 SV=2		1.73385e+06	1.45546e+06		0.83944		1.19127
GBRB2_MOUSE	5	5	376.1	0.169767	0.0827669	0.234777	59386	Gamma-aminobutyric acid receptor subunit beta-2 OS=Mus musculus OX=10090 GN=Gabrb2 PE=1 SV=2		3.51906e+06	2.95641e+06		0.840114		1.19031
CD81_MOUSE	7	7	799.87	0.0392588	0.0330217	0.704893	26481	CD81 antigen OS=Mus musculus OX=10090 GN=Cd81 PE=1 SV=2		3.84356e+07	3.24303e+07		0.843756		1.18518
ALG2_MOUSE	7	7	567.83	0.11673	0.0637893	0.327875	48002	Alpha-1,3/1,6-mannosyltransferase ALG2 OS=Mus musculus OX=10090 GN=Alg2 PE=1 SV=2		5.15677e+06	4.35257e+06		0.84405		1.18476
ARF5_MOUSE	3	3	199.74	0.618459	0.204667	0.0656507	20631	ADP-ribosylation factor 5 OS=Mus musculus OX=10090 GN=Arf5 PE=1 SV=2		1.47891e+06	1.24835e+06		0.844102		1.18469
MYO5A_MOUSE;MYO5B_MOUSE	37	37	2349.96	0.0255118	0.026824	0.848833	217055	Unconventional myosin-Va OS=Mus musculus OX=10090 GN=Myo5a PE=1 SV=2		2.95552e+07	2.49751e+07		0.84503		1.18339
CSKP_MOUSE	6	6	268.82	0.00650069	0.0143224	0.999434	105954	Peripheral plasma membrane protein CASK OS=Mus musculus OX=10090 GN=Cask PE=1 SV=2		3.08178e+06	2.61087e+06		0.847197		1.18036
SYT7_MOUSE	2	2	113.18	0.419109	0.152841	0.0960205	45786	Synaptotagmin-7 OS=Mus musculus OX=10090 GN=Syt7 PE=1 SV=1		656448	557248		0.848884		1.17802
AP2B1_MOUSE	32	23	1845.9	0.188847	0.0888741	0.212471	105428	AP-2 complex subunit beta OS=Mus musculus OX=10090 GN=Ap2b1 PE=1 SV=1		1.52806e+07	1.29807e+07		0.849487		1.17718
PEBP1_MOUSE	6	6	478.44	0.0217872	0.0250915	0.890954	20988	Phosphatidylethanolamine-binding protein 1 OS=Mus musculus OX=10090 GN=Pebp1 PE=1 SV=3		1.14774e+07	9.75046e+06		0.849539		1.17711
AAK1_MOUSE	9	9	407.97	0.0527528	0.0386914	0.594628	104024	AP2-associated protein kinase 1 OS=Mus musculus OX=10090 GN=Aak1 PE=1 SV=2		3.03499e+06	2.57983e+06		0.85003		1.17643
MAP6_MOUSE	9	9	313.47	0.440267	0.158398	0.0913334	96676	Microtubule-associated protein 6 OS=Mus musculus OX=10090 GN=Map6 PE=1 SV=2		1.57104e+06	1.33787e+06		0.851585		1.17428
TBA1A_MOUSE;TBA3_MOUSE;TBAL3_MOUSE	46	46	3690.89	0.0190196	0.0231478	0.921255	50788	Tubulin alpha-1A chain OS=Mus musculus OX=10090 GN=Tuba1a PE=1 SV=1		4.9346e+08	420313869		0.851769		1.17403
PSB1_MOUSE	2	2	85.27	0.623845	0.20563	0.0651437	26583	Proteasome subunit beta type-1 OS=Mus musculus OX=10090 GN=Psmb1 PE=1 SV=1		302737	257950		0.852062		1.17362
KCRU_MOUSE	10	10	533.66	0.0443896	0.0347434	0.659368	47373	Creatine kinase U-type, mitochondrial OS=Mus musculus OX=10090 GN=Ckmt1 PE=1 SV=1		2.2279e+07	1.89867e+07		0.852225		1.1734
CAN5_MOUSE	5	5	225.61	0.0721914	0.0462903	0.48023	73878	Calpain-5 OS=Mus musculus OX=10090 GN=Capn5 PE=1 SV=1		901964	768847		0.852415		1.17314
TIM50_MOUSE	3	3	215.21	0.133382	0.0697479	0.292064	39980	Mitochondrial import inner membrane translocase subunit TIM50 OS=Mus musculus OX=10090 GN=Timm50 PE=1 SV=1		2.58714e+06	2.20602e+06		0.852688		1.17276
PP4P1_MOUSE	2	2	85.35	0.109552	0.0609698	0.345953	31110	Type 1 phosphatidylinositol 4,5-bisphosphate 4-phosphatase OS=Mus musculus OX=10090 GN=Pip4p1 PE=1 SV=1		1.32547e+06	1.1308e+06		0.853133		1.17215
UBA1_MOUSE;UBA1Y_MOUSE	15	15	1255.69	0.00847468	0.0158269	0.996755	118931	Ubiquitin-like modifier-activating enzyme 1 OS=Mus musculus OX=10090 GN=Uba1 PE=1 SV=1		1.10153e+07	9.40833e+06		0.854112		1.17081
AUHM_MOUSE	3	3	167.28	0.0850223	0.051438	0.424565	33659	Methylglutaconyl-CoA hydratase, mitochondrial OS=Mus musculus OX=10090 GN=Auh PE=1 SV=1		1.91584e+06	1.63773e+06		0.854835		1.16982
VAS1_MOUSE	6	6	201.57	0.279396	0.115966	0.144962	51089	V-type proton ATPase subunit S1 OS=Mus musculus OX=10090 GN=Atp6ap1 PE=1 SV=1		2.31243e+06	1.97758e+06		0.855194		1.16933
GAL3A_MOUSE	8	8	453.61	0.0261318	0.0272175	0.841822	28415	Glutamine amidotransferase-like class 1 domain-containing protein 3A, mitochondrial OS=Mus musculus OX=10090 GN=Gatd3a PE=1 SV=1		5.80363e+06	4.97105e+06		0.856543		1.16748
DAAM1_MOUSE;DAAM2_MOUSE	3	3	155.14	0.592987	0.197913	0.0682139	123863	Disheveled-associated activator of morphogenesis 1 OS=Mus musculus OX=10090 GN=Daam1 PE=1 SV=4		261477	224229		0.857546		1.16612
TPIS_MOUSE	14	14	1191.78	0.0793513	0.0489448	0.447627	32684	Triosephosphate isomerase OS=Mus musculus OX=10090 GN=Tpi1 PE=1 SV=4		5.40517e+07	4.63676e+07		0.857838		1.16572
C1QRF_MOUSE	2	2	109.83	0.617028	0.204358	0.0657874	26711	C1q-related factor OS=Mus musculus OX=10090 GN=C1ql1 PE=1 SV=2		1.54412e+06	1.32502e+06		0.858104		1.16536
DDB1_MOUSE	2	2	67.96	0.424944	0.154137	0.0946788	128027	DNA damage-binding protein 1 OS=Mus musculus OX=10090 GN=Ddb1 PE=1 SV=2		264052	226705		0.858564		1.16474
PP2BB_MOUSE	11	6	749.87	0.0370908	0.0319859	0.725546	59820	Serine/threonine-protein phosphatase 2B catalytic subunit beta isoform OS=Mus musculus OX=10090 GN=Ppp3cb PE=1 SV=2		9.26842e+06	7.97975e+06		0.860961		1.16149
QCR1_MOUSE;MPPB_MOUSE	30	30	2855.55	0.0608771	0.0418252	0.541469	53446	Cytochrome b-c1 complex subunit 1, mitochondrial OS=Mus musculus OX=10090 GN=Uqcrc1 PE=1 SV=2		1.12497e+08	9.68638e+07		0.861031		1.1614
UGGG1_MOUSE	10	10	493.24	0.1233	0.0661289	0.312812	177007	UDP-glucose:glycoprotein glucosyltransferase 1 OS=Mus musculus OX=10090 GN=Uggt1 PE=1 SV=4		1.81254e+06	1.56083e+06		0.861129		1.16127
U119A_MOUSE;U119B_MOUSE	4	4	228.7	0.0386183	0.0328004	0.710906	27164	Protein unc-119 homolog A OS=Mus musculus OX=10090 GN=Unc119 PE=1 SV=1		2.28874e+06	1.9712e+06		0.86126		1.16109
PP2BA_MOUSE	9	4	528.1	0.299316	0.12165	0.135263	59291	Serine/threonine-protein phosphatase 2B catalytic subunit alpha isoform OS=Mus musculus OX=10090 GN=Ppp3ca PE=1 SV=1		2.50904e+06	2.16458e+06		0.86271		1.15914
SYSC_MOUSE	4	4	240.15	0.364701	0.140085	0.11066	58865	Serine--tRNA ligase, cytoplasmic OS=Mus musculus OX=10090 GN=Sars PE=1 SV=3		838962	723846		0.862788		1.15903
CCG7_MOUSE	2	2	144.54	0.473664	0.167155	0.0848374	31325	Voltage-dependent calcium channel gamma-7 subunit OS=Mus musculus OX=10090 GN=Cacng7 PE=1 SV=1		282821	244073		0.862994		1.15876
CAMKV_MOUSE	6	6	291.26	0.0830547	0.0504022	0.432314	55242	CaM kinase-like vesicle-associated protein OS=Mus musculus OX=10090 GN=Camkv PE=1 SV=2		2.78824e+06	2.40835e+06		0.863752		1.15774
KAP1_MOUSE	2	2	71.18	0.586215	0.196442	0.068944	43596	cAMP-dependent protein kinase type I-beta regulatory subunit OS=Mus musculus OX=10090 GN=Prkar1b PE=1 SV=2		530075	458175		0.86436		1.15693
NCPR_MOUSE	8	8	387.1	0.41918	0.152841	0.0960039	77394	NADPH--cytochrome P450 reductase OS=Mus musculus OX=10090 GN=Por PE=1 SV=2		2.69451e+06	2.33009e+06		0.864755		1.1564
S29A1_MOUSE	2	2	69.74	0.451184	0.161191	0.0890963	51014	Equilibrative nucleoside transporter 1 OS=Mus musculus OX=10090 GN=Slc29a1 PE=1 SV=3		691020	599462		0.867503		1.15273
LANC2_MOUSE	7	7	389.4	0.0168115	0.0215247	0.943763	51486	LanC-like protein 2 OS=Mus musculus OX=10090 GN=Lancl2 PE=1 SV=1		2.45655e+06	2.13269e+06		0.868166		1.15185
GBB1_MOUSE	110	85	10817.5	0.0585594	0.0409168	0.555761	38151	Guanine nucleotide-binding protein G(I)/G(S)/G(T) subunit beta-1 OS=Mus musculus OX=10090 GN=Gnb1 PE=1 SV=3		2768728830	2404309380		0.86838		1.15157
FXL20_MOUSE	5	5	299.22	0.342312	0.133805	0.118046	50189	F-box/LRR-repeat protein 20 OS=Mus musculus OX=10090 GN=Fbxl20 PE=1 SV=3		867413	753591		0.868779		1.15104
PLXA1_MOUSE;PLXA3_MOUSE	8	8	369.25	0.492193	0.172206	0.0816452	214158	Plexin-A1 OS=Mus musculus OX=10090 GN=Plxna1 PE=1 SV=1		1.80346e+06	1.56691e+06		0.868832		1.15097
RL32_MOUSE	3	3	221.34	0.444059	0.159331	0.090543	15964	60S ribosomal protein L32 OS=Mus musculus OX=10090 GN=Rpl32 PE=1 SV=2		2.85656e+06	2.48466e+06		0.869807		1.14968
TP4A1_MOUSE;TP4A2_MOUSE	4	4	121.59	0.375972	0.142818	0.107274	20144	Protein tyrosine phosphatase type IVA 1 OS=Mus musculus OX=10090 GN=Ptp4a1 PE=1 SV=1		764466	666630		0.87202		1.14676
SEP11_MOUSE;SEP10_MOUSE	7	7	360.2	0.091257	0.0539031	0.401626	50005	Septin-11 OS=Mus musculus OX=10090 GN=Septin11 PE=1 SV=4		4.13576e+06	3.61014e+06		0.872909		1.14559
MYH10_MOUSE	36	30	2801.73	0.362734	0.139491	0.111272	229824	Myosin-10 OS=Mus musculus OX=10090 GN=Myh10 PE=1 SV=2		1.20947e+07	1.05952e+07		0.876016		1.14153
PSA6_MOUSE	2	2	113.07	0.553139	0.187342	0.0728318	27811	Proteasome subunit alpha type-6 OS=Mus musculus OX=10090 GN=Psma6 PE=1 SV=1		291352	255413		0.876645		1.14071
ASNA_MOUSE	5	5	226.82	0.435108	0.157052	0.092432	39254	ATPase Asna1 OS=Mus musculus OX=10090 GN=Asna1 PE=1 SV=2		1.50104e+06	1.31632e+06		0.876942		1.14033
ECHA_MOUSE	13	13	736.92	0.14868	0.0749044	0.265093	83302	Trifunctional enzyme subunit alpha, mitochondrial OS=Mus musculus OX=10090 GN=Hadha PE=1 SV=1		5.27095e+06	4.62942e+06		0.878291		1.13857
GABT_MOUSE	22	22	1630.27	0.100714	0.0575452	0.370926	57100	4-aminobutyrate aminotransferase, mitochondrial OS=Mus musculus OX=10090 GN=Abat PE=1 SV=1		3.11755e+07	2.74087e+07		0.879175		1.13743
EPHA5_MOUSE	2	2	112.62	0.670131	0.217704	0.0612424	98362	Ephrin type-A receptor 5 OS=Mus musculus OX=10090 GN=Epha5 PE=1 SV=2		530820	466869		0.879524		1.13698
F120A_MOUSE	3	3	124.02	0.461564	0.164281	0.0870741	122766	Constitutive coactivator of PPAR-gamma-like protein 1 OS=Mus musculus OX=10090 GN=FAM120A PE=1 SV=2		478995	421560		0.880092		1.13624
MACF1_MOUSE	12	12	625.15	0.18339	0.0875461	0.218434	836893	Microtubule-actin cross-linking factor 1 OS=Mus musculus OX=10090 GN=Macf1 PE=1 SV=2		1.88408e+06	1.65885e+06		0.880456		1.13578
MK01_MOUSE;MK03_MOUSE	5	5	220.12	0.54098	0.184351	0.0744067	41648	Mitogen-activated protein kinase 1 OS=Mus musculus OX=10090 GN=Mapk1 PE=1 SV=3		843306	744414		0.882734		1.13284
MOT4_MOUSE;RBM43_MOUSE	5	5	266.43	0.365543	0.140246	0.1104	50968	Monocarboxylate transporter 4 OS=Mus musculus OX=10090 GN=Slc16a3 PE=1 SV=1		3.36387e+06	2.97127e+06		0.883291		1.13213
TBB2A_MOUSE	56	56	4148.22	0.00315099	0.0111319	1	50274	Tubulin beta-2A chain OS=Mus musculus OX=10090 GN=Tubb2a PE=1 SV=1		3.38342e+08	298944688		0.883557		1.13179
SAHH3_MOUSE;SAHH2_MOUSE	4	4	211.51	0.314428	0.126019	0.128691	67883	Putative adenosylhomocysteinase 3 OS=Mus musculus OX=10090 GN=Ahcyl2 PE=1 SV=1		2.96197e+06	2.61945e+06		0.88436		1.13076
CTNA2_MOUSE	13	13	963.87	0.311299	0.125142	0.130001	106018	Catenin alpha-2 OS=Mus musculus OX=10090 GN=Ctnna2 PE=1 SV=3		7.67917e+06	6.79161e+06		0.88442		1.13068
AN32A_MOUSE;AN32B_MOUSE	2	2	126.07	0.335025	0.131654	0.120661	28691	Acidic leucine-rich nuclear phosphoprotein 32 family member A OS=Mus musculus OX=10090 GN=Anp32a PE=1 SV=1		1.24926e+07	1.10575e+07		0.885124		1.12979
MDGA2_MOUSE	9	9	395.14	0.406977	0.150328	0.0989379	107705	MAM domain-containing glycosylphosphatidylinositol anchor protein 2 OS=Mus musculus OX=10090 GN=Mdga2 PE=1 SV=1		2.12318e+06	1.8811e+06		0.885985		1.12869
FUMH_MOUSE	12	12	775.43	0.273475	0.113864	0.148104	54550	Fumarate hydratase, mitochondrial OS=Mus musculus OX=10090 GN=Fh PE=1 SV=3		8.2187e+06	7.2868e+06		0.886612		1.12789
ARP2_MOUSE	4	4	160.49	0.124236	0.0664699	0.310771	45017	Actin-related protein 2 OS=Mus musculus OX=10090 GN=Actr2 PE=1 SV=1		2.16705e+06	1.92659e+06		0.889036		1.12481
CYFP2_MOUSE;CYFP1_MOUSE	6	6	300.15	0.128767	0.0681261	0.301233	147447	Cytoplasmic FMR1-interacting protein 2 OS=Mus musculus OX=10090 GN=Cyfip2 PE=1 SV=2		808416	718955		0.889338		1.12443
CD9_MOUSE	6	6	516.6	0.138287	0.0715676	0.282876	25811	CD9 antigen OS=Mus musculus OX=10090 GN=Cd9 PE=1 SV=2		8.21652e+06	7.31287e+06		0.890021		1.12357
AP2A2_MOUSE	25	18	1646.78	0.0333223	0.0303744	0.763443	104863	AP-2 complex subunit alpha-2 OS=Mus musculus OX=10090 GN=Ap2a2 PE=1 SV=2		1.48973e+07	1.32619e+07		0.890225		1.12331
GABR2_MOUSE	3	3	142.08	0.291993	0.119404	0.138682	106625	Gamma-aminobutyric acid type B receptor subunit 2 OS=Mus musculus OX=10090 GN=Gabbr2 PE=1 SV=2		1.69663e+06	1.51063e+06		0.890374		1.12312
SFXN5_MOUSE	11	11	871.76	0.116026	0.0635617	0.329568	37476	Sideroflexin-5 OS=Mus musculus OX=10090 GN=Sfxn5 PE=1 SV=2		1.31212e+07	1.17172e+07		0.892994		1.11983
PGK1_MOUSE;PGK2_MOUSE	25	25	1792.93	0.339307	0.132865	0.119111	44921	Phosphoglycerate kinase 1 OS=Mus musculus OX=10090 GN=Pgk1 PE=1 SV=4		5.8724e+07	5.24537e+07		0.893224		1.11954
PYC_MOUSE	9	9	447.69	0.00614026	0.0143096	0.999636	130344	Pyruvate carboxylase, mitochondrial OS=Mus musculus OX=10090 GN=Pc PE=1 SV=1		1.88959e+06	1.68938e+06		0.894042		1.11852
MYH9_MOUSE	13	7	797.47	0.535739	0.182753	0.0751117	227429	Myosin-9 OS=Mus musculus OX=10090 GN=Myh9 PE=1 SV=4		934763	836008		0.894354		1.11813
PTPRS_MOUSE	7	7	353.73	0.475774	0.167772	0.0844602	212968	Receptor-type tyrosine-protein phosphatase S OS=Mus musculus OX=10090 GN=Ptprs PE=1 SV=1		1.53083e+06	1.36945e+06		0.894579		1.11784
VIGLN_MOUSE	2	2	64.8	0.867498	0.265039	0.0516538	142225	Vigilin OS=Mus musculus OX=10090 GN=Hdlbp PE=1 SV=1		159151	142760		0.897011		1.11481
DMXL2_MOUSE;DMXL1_MOUSE	11	11	482.96	0.0235212	0.025997	0.871401	341531	DmX-like protein 2 OS=Mus musculus OX=10090 GN=Dmxl2 PE=1 SV=3		1.96863e+06	1.76608e+06		0.897111		1.11469
TBB4A_MOUSE	6	6	608.73	0.105257	0.0595269	0.357684	50010	Tubulin beta-4A chain OS=Mus musculus OX=10090 GN=Tubb4a PE=1 SV=3		1.53684e+07	1.37885e+07		0.897202		1.11458
PARK7_MOUSE	4	4	323.34	0.380856	0.144042	0.105869	20236	Protein/nucleic acid deglycase DJ-1 OS=Mus musculus OX=10090 GN=Park7 PE=1 SV=1		4.98756e+06	4.47869e+06		0.897972		1.11362
COPB_MOUSE	2	2	69.23	0.315149	0.126232	0.128393	108138	Coatomer subunit beta OS=Mus musculus OX=10090 GN=Copb1 PE=1 SV=1		128415	115359		0.898325		1.11318
PKP4_MOUSE	3	3	126.15	0.541904	0.184383	0.0742841	132268	Plakophilin-4 OS=Mus musculus OX=10090 GN=Pkp4 PE=1 SV=1		564460	507099		0.898378		1.11312
ODP2_MOUSE	18	18	1149.73	0.178598	0.0857513	0.223934	68469	Dihydrolipoyllysine-residue acetyltransferase component of pyruvate dehydrogenase complex, mitochondrial OS=Mus musculus OX=10090 GN=Dlat PE=1 SV=2		3.8292e+07	3.44148e+07		0.898746		1.11266
TDRKH_MOUSE	6	6	384.11	0.101565	0.0579321	0.368375	62494	Tudor and KH domain-containing protein OS=Mus musculus OX=10090 GN=Tdrkh PE=1 SV=1		1.07807e+06	968933		0.898767		1.11264
PP2AA_MOUSE	4	4	207.58	0.209462	0.0956626	0.192457	36156	Serine/threonine-protein phosphatase 2A catalytic subunit alpha isoform OS=Mus musculus OX=10090 GN=Ppp2ca PE=1 SV=1		2.50939e+06	2.25982e+06		0.900544		1.11044
MDHC_MOUSE	12	12	625.18	0.145883	0.0739415	0.269669	36659	Malate dehydrogenase, cytoplasmic OS=Mus musculus OX=10090 GN=Mdh1 PE=1 SV=3		2.23259e+07	2.01093e+07		0.900716		1.11023
RL23_MOUSE	3	3	306.99	0.323151	0.128585	0.125168	14970	60S ribosomal protein L23 OS=Mus musculus OX=10090 GN=Rpl23 PE=1 SV=1		1.41254e+07	1.27298e+07		0.901195		1.10964
NDRG3_MOUSE	4	4	399.63	0.134207	0.0700013	0.29048	42042	Protein NDRG3 OS=Mus musculus OX=10090 GN=Ndrg3 PE=1 SV=1		2.89254e+06	2.61052e+06		0.902499		1.10803
HYOU1_MOUSE	15	15	951.64	0.0507993	0.0378861	0.608771	111340	Hypoxia up-regulated protein 1 OS=Mus musculus OX=10090 GN=Hyou1 PE=1 SV=1		5.04489e+06	4.55428e+06		0.902751		1.10773
GPDM_MOUSE	11	11	389.27	0.00803243	0.0154876	0.997636	81416	Glycerol-3-phosphate dehydrogenase, mitochondrial OS=Mus musculus OX=10090 GN=Gpd2 PE=1 SV=2		2.96267e+06	2.67495e+06		0.902886		1.10756
GBB3_MOUSE	33	21	2065.03	0.143335	0.0732532	0.273969	38185	Guanine nucleotide-binding protein G(I)/G(S)/G(T) subunit beta-3 OS=Mus musculus OX=10090 GN=Gnb3 PE=1 SV=2		6.28961e+07	5.6901e+07		0.904683		1.10536
SPCS2_MOUSE	3	3	176.41	0.0608438	0.0418252	0.54167	25190	Signal peptidase complex subunit 2 OS=Mus musculus OX=10090 GN=Spcs2 PE=1 SV=1		755148	683535		0.905167		1.10477
MSI2H_MOUSE	3	3	119.73	0.685333	0.221718	0.0601248	37086	RNA-binding protein Musashi homolog 2 OS=Mus musculus OX=10090 GN=Msi2 PE=1 SV=1		1.42196e+06	1.28997e+06		0.907171		1.10233
TCPG_MOUSE	9	9	441.02	0.602768	0.200272	0.0671964	61162	T-complex protein 1 subunit gamma OS=Mus musculus OX=10090 GN=Cct3 PE=1 SV=1		3.42364e+06	3.1062e+06		0.907281		1.10219
REEP6_MOUSE	4	4	350.3	0.271896	0.113705	0.148963	22361	Receptor expression-enhancing protein 6 OS=Mus musculus OX=10090 GN=Reep6 PE=1 SV=1		8.61418e+06	7.82194e+06		0.908031		1.10128
RS16_MOUSE	8	8	314.61	0.0537214	0.0389294	0.587822	16549	40S ribosomal protein S16 OS=Mus musculus OX=10090 GN=Rps16 PE=1 SV=4		8.39702e+06	7.62796e+06		0.908413		1.10082
CNDP2_MOUSE	7	7	374.34	0.628144	0.206535	0.0647475	53190	Cytosolic non-specific dipeptidase OS=Mus musculus OX=10090 GN=Cndp2 PE=1 SV=1		1.32908e+06	1.20804e+06		0.908933		1.10019
DPYL4_MOUSE;ZSC20_MOUSE	12	12	554.28	0.357376	0.137989	0.112975	62493	Dihydropyrimidinase-related protein 4 OS=Mus musculus OX=10090 GN=Dpysl4 PE=1 SV=1		8.16689e+06	7.42406e+06		0.909044		1.10006
CAP1_MOUSE	8	8	547.44	0.327193	0.12965	0.123598	51875	Adenylyl cyclase-associated protein 1 OS=Mus musculus OX=10090 GN=Cap1 PE=1 SV=4		3.06429e+06	2.78664e+06		0.90939		1.09964
SEPT7_MOUSE	7	7	535.02	0.0425438	0.0341702	0.67521	50860	Septin-7 OS=Mus musculus OX=10090 GN=Septin7 PE=1 SV=1		9.85969e+06	8.97614e+06		0.910387		1.09843
CALU_MOUSE	5	5	217.89	0.0281183	0.0281664	0.819543	37155	Calumenin OS=Mus musculus OX=10090 GN=Calu PE=1 SV=1		2.20861e+06	2.01112e+06		0.910583		1.0982
SNX1_MOUSE;SNX2_MOUSE	2	2	85.14	0.637843	0.209206	0.06388	59030	Sorting nexin-1 OS=Mus musculus OX=10090 GN=Snx1 PE=1 SV=1		541604	493696		0.911544		1.09704
RAB12_MOUSE	3	2	195.22	0.446533	0.159959	0.090035	27653	Ras-related protein Rab-12 OS=Mus musculus OX=10090 GN=Rab12 PE=1 SV=3		482801	440422		0.912222		1.09622
NDUV1_MOUSE	23	23	1361.46	0.017709	0.0222034	0.93486	51486	NADH dehydrogenase [ubiquinone] flavoprotein 1, mitochondrial OS=Mus musculus OX=10090 GN=Ndufv1 PE=1 SV=1		3.13016e+07	2.85635e+07		0.912527		1.09586
IGS21_MOUSE	7	7	517.84	0.382734	0.144423	0.105338	52247	Immunoglobulin superfamily member 21 OS=Mus musculus OX=10090 GN=Igsf21 PE=1 SV=1		2.96557e+06	2.70847e+06		0.913306		1.09492
OXR1_MOUSE	2	2	129.94	0.685975	0.221818	0.0600793	96309	Oxidation resistance protein 1 OS=Mus musculus OX=10090 GN=Oxr1 PE=1 SV=3		174329	159262		0.913573		1.0946
SNP47_MOUSE	3	3	167.32	0.571365	0.192339	0.0706211	46723	Synaptosomal-associated protein 47 OS=Mus musculus OX=10090 GN=Snap47 PE=1 SV=1		432349	395199		0.914075		1.094
GLPK_MOUSE;GLPK2_MOUSE	7	7	542.09	0.530112	0.18143	0.0758868	62043	Glycerol kinase OS=Mus musculus OX=10090 GN=Gk PE=1 SV=2		4.48428e+06	4.10296e+06		0.914965		1.09294
FKBP4_MOUSE	3	3	143.39	0.388241	0.14581	0.103813	51939	Peptidyl-prolyl cis-trans isomerase FKBP4 OS=Mus musculus OX=10090 GN=Fkbp4 PE=1 SV=5		550400	503797		0.915328		1.0925
FBX6_MOUSE	4	4	108.13	0.516185	0.178464	0.07789	35041	F-box only protein 6 OS=Mus musculus OX=10090 GN=Fbxo6 PE=1 SV=1		768839	703831		0.915447		1.09236
DX39B_MOUSE;DX39A_MOUSE	4	4	218.3	0.708973	0.228587	0.0585324	49460	Spliceosome RNA helicase Ddx39b OS=Mus musculus OX=10090 GN=Ddx39b PE=1 SV=1		565695	518337		0.916284		1.09137
CHMP6_MOUSE	2	2	123.17	0.229243	0.101353	0.176326	23458	Charged multivesicular body protein 6 OS=Mus musculus OX=10090 GN=Chmp6 PE=1 SV=2		1.46738e+06	1.34472e+06		0.916414		1.09121
SODC_MOUSE	3	3	289.99	0.465832	0.165113	0.0862706	16104	Superoxide dismutase [Cu-Zn] OS=Mus musculus OX=10090 GN=Sod1 PE=1 SV=2		6.9088e+06	6.33894e+06		0.917517		1.0899
HUWE1_MOUSE	2	2	50.53	0.789998	0.246859	0.0542637	486267	E3 ubiquitin-protein ligase HUWE1 OS=Mus musculus OX=10090 GN=Huwe1 PE=1 SV=5		57093.9	52461.4		0.918861		1.0883
GNAT2_MOUSE	35	11	2839.64	0.180045	0.0863211	0.222247	40662	Guanine nucleotide-binding protein G(t) subunit alpha-2 OS=Mus musculus OX=10090 GN=Gnat2 PE=2 SV=2		3.8352e+07	3.52581e+07		0.919331		1.08775
PCLO_MOUSE	9	9	473.88	0.335403	0.131661	0.120522	552378	Protein piccolo OS=Mus musculus OX=10090 GN=Pclo PE=1 SV=4		1.50748e+06	1.38638e+06		0.919668		1.08735
KCND2_MOUSE	2	2	183.57	0.666111	0.21666	0.0615508	71444	Potassium voltage-gated channel subfamily D member 2 OS=Mus musculus OX=10090 GN=Kcnd2 PE=1 SV=1		396352	364616		0.91993		1.08704
ABCB8_MOUSE	3	3	114.2	0.206823	0.0949142	0.194819	78691	ATP-binding cassette sub-family B member 8, mitochondrial OS=Mus musculus OX=10090 GN=Abcb8 PE=1 SV=1		226757	208854		0.921048		1.08572
LAMP1_MOUSE	2	2	174.2	0.00399544	0.0124648	0.999995	44293	Lysosome-associated membrane glycoprotein 1 OS=Mus musculus OX=10090 GN=Lamp1 PE=1 SV=2		4.29266e+06	3.95557e+06		0.921471		1.08522
ENOG_MOUSE	12	12	1252.29	0.192797	0.0901103	0.208342	47609	Gamma-enolase OS=Mus musculus OX=10090 GN=Eno2 PE=1 SV=2		2.09187e+07	1.92768e+07		0.921511		1.08517
EMB_MOUSE	5	5	256.48	0.336919	0.132026	0.119971	37554	Embigin OS=Mus musculus OX=10090 GN=Emb PE=1 SV=2		2.05681e+06	1.89713e+06		0.922365		1.08417
SYT2_MOUSE	3	3	234.79	0.630152	0.20699	0.0645649	47745	Synaptotagmin-2 OS=Mus musculus OX=10090 GN=Syt2 PE=1 SV=1		3.07791e+06	2.84508e+06		0.924356		1.08183
CH10_MOUSE	5	5	254.25	0.397135	0.148175	0.10144	10956	10 kDa heat shock protein, mitochondrial OS=Mus musculus OX=10090 GN=Hspe1 PE=1 SV=2		1.22394e+07	1.13165e+07		0.924599		1.08155
CTNB1_MOUSE	16	16	1246.29	0.0492087	0.0371164	0.620712	86043	Catenin beta-1 OS=Mus musculus OX=10090 GN=Ctnnb1 PE=1 SV=1		1.75075e+07	1.61919e+07		0.924857		1.08125
NDRG1_MOUSE	6	6	454.83	0.159329	0.0788351	0.248924	43437	Protein NDRG1 OS=Mus musculus OX=10090 GN=Ndrg1 PE=1 SV=1		5.54296e+06	5.13126e+06		0.925725		1.08023
DCAKD_MOUSE	5	5	164.55	0.750853	0.23782	0.0561104	26573	Dephospho-CoA kinase domain-containing protein OS=Mus musculus OX=10090 GN=Dcakd PE=1 SV=1		934356	865269		0.926059		1.07985
IQEC3_MOUSE	11	11	587.48	0.0438829	0.0347088	0.663658	130521	IQ motif and SEC7 domain-containing protein 3 OS=Mus musculus OX=10090 GN=Iqsec3 PE=1 SV=1		5.19874e+06	4.818e+06		0.926764		1.07902
CDS2_MOUSE	5	5	333.79	0.470518	0.166398	0.085407	51850	Phosphatidate cytidylyltransferase 2 OS=Mus musculus OX=10090 GN=Cds2 PE=1 SV=1		7.65318e+06	7.09507e+06		0.927074		1.07866
RFTN2_MOUSE	3	3	150.66	0.641911	0.210022	0.0635269	55507	Raftlin-2 OS=Mus musculus OX=10090 GN=Rftn2 PE=1 SV=3		347602	323070		0.929426		1.07593
TBB3_MOUSE	9	9	691.8	0.252731	0.1084	0.160196	50842	Tubulin beta-3 chain OS=Mus musculus OX=10090 GN=Tubb3 PE=1 SV=1		3.0431e+07	2.83267e+07		0.930851		1.07429
KCC2D_MOUSE	11	11	804.91	0.3989	0.148558	0.100982	56961	Calcium/calmodulin-dependent protein kinase type II subunit delta OS=Mus musculus OX=10090 GN=Camk2d PE=1 SV=1		3.18926e+07	2.96895e+07		0.930921		1.07421
MMSA_MOUSE	3	3	107.55	0.34966	0.13572	0.115518	58335	Methylmalonate-semialdehyde dehydrogenase [acylating], mitochondrial OS=Mus musculus OX=10090 GN=Aldh6a1 PE=1 SV=1		1.01569e+06	946172		0.931552		1.07348
GEPH_MOUSE	16	16	1175.66	0.371912	0.141871	0.10847	83971	Gephyrin OS=Mus musculus OX=10090 GN=Gphn PE=1 SV=2		1.71752e+07	1.6004e+07		0.931812		1.07318
CKAP4_MOUSE	11	11	739.09	0.679804	0.220037	0.0605225	63711	Cytoskeleton-associated protein 4 OS=Mus musculus OX=10090 GN=Ckap4 PE=1 SV=2		6.1854e+06	5.76517e+06		0.93206		1.07289
ROA0_MOUSE	2	2	244.5	0.725905	0.232579	0.0574943	30683	Heterogeneous nuclear ribonucleoprotein A0 OS=Mus musculus OX=10090 GN=Hnrnpa0 PE=1 SV=1		3.13068e+06	2.92648e+06		0.934773		1.06978
DHCR7_MOUSE	2	2	94.85	0.751383	0.237875	0.0560828	54625	7-dehydrocholesterol reductase OS=Mus musculus OX=10090 GN=Dhcr7 PE=1 SV=1		227839	213078		0.935213		1.06928
SYQ_MOUSE	2	2	99.46	0.756385	0.238889	0.055826	88533	Glutamine--tRNA ligase OS=Mus musculus OX=10090 GN=Qars PE=1 SV=1		22756	21331.5		0.937398		1.06678
KCAB2_MOUSE	2	2	107.02	0.754963	0.238667	0.0558984	41280	Voltage-gated potassium channel subunit beta-2 OS=Mus musculus OX=10090 GN=Kcnab2 PE=1 SV=1		212900	199605		0.937553		1.06661
DYN3_MOUSE	11	11	694.06	0.52107	0.179873	0.0771733	97529	Dynamin-3 OS=Mus musculus OX=10090 GN=Dnm3 PE=1 SV=1		3.76697e+06	3.53226e+06		0.937693		1.06645
DYHC1_MOUSE	79	79	4332.93	0.156523	0.0778078	0.253002	534447	Cytoplasmic dynein 1 heavy chain 1 OS=Mus musculus OX=10090 GN=Dync1h1 PE=1 SV=2		3.27245e+07	3.06874e+07		0.937751		1.06638
VPS35_MOUSE	10	10	731.1	0.443844	0.159331	0.0905875	92453	Vacuolar protein sorting-associated protein 35 OS=Mus musculus OX=10090 GN=Vps35 PE=1 SV=1		4.11918e+06	3.86662e+06		0.938686		1.06532
PSA_MOUSE	4	4	151.09	0.0477536	0.0364743	0.631984	103944	Puromycin-sensitive aminopeptidase OS=Mus musculus OX=10090 GN=Npepps PE=1 SV=2		1.31709e+06	1.23689e+06		0.939109		1.06484
GRP75_MOUSE	14	13	1076.47	0.19427	0.0905923	0.20684	73701	Stress-70 protein, mitochondrial OS=Mus musculus OX=10090 GN=Hspa9 PE=1 SV=3		1.60688e+07	1.50966e+07		0.939499		1.0644
ALDOA_MOUSE	20	20	1495.87	0.0063587	0.0143096	0.999522	39787	Fructose-bisphosphate aldolase A OS=Mus musculus OX=10090 GN=Aldoa PE=1 SV=2		7.58943e+07	7.13773e+07		0.940482		1.06328
DPYL5_MOUSE;DPYS_MOUSE	4	4	160.97	0.424108	0.154002	0.0948687	62047	Dihydropyrimidinase-related protein 5 OS=Mus musculus OX=10090 GN=Dpysl5 PE=1 SV=1		807487	760227		0.941473		1.06217
NOE1_MOUSE	3	3	94.44	0.260105	0.110513	0.155691	55705	Noelin OS=Mus musculus OX=10090 GN=Olfm1 PE=1 SV=1		318632	300544		0.943234		1.06018
SEPT2_MOUSE	4	4	249.61	0.205947	0.0946584	0.195615	41727	Septin-2 OS=Mus musculus OX=10090 GN=Septin2 PE=1 SV=2		1.65593e+06	1.56278e+06		0.943747		1.05961
SYIM_MOUSE	5	5	314.07	0.744729	0.236332	0.0564346	113873	Isoleucine--tRNA ligase, mitochondrial OS=Mus musculus OX=10090 GN=Iars2 PE=1 SV=1		1.83907e+06	1.73676e+06		0.944365		1.05891
ENOA_MOUSE;CO3_MOUSE	38	38	3428.33	0.116554	0.0637455	0.328297	47453	Alpha-enolase OS=Mus musculus OX=10090 GN=Eno1 PE=1 SV=3		4.23206e+08	3.99727e+08		0.944521		1.05874
KDSR_MOUSE	2	2	113.01	0.0768096	0.0480156	0.458725	36332	3-ketodihydrosphingosine reductase OS=Mus musculus OX=10090 GN=Kdsr PE=1 SV=1		467745	442096		0.945165		1.05802
CAH2_MOUSE	12	12	1072.47	0.0557086	0.0397339	0.574273	29129	Carbonic anhydrase 2 OS=Mus musculus OX=10090 GN=Ca2 PE=1 SV=4		3.60545e+07	3.40901e+07		0.945517		1.05762
ANK1_MOUSE	10	6	385.98	0.348364	0.135375	0.115957	205355	Ankyrin-1 OS=Mus musculus OX=10090 GN=Ank1 PE=1 SV=2		1.46465e+06	1.38573e+06		0.946118		1.05695
HMGB1_MOUSE	5	5	294.87	0.412349	0.151603	0.0976242	25049	High mobility group protein B1 OS=Mus musculus OX=10090 GN=Hmgb1 PE=1 SV=2		1.45332e+07	1.37545e+07		0.946423		1.05661
CAZA2_MOUSE	4	4	281.27	0.657569	0.214301	0.0622245	33118	F-actin-capping protein subunit alpha-2 OS=Mus musculus OX=10090 GN=Capza2 PE=1 SV=3		2.81369e+06	2.66606e+06		0.947528		1.05538
HSP74_MOUSE	13	13	985.1	0.164485	0.0810241	0.241743	94872	Heat shock 70 kDa protein 4 OS=Mus musculus OX=10090 GN=Hspa4 PE=1 SV=1		7.94849e+06	7.53658e+06		0.948177		1.05466
CUL3_MOUSE	3	3	107.62	0.571881	0.192415	0.070561	89519	Cullin-3 OS=Mus musculus OX=10090 GN=Cul3 PE=1 SV=1		684805	651076		0.950747		1.0518
SYPH_MOUSE	10	10	503.24	0.249071	0.107824	0.162524	34288	Synaptophysin OS=Mus musculus OX=10090 GN=Syp PE=1 SV=2		1.12383e+08	1.06873e+08		0.950977		1.05155
GDIA_MOUSE	15	10	1122.41	0.55746	0.188517	0.0722919	51059	Rab GDP dissociation inhibitor alpha OS=Mus musculus OX=10090 GN=Gdi1 PE=1 SV=3		1.08441e+07	1.03139e+07		0.951103		1.05141
SCMC2_MOUSE	6	6	288.24	0.722858	0.232051	0.057675	52986	Calcium-binding mitochondrial carrier protein SCaMC-2 OS=Mus musculus OX=10090 GN=Slc25a25 PE=1 SV=1		1.66053e+06	1.58011e+06		0.951572		1.05089
DHX30_MOUSE	3	3	100.98	0.798572	0.248668	0.053909	137723	ATP-dependent RNA helicase DHX30 OS=Mus musculus OX=10090 GN=Dhx30 PE=1 SV=1		227951	216975		0.95185		1.05059
RAP1B_MOUSE	3	3	292.6	0.785115	0.245709	0.0544735	21040	Ras-related protein Rap-1b OS=Mus musculus OX=10090 GN=Rap1b PE=1 SV=2		4.52441e+06	4.312e+06		0.953054		1.04926
OPSG_MOUSE	4	4	225.09	0.576678	0.193735	0.0700087	40819	Medium-wave-sensitive opsin 1 OS=Mus musculus OX=10090 GN=Opn1mw PE=1 SV=1		5.72363e+06	5.46172e+06		0.954241		1.04795
ACSL1_MOUSE;ACSL5_MOUSE	12	12	627.29	0.0395702	0.0330335	0.701996	78928	Long-chain-fatty-acid--CoA ligase 1 OS=Mus musculus OX=10090 GN=Acsl1 PE=1 SV=2		4.05244e+06	3.87918e+06		0.957246		1.04466
PFKAL_MOUSE	18	13	999.54	0.568577	0.191594	0.0709481	86104	ATP-dependent 6-phosphofructokinase, liver type OS=Mus musculus OX=10090 GN=Pfkl PE=1 SV=4		9.36453e+06	8.965e+06		0.957336		1.04457
L1CAM_MOUSE	14	14	928.11	0.435631	0.157155	0.0923194	141850	Neural cell adhesion molecule L1 OS=Mus musculus OX=10090 GN=L1cam PE=1 SV=1		5.72946e+06	5.48599e+06		0.957507		1.04438
MDGA1_MOUSE	5	5	172.21	0.796065	0.24812	0.0540109	107178	MAM domain-containing glycosylphosphatidylinositol anchor protein 1 OS=Mus musculus OX=10090 GN=Mdga1 PE=2 SV=3		1.53317e+06	1.47058e+06		0.959174		1.04256
MDHM_MOUSE	23	23	1538.03	0.198155	0.0920613	0.202975	36045	Malate dehydrogenase, mitochondrial OS=Mus musculus OX=10090 GN=Mdh2 PE=1 SV=3		108483165	1.04149e+08		0.96005		1.04161
NSF_MOUSE;SMCE1_MOUSE	42	42	2864.75	0.250706	0.108391	0.161476	83131	Vesicle-fusing ATPase OS=Mus musculus OX=10090 GN=Nsf PE=1 SV=2		1.50196e+08	1.44235e+08		0.96031		1.04133
DPYL1_MOUSE	16	11	1349.81	0.799398	0.248692	0.0538757	62471	Dihydropyrimidinase-related protein 1 OS=Mus musculus OX=10090 GN=Crmp1 PE=1 SV=1		9.19977e+06	8.83652e+06		0.960516		1.04111
ITB1_MOUSE	4	4	136.02	0.627293	0.206357	0.0648253	91424	Integrin beta-1 OS=Mus musculus OX=10090 GN=Itgb1 PE=1 SV=1		1.02348e+06	984433		0.961849		1.03966
ODO2_MOUSE	8	8	428.19	0.425701	0.154327	0.0945077	49306	Dihydrolipoyllysine-residue succinyltransferase component of 2-oxoglutarate dehydrogenase complex, mitochondrial OS=Mus musculus OX=10090 GN=Dlst PE=1 SV=1		8.03096e+06	7.73266e+06		0.962857		1.03858
THIM_MOUSE	5	5	306.29	0.43415	0.156877	0.092639	42260	3-ketoacyl-CoA thiolase, mitochondrial OS=Mus musculus OX=10090 GN=Acaa2 PE=1 SV=3		1.74712e+06	1.68315e+06		0.963384		1.03801
TCPD_MOUSE	10	10	616.82	0.555669	0.188007	0.0725144	58543	T-complex protein 1 subunit delta OS=Mus musculus OX=10090 GN=Cct4 PE=1 SV=3		7.30412e+06	7.03699e+06		0.963428		1.03796
XLRS1_MOUSE	11	11	713.61	0.626924	0.206338	0.0648592	26129	Retinoschisin OS=Mus musculus OX=10090 GN=Rs1 PE=1 SV=1		8.57624e+07	8.26991e+07		0.964281		1.03704
BACH_MOUSE	3	3	135.83	0.779683	0.244274	0.0547136	42966	Cytosolic acyl coenzyme A thioester hydrolase OS=Mus musculus OX=10090 GN=Acot7 PE=1 SV=2		790064	761939		0.964402		1.03691
TNPO1_MOUSE;TNPO2_MOUSE	2	2	114.6	0.717985	0.230793	0.0579696	103773	Transportin-1 OS=Mus musculus OX=10090 GN=Tnpo1 PE=1 SV=2		232013	223791		0.964562		1.03674
KAP0_MOUSE	4	4	201.07	0.62432	0.205684	0.0650996	43443	cAMP-dependent protein kinase type I-alpha regulatory subunit OS=Mus musculus OX=10090 GN=Prkar1a PE=1 SV=3		2.32206e+06	2.24157e+06		0.965335		1.03591
PSA7_MOUSE;PSMA8_MOUSE	3	3	222.18	0.590267	0.197601	0.0685046	28009	Proteasome subunit alpha type-7 OS=Mus musculus OX=10090 GN=Psma7 PE=1 SV=1		983892	951056		0.966627		1.03453
CPT2_MOUSE	4	4	329.13	0.230346	0.101503	0.175501	74504	Carnitine O-palmitoyltransferase 2, mitochondrial OS=Mus musculus OX=10090 GN=Cpt2 PE=1 SV=2		1.81347e+06	1.75538e+06		0.96797		1.03309
TERA_MOUSE;AFG2H_MOUSE	29	29	1891.08	0.522263	0.179969	0.0770007	89950	Transitional endoplasmic reticulum ATPase OS=Mus musculus OX=10090 GN=Vcp PE=1 SV=4		2.37709e+07	2.30193e+07		0.96838		1.03265
ADHX_MOUSE	5	5	239.88	0.732066	0.233877	0.0571367	40320	Alcohol dehydrogenase class-3 OS=Mus musculus OX=10090 GN=Adh5 PE=1 SV=3		2.30731e+06	2.23493e+06		0.968629		1.03239
RINI_MOUSE	2	2	92.16	0.779496	0.244274	0.054722	51495	Ribonuclease inhibitor OS=Mus musculus OX=10090 GN=Rnh1 PE=1 SV=1		191741	185807		0.969054		1.03193
SEPT3_MOUSE	5	5	236.06	0.739125	0.235453	0.05674	40241	Neuronal-specific septin-3 OS=Mus musculus OX=10090 GN=Septin3 PE=1 SV=2		2.09805e+06	2.03318e+06		0.96908		1.03191
RAN_MOUSE;RANT_MOUSE	4	4	185.29	0.640081	0.20963	0.063685	24579	GTP-binding nuclear protein Ran OS=Mus musculus OX=10090 GN=Ran PE=1 SV=3		3.29827e+06	3.19972e+06		0.970121		1.0308
ADAM9_MOUSE	7	7	441.31	0.816611	0.252628	0.0532181	94529	Disintegrin and metalloproteinase domain-containing protein 9 OS=Mus musculus OX=10090 GN=Adam9 PE=1 SV=2		1.84285e+06	1.78798e+06		0.970222		1.03069
AT1A2_MOUSE	56	3	4807.32	0.656341	0.214006	0.0623235	113457	Sodium/potassium-transporting ATPase subunit alpha-2 OS=Mus musculus OX=10090 GN=Atp1a2 PE=1 SV=1		654813	635557		0.970593		1.0303
MPRD_MOUSE	2	2	143.78	0.741707	0.235763	0.0565982	31666	Cation-dependent mannose-6-phosphate receptor OS=Mus musculus OX=10090 GN=M6pr PE=1 SV=1		911885	885672		0.971254		1.0296
C1QBP_MOUSE	2	2	101.52	0.841706	0.258944	0.0523776	31336	Complement component 1 Q subcomponent-binding protein, mitochondrial OS=Mus musculus OX=10090 GN=C1qbp PE=1 SV=1		875999	851728		0.972293		1.0285
PRAF2_MOUSE	2	2	149.69	0.633315	0.207824	0.0642804	19694	PRA1 family protein 2 OS=Mus musculus OX=10090 GN=Praf2 PE=1 SV=1		4.16044e+06	4.04784e+06		0.972934		1.02782
CKAP5_MOUSE	6	6	268.9	0.653262	0.213377	0.0625739	227145	Cytoskeleton-associated protein 5 OS=Mus musculus OX=10090 GN=Ckap5 PE=1 SV=1		1.18506e+06	1.1548e+06		0.974459		1.02621
AN32E_MOUSE	3	3	322.59	0.988268	0.290967	0.0500128	29832	Acidic leucine-rich nuclear phosphoprotein 32 family member E OS=Mus musculus OX=10090 GN=Anp32e PE=1 SV=2		606088	591128		0.975316		1.02531
CTNA1_MOUSE	13	13	1146.83	0.622558	0.205434	0.0652638	100728	Catenin alpha-1 OS=Mus musculus OX=10090 GN=Ctnna1 PE=1 SV=1		8.88278e+06	8.67246e+06		0.976323		1.02425
TTC8_MOUSE	13	13	870.19	0.824728	0.254508	0.0529311	58916	Tetratricopeptide repeat protein 8 OS=Mus musculus OX=10090 GN=Ttc8 PE=1 SV=1		1.14359e+07	1.1172e+07		0.976925		1.02362
CTBP2_MOUSE	11	11	780.28	0.755742	0.2388	0.0558587	49439	C-terminal-binding protein 2 OS=Mus musculus OX=10090 GN=Ctbp2 PE=1 SV=2		2.60412e+07	2.54642e+07		0.97784		1.02266
RAB3B_MOUSE	2	2	100.21	0.870073	0.265703	0.0515891	24969	Ras-related protein Rab-3B OS=Mus musculus OX=10090 GN=Rab3b PE=1 SV=1		565357	552922		0.978006		1.02249
COR2B_MOUSE	5	5	333.5	0.510919	0.177012	0.0786801	55471	Coronin-2B OS=Mus musculus OX=10090 GN=Coro2b PE=1 SV=2		2.77318e+06	2.71387e+06		0.978615		1.02185
SCPDL_MOUSE	6	6	286.6	0.799294	0.248692	0.0538799	47669	Saccharopine dehydrogenase-like oxidoreductase OS=Mus musculus OX=10090 GN=Sccpdh PE=1 SV=1		2.70406e+06	2.6466e+06		0.978752		1.02171
EMC3_MOUSE	3	3	196.14	0.862783	0.264296	0.0517758	29960	ER membrane protein complex subunit 3 OS=Mus musculus OX=10090 GN=Emc3 PE=1 SV=3		509339	498876		0.979458		1.02097
CPT1A_MOUSE	7	7	323.93	0.873924	0.26675	0.0514949	88936	Carnitine O-palmitoyltransferase 1, liver isoform OS=Mus musculus OX=10090 GN=Cpt1a PE=1 SV=4		1.75853e+06	1.72269e+06		0.979618		1.02081
COPA_MOUSE	2	2	75.48	0.864839	0.264591	0.0517221	139997	Coatomer subunit alpha OS=Mus musculus OX=10090 GN=Copa PE=1 SV=2		308698	302729		0.980665		1.01972
SYNPR_MOUSE	10	10	544.37	0.418959	0.152841	0.0960555	29551	Synaptoporin OS=Mus musculus OX=10090 GN=Synpr PE=1 SV=1		6.65375e+07	6.53326e+07		0.981892		1.01844
KIF5A_MOUSE	3	3	162.42	0.79712	0.248332	0.0539678	117745	Kinesin heavy chain isoform 5A OS=Mus musculus OX=10090 GN=Kif5a PE=1 SV=3		1.06511e+06	1.04739e+06		0.983362		1.01692
NAC1_MOUSE	15	15	770.37	0.736718	0.235137	0.0568737	108765	Sodium/calcium exchanger 1 OS=Mus musculus OX=10090 GN=Slc8a1 PE=1 SV=1		9.93972e+06	9.77464e+06		0.983392		1.01689
RS5_MOUSE	4	4	359.4	0.878942	0.267062	0.0513766	23046	40S ribosomal protein S5 OS=Mus musculus OX=10090 GN=Rps5 PE=1 SV=3		4.06222e+06	3.99784e+06		0.984152		1.0161
HYCCI_MOUSE	2	2	57.39	0.876999	0.26696	0.0514218	58083	Hyccin OS=Mus musculus OX=10090 GN=Fam126a PE=1 SV=3		1.13101e+06	1.11367e+06		0.984663		1.01558
IGSF8_MOUSE	9	9	957.97	0.849254	0.260904	0.0521513	65598	Immunoglobulin superfamily member 8 OS=Mus musculus OX=10090 GN=Igsf8 PE=1 SV=2		2.28616e+07	2.25209e+07		0.985098		1.01513
USO1_MOUSE	2	2	100.47	0.767152	0.241372	0.055295	108000	General vesicular transport factor p115 OS=Mus musculus OX=10090 GN=Uso1 PE=1 SV=2		265891	262000		0.985367		1.01485
RTN3_MOUSE	10	10	1006.85	0.889067	0.26957	0.0511534	104441	Reticulon-3 OS=Mus musculus OX=10090 GN=Rtn3 PE=1 SV=2		3.5855e+07	3.53419e+07		0.98569		1.01452
GHC1_MOUSE;GHC2_MOUSE	17	17	851.27	0.85565	0.262384	0.051969	35104	Mitochondrial glutamate carrier 1 OS=Mus musculus OX=10090 GN=Slc25a22 PE=1 SV=1		5.5826e+07	5.50388e+07		0.985899		1.0143
KPCB_MOUSE;KPCD_MOUSE	11	11	689.26	0.739992	0.235616	0.0566922	77841	Protein kinase C beta type OS=Mus musculus OX=10090 GN=Prkcb PE=1 SV=4		9.80697e+06	9.66909e+06		0.98594		1.01426
NAC2_MOUSE	3	3	127.82	0.808586	0.250846	0.0535163	101788	Sodium/calcium exchanger 2 OS=Mus musculus OX=10090 GN=Slc8a2 PE=1 SV=1		418903	413128		0.986214		1.01398
HNRPF_MOUSE	3	3	304.93	0.0228902	0.025488	0.878542	46043	Heterogeneous nuclear ribonucleoprotein F OS=Mus musculus OX=10090 GN=Hnrnpf PE=1 SV=3		2.31638e+06	2.28519e+06		0.986534		1.01365
IF4A1_MOUSE	6	6	345.86	0.88503	0.268543	0.0512399	46353	Eukaryotic initiation factor 4A-I OS=Mus musculus OX=10090 GN=Eif4a1 PE=1 SV=1		1.78463e+06	1.76066e+06		0.986569		1.01361
S12A6_MOUSE	3	3	155.57	0.834839	0.25707	0.0525939	128528	Solute carrier family 12 member 6 OS=Mus musculus OX=10090 GN=Slc12a6 PE=1 SV=2		573769	566297		0.986979		1.01319
TCPH_MOUSE	10	10	596.8	0.800518	0.248808	0.0538308	60127	T-complex protein 1 subunit eta OS=Mus musculus OX=10090 GN=Cct7 PE=1 SV=1		3.09483e+06	3.0555e+06		0.987293		1.01287
NEUM_MOUSE	3	3	398.31	0.810958	0.251347	0.0534266	23732	Neuromodulin OS=Mus musculus OX=10090 GN=Gap43 PE=1 SV=1		1.22771e+07	1.21343e+07		0.98837		1.01177
VACHT_MOUSE	2	2	69.11	0.969543	0.286469	0.050086	57035	Vesicular acetylcholine transporter OS=Mus musculus OX=10090 GN=Slc18a3 PE=1 SV=1		624082	616848		0.988408		1.01173
CA2D1_MOUSE	22	22	1431.55	0.875664	0.26675	0.0514533	125692	Voltage-dependent calcium channel subunit alpha-2/delta-1 OS=Mus musculus OX=10090 GN=Cacna2d1 PE=1 SV=1		1.39523e+07	1.37921e+07		0.988517		1.01162
RAC1_MOUSE;RAC2_MOUSE;RHOJ_MOUSE	8	8	656.69	0.480718	0.168838	0.0835902	21835	Ras-related C3 botulinum toxin substrate 1 OS=Mus musculus OX=10090 GN=Rac1 PE=1 SV=1		5.25347e+07	5.19446e+07		0.988768		1.01136
PON1_MOUSE	8	8	627.92	0.818178	0.252995	0.0531615	39711	Serum paraoxonase/arylesterase 1 OS=Mus musculus OX=10090 GN=Pon1 PE=1 SV=2		1.97323e+07	1.95373e+07		0.990122		1.00998
CAND1_MOUSE	10	10	589.3	0.90547	0.273745	0.0508348	137955	Cullin-associated NEDD8-dissociated protein 1 OS=Mus musculus OX=10090 GN=Cand1 PE=1 SV=2		4.88768e+06	4.84455e+06		0.991176		1.0089
CATD_MOUSE	10	10	578.19	0.802819	0.249289	0.0537396	45381	Cathepsin D OS=Mus musculus OX=10090 GN=Ctsd PE=1 SV=1		1.70922e+07	1.69552e+07		0.991988		1.00808
ADCK1_MOUSE	2	2	96.03	0.917803	0.276092	0.0506298	60268	AarF domain-containing protein kinase 1 OS=Mus musculus OX=10090 GN=Adck1 PE=1 SV=1		267494	265536		0.992679		1.00737
ACTZ_MOUSE	3	3	143.86	0.916891	0.276067	0.050644	42701	Alpha-centractin OS=Mus musculus OX=10090 GN=Actr1a PE=1 SV=1		2.8134e+06	2.796e+06		0.993817		1.00622
ATLA2_MOUSE	2	2	119.77	0.912564	0.275514	0.0507133	66809	Atlastin-2 OS=Mus musculus OX=10090 GN=Atl2 PE=1 SV=1		628958	625404		0.99435		1.00568
PTPM1_MOUSE	2	2	164.74	0.963753	0.285265	0.0501219	22100	Phosphatidylglycerophosphatase and protein-tyrosine phosphatase 1 OS=Mus musculus OX=10090 GN=Ptpmt1 PE=1 SV=1		236673	235380		0.994537		1.00549
SEP15_MOUSE	2	2	150.57	0.989337	0.291023	0.0500105	18195	Selenoprotein F OS=Mus musculus OX=10090 GN=Selenof PE=1 SV=3		341316	339467		0.994583		1.00545
TCPB_MOUSE	11	11	755.86	0.881052	0.26758	0.0513284	57783	T-complex protein 1 subunit beta OS=Mus musculus OX=10090 GN=Cct2 PE=1 SV=4		3.33099e+06	3.31479e+06		0.995137		1.00489
GDAP1_MOUSE	2	2	90.87	0.9547	0.283585	0.0501904	41513	Ganglioside-induced differentiation-associated protein 1 OS=Mus musculus OX=10090 GN=Gdap1 PE=1 SV=1		1.2558e+06	1.25009e+06		0.995458		1.00456
SNTB1_MOUSE	2	2	69.6	0.958435	0.284198	0.0501603	58444	Beta-1-syntrophin OS=Mus musculus OX=10090 GN=Sntb1 PE=1 SV=4		298042	297177		0.997098		1.00291
C560_MOUSE	3	3	138.54	0.9226	0.277159	0.0505581	18598	Succinate dehydrogenase cytochrome b560 subunit, mitochondrial OS=Mus musculus OX=10090 GN=Sdhc PE=1 SV=1		935618	933156		0.997369		1.00264
MTAP2_MOUSE	8	8	626.13	0.927971	0.27806	0.0504829	199409	Microtubule-associated protein 2 OS=Mus musculus OX=10090 GN=Map2 PE=1 SV=2		1.09663e+07	1.09389e+07		0.997498		1.00251
CXD2_MOUSE	5	5	191.41	0.924754	0.27768	0.0505273	36629	Gap junction delta-2 protein OS=Mus musculus OX=10090 GN=Gjd2 PE=1 SV=2		1.58712e+06	1.58417e+06		0.998142		1.00186
PDIA3_MOUSE	22	22	1299.12	0.963293	0.285257	0.050125	57099	Protein disulfide-isomerase A3 OS=Mus musculus OX=10090 GN=Pdia3 PE=1 SV=2		3.71399e+07	3.70913e+07		0.998693		1.00131
LRC59_MOUSE	6	6	300.07	0.950843	0.282957	0.0502243	35312	Leucine-rich repeat-containing protein 59 OS=Mus musculus OX=10090 GN=Lrrc59 PE=1 SV=1		3.54745e+06	3.54347e+06		0.998879		1.00112
OPSD_MOUSE	55	55	2898.28	0.979649	0.28893	0.0500384	39614	Rhodopsin OS=Mus musculus OX=10090 GN=Rho PE=1 SV=2		1759418231	1758731613		0.99961		1.00039
PURB_MOUSE	5	5	416.7	0.992827	0.291663	0.0500048	33995	Transcriptional activator protein Pur-beta OS=Mus musculus OX=10090 GN=Purb PE=1 SV=3		7.62766e+06	7.63048e+06		1.00037		0.999631
HNRH1_MOUSE	5	5	410.91	0.981122	0.289028	0.050033	49454	Heterogeneous nuclear ribonucleoprotein H OS=Mus musculus OX=10090 GN=Hnrnph1 PE=1 SV=3		7.65746e+06	7.66997e+06		1.00163		0.998368
GRM2_MOUSE;GRM3_MOUSE;SLFN5_MOUSE	6	6	275.79	0.943174	0.281304	0.0503	97593	Metabotropic glutamate receptor 2 OS=Mus musculus OX=10090 GN=Grm2 PE=1 SV=2		1.49275e+06	1.4958e+06		1.00204		0.997961
GCYB1_MOUSE	8	8	506.35	0.943079	0.281304	0.050301	71351	Guanylate cyclase soluble subunit beta-1 OS=Mus musculus OX=10090 GN=Gucy1b1 PE=1 SV=1		1.81514e+06	1.81952e+06		1.00241		0.997592
RDH13_MOUSE	2	2	71.01	0.889226	0.26957	0.05115	36726	Retinol dehydrogenase 13 OS=Mus musculus OX=10090 GN=Rdh13 PE=1 SV=1		48215.5	48362		1.00304		0.996972
F120C_MOUSE	5	5	181.24	0.944355	0.28153	0.0502876	120896	Constitutive coactivator of PPAR-gamma-like protein 2 OS=Mus musculus OX=10090 GN=Fam120c PE=1 SV=3		1.0703e+06	1.07661e+06		1.00589		0.994141
NRX2A_MOUSE;NRX1B_MOUSE	4	4	278.78	0.956083	0.283754	0.050179	186878	Neurexin-2 OS=Mus musculus OX=10090 GN=Nrxn2 PE=1 SV=1		388313	390819		1.00645		0.993587
SCOT1_MOUSE	9	9	739.2	0.458184	0.163428	0.0877216	56352	Succinyl-CoA:3-ketoacid coenzyme A transferase 1, mitochondrial OS=Mus musculus OX=10090 GN=Oxct1 PE=1 SV=1		8.22907e+06	8.28582e+06		1.0069		0.993152
BPNT1_MOUSE	3	3	217.12	0.967616	0.286154	0.0500972	33517	3'(2'),5'-bisphosphate nucleotidase 1 OS=Mus musculus OX=10090 GN=Bpnt1 PE=1 SV=2		944637	952798		1.00864		0.991436
ACON_MOUSE	38	38	2821.91	0.929559	0.278118	0.0504618	86151	Aconitate hydratase, mitochondrial OS=Mus musculus OX=10090 GN=Aco2 PE=1 SV=1		7.40822e+07	7.47253e+07		1.00868		0.991394
ACADV_MOUSE	7	7	445.26	0.98887	0.291015	0.0500115	71230	Very long-chain specific acyl-CoA dehydrogenase, mitochondrial OS=Mus musculus OX=10090 GN=Acadvl PE=1 SV=3		1.43775e+06	1.4514e+06		1.0095		0.990592
NEDD4_MOUSE	2	2	73.12	0.916669	0.276067	0.0506475	103155	E3 ubiquitin-protein ligase NEDD4 OS=Mus musculus OX=10090 GN=Nedd4 PE=1 SV=3		175656	177406		1.00996		0.990137
MIRO1_MOUSE;GEM_MOUSE	12	12	774.03	0.929212	0.278118	0.0504664	73222	Mitochondrial Rho GTPase 1 OS=Mus musculus OX=10090 GN=Rhot1 PE=1 SV=1		8.57191e+06	8.65795e+06		1.01004		0.990062
SDHA_MOUSE	23	23	1813.64	0.28885	0.118703	0.1402	73623	Succinate dehydrogenase [ubiquinone] flavoprotein subunit, mitochondrial OS=Mus musculus OX=10090 GN=Sdha PE=1 SV=1		4.58175e+07	4.62984e+07		1.0105		0.989611
KPYM_MOUSE;KPYR_MOUSE	42	42	3524.61	0.145163	0.0737478	0.270871	58378	Pyruvate kinase PKM OS=Mus musculus OX=10090 GN=Pkm PE=1 SV=4		214861973	2.17251e+08		1.01112		0.989004
GRIA4_MOUSE	5	5	230.97	0.994463	0.291885	0.0500028	101581	Glutamate receptor 4 OS=Mus musculus OX=10090 GN=Gria4 PE=1 SV=2		834916	845382		1.01253		0.98762
AP2S1_MOUSE	2	2	92.74	0.811807	0.251437	0.0533948	17178	AP-2 complex subunit sigma OS=Mus musculus OX=10090 GN=Ap2s1 PE=1 SV=1		1.78724e+06	1.81087e+06		1.01322		0.986952
HXK2_MOUSE	13	5	741.58	0.904349	0.273531	0.0508549	103951	Hexokinase-2 OS=Mus musculus OX=10090 GN=Hk2 PE=1 SV=1		2.68737e+06	2.72883e+06		1.01543		0.984807
MYO1B_MOUSE;MYO1A_MOUSE	4	4	216.33	0.866528	0.264948	0.0516785	129509	Unconventional myosin-Ib OS=Mus musculus OX=10090 GN=Myo1b PE=1 SV=3		194065	197133		1.01581		0.984438
ACAD9_MOUSE	12	12	553.11	0.728188	0.233086	0.0573606	69192	Complex I assembly factor ACAD9, mitochondrial OS=Mus musculus OX=10090 GN=Acad9 PE=1 SV=2		8.25468e+06	8.38686e+06		1.01601		0.984239
ITSN1_MOUSE;ITSN2_MOUSE	3	3	99.16	0.791386	0.247009	0.0542051	195089	Intersectin-1 OS=Mus musculus OX=10090 GN=Itsn1 PE=1 SV=2		363572	369459		1.01619		0.984065
AATM_MOUSE	22	22	1442	0.915102	0.276029	0.0506722	47780	Aspartate aminotransferase, mitochondrial OS=Mus musculus OX=10090 GN=Got2 PE=1 SV=1		7.36392e+07	7.48398e+07		1.0163		0.983958
STXB3_MOUSE	4	4	214.99	0.790533	0.246859	0.0542411	68811	Syntaxin-binding protein 3 OS=Mus musculus OX=10090 GN=Stxbp3 PE=1 SV=1		7.00102e+06	7.1158e+06		1.01639		0.983871
PHB2_MOUSE	11	11	738.12	0.874799	0.26675	0.0514739	33276	Prohibitin-2 OS=Mus musculus OX=10090 GN=Phb2 PE=1 SV=1		2.37585e+07	2.41541e+07		1.01665		0.983621
GANAB_MOUSE	15	15	621.75	0.551188	0.186776	0.073079	107300	Neutral alpha-glucosidase AB OS=Mus musculus OX=10090 GN=Ganab PE=1 SV=1		6.03163e+06	6.143e+06		1.01846		0.981872
ARPC2_MOUSE	3	3	122.43	0.931566	0.278593	0.0504357	34450	Actin-related protein 2/3 complex subunit 2 OS=Mus musculus OX=10090 GN=Arpc2 PE=1 SV=3		296179	301721		1.01871		0.981629
LONM_MOUSE	4	4	174.86	0.713353	0.229554	0.0582559	106347	Lon protease homolog, mitochondrial OS=Mus musculus OX=10090 GN=Lonp1 PE=1 SV=2		877869	894849		1.01934		0.981024
PCAT1_MOUSE	3	3	134.71	0.917655	0.276092	0.0506321	60390	Lysophosphatidylcholine acyltransferase 1 OS=Mus musculus OX=10090 GN=Lpcat1 PE=1 SV=1		194344	198223		1.01996		0.980432
TCPE_MOUSE	6	6	254.34	0.910014	0.274994	0.0507559	60042	T-complex protein 1 subunit epsilon OS=Mus musculus OX=10090 GN=Cct5 PE=1 SV=1		1.82317e+06	1.86307e+06		1.02188		0.978584
KAPCA_MOUSE	3	3	220.98	0.133904	0.0698978	0.291061	40659	cAMP-dependent protein kinase catalytic subunit alpha OS=Mus musculus OX=10090 GN=Prkaca PE=1 SV=3		1.43743e+06	1.469e+06		1.02196		0.978512
STX12_MOUSE	3	3	248.51	0.863943	0.264439	0.0517454	31290	Syntaxin-12 OS=Mus musculus OX=10090 GN=Stx12 PE=1 SV=1		1.13125e+06	1.15622e+06		1.02207		0.97841
SYMC_MOUSE	4	4	191.26	0.915648	0.276067	0.0506635	102735	Methionine--tRNA ligase, cytoplasmic OS=Mus musculus OX=10090 GN=Mars PE=1 SV=1		450279	460596		1.02291		0.977601
DREB_MOUSE	7	7	353.78	0.260032	0.110513	0.155734	77981	Drebrin OS=Mus musculus OX=10090 GN=Dbn1 PE=1 SV=4		2.65693e+06	2.71783e+06		1.02292		0.977594
GLOD4_MOUSE	4	4	144.33	0.790309	0.246859	0.0542505	33581	Glyoxalase domain-containing protein 4 OS=Mus musculus OX=10090 GN=Glod4 PE=1 SV=1		609755	623869		1.02315		0.977377
ATPB_MOUSE	68	68	5696.53	0.400566	0.148768	0.100553	56265	ATP synthase subunit beta, mitochondrial OS=Mus musculus OX=10090 GN=Atp5f1b PE=1 SV=2		8.8604e+08	9.07608e+08		1.02434		0.976236
INSR_MOUSE	3	3	162.77	0.800358	0.248808	0.0538372	158190	Insulin receptor OS=Mus musculus OX=10090 GN=Insr PE=1 SV=2		668308	685006		1.02499		0.975623
PDIA1_MOUSE	16	16	910.16	0.230586	0.101542	0.175322	57422	Protein disulfide-isomerase OS=Mus musculus OX=10090 GN=P4hb PE=1 SV=2		2.14523e+07	2.2039e+07		1.02735		0.973381
GRIN1_MOUSE	4	4	219.77	0.776975	0.243655	0.054836	96065	G protein-regulated inducer of neurite outgrowth 1 OS=Mus musculus OX=10090 GN=Gprin1 PE=1 SV=2		2.89786e+06	2.98173e+06		1.02894		0.971872
MPP2_MOUSE	19	19	1323.52	0.334668	0.131654	0.120792	61802	MAGUK p55 subfamily member 2 OS=Mus musculus OX=10090 GN=Mpp2 PE=1 SV=1		3.37648e+07	3.48077e+07		1.03089		0.970038
LRC4B_MOUSE	5	5	180.26	0.768794	0.24175	0.0552166	77020	Leucine-rich repeat-containing protein 4B OS=Mus musculus OX=10090 GN=Lrrc4b PE=1 SV=1		1.72153e+06	1.77591e+06		1.03159		0.969379
GPM6A_MOUSE	9	9	733.23	0.914453	0.275959	0.0506826	31870	Neuronal membrane glycoprotein M6-a OS=Mus musculus OX=10090 GN=Gpm6a PE=1 SV=1		1.06155e+08	1.09511e+08		1.03161		0.969356
AGRL3_MOUSE	6	6	251.84	0.269055	0.113094	0.150533	172853	Adhesion G protein-coupled receptor L3 OS=Mus musculus OX=10090 GN=Adgrl3 PE=1 SV=3		1.18885e+06	1.22694e+06		1.03204		0.968954
STX1A_MOUSE	8	8	513.2	0.617218	0.204358	0.0657692	33205	Syntaxin-1A OS=Mus musculus OX=10090 GN=Stx1a PE=1 SV=3		4.24734e+06	4.38363e+06		1.03209		0.968909
DC1I2_MOUSE	4	4	149.9	0.825632	0.254589	0.0529001	68751	Cytoplasmic dynein 1 intermediate chain 2 OS=Mus musculus OX=10090 GN=Dync1i2 PE=1 SV=1		867290	895192		1.03217		0.968831
IMDH1_MOUSE	8	8	455.5	0.954694	0.283585	0.0501905	55586	Inosine-5'-monophosphate dehydrogenase 1 OS=Mus musculus OX=10090 GN=Impdh1 PE=1 SV=2		2.76444e+06	2.85428e+06		1.0325		0.968523
DDX17_MOUSE	4	4	193.7	0.746767	0.236665	0.0563256	72981	Probable ATP-dependent RNA helicase DDX17 OS=Mus musculus OX=10090 GN=Ddx17 PE=1 SV=1		947677	981143		1.03531		0.965891
HACD3_MOUSE	8	8	432.19	0.751787	0.23789	0.0560618	43274	Very-long-chain (3R)-3-hydroxyacyl-CoA dehydratase 3 OS=Mus musculus OX=10090 GN=Hacd3 PE=1 SV=2		1.10357e+07	1.14266e+07		1.03543		0.965783
PHB_MOUSE	13	13	943.19	0.530981	0.181502	0.075766	29859	Prohibitin OS=Mus musculus OX=10090 GN=Phb PE=1 SV=1		3.17805e+07	3.29072e+07		1.03545		0.96576
CN37_MOUSE	2	2	131.71	0.883051	0.268065	0.0512835	47493	2',3'-cyclic-nucleotide 3'-phosphodiesterase OS=Mus musculus OX=10090 GN=Cnp PE=1 SV=3		1.10575e+06	1.14574e+06		1.03616		0.9651
GNAI2_MOUSE	28	19	2223.17	0.143468	0.0732532	0.273741	41033	Guanine nucleotide-binding protein G(i) subunit alpha-2 OS=Mus musculus OX=10090 GN=Gnai2 PE=1 SV=5		6.12792e+07	6.3506e+07		1.03634		0.964934
PREB_MOUSE	3	3	146.5	0.201777	0.0933373	0.19949	45979	Prolactin regulatory element-binding protein OS=Mus musculus OX=10090 GN=Preb PE=1 SV=1		484371	502777		1.038		0.963393
TAU_MOUSE	5	5	302.75	0.596655	0.198655	0.0678274	76539	Microtubule-associated protein tau OS=Mus musculus OX=10090 GN=Mapt PE=1 SV=3		5.69163e+06	5.91484e+06		1.03922		0.962263
PLXB2_MOUSE	20	20	1168.19	0.252936	0.1084	0.160067	208950	Plexin-B2 OS=Mus musculus OX=10090 GN=Plxnb2 PE=1 SV=1		1.10018e+07	1.14336e+07		1.03925		0.962232
DPYL3_MOUSE	18	13	1284.76	0.526778	0.180717	0.0763553	62296	Dihydropyrimidinase-related protein 3 OS=Mus musculus OX=10090 GN=Dpysl3 PE=1 SV=1		1.28359e+07	1.33512e+07		1.04014		0.961405
IGLO5_MOUSE	4	4	369.23	0.733399	0.23419	0.0570608	37143	IgLON family member 5 OS=Mus musculus OX=10090 GN=Iglon5 PE=2 SV=2		6.1954e+06	6.44872e+06		1.04089		0.960718
DEST_MOUSE	3	3	200.09	0.388603	0.14581	0.103714	18852	Destrin OS=Mus musculus OX=10090 GN=Dstn PE=1 SV=3		3.98809e+06	4.15249e+06		1.04122		0.96041
RS11_MOUSE	6	6	393.36	0.754374	0.238595	0.0559285	18590	40S ribosomal protein S11 OS=Mus musculus OX=10090 GN=Rps11 PE=1 SV=3		1.02649e+07	1.06891e+07		1.04133		0.960313
PPBT_MOUSE	2	2	65.45	0.739091	0.235453	0.0567419	57820	Alkaline phosphatase, tissue-nonspecific isozyme OS=Mus musculus OX=10090 GN=Alpl PE=1 SV=2		197184	205428		1.04181		0.959868
GTR3_MOUSE	9	9	692.62	0.330345	0.130665	0.1224	53957	Solute carrier family 2, facilitated glucose transporter member 3 OS=Mus musculus OX=10090 GN=Slc2a3 PE=1 SV=1		2.01997e+07	2.10726e+07		1.04321		0.95858
IDHP_MOUSE	6	6	255.89	0.10581	0.0596283	0.356132	51330	Isocitrate dehydrogenase [NADP], mitochondrial OS=Mus musculus OX=10090 GN=Idh2 PE=1 SV=3		1.35568e+06	1.41578e+06		1.04433		0.95755
HPRT_MOUSE	6	6	368.63	0.724295	0.232287	0.0575895	24783	Hypoxanthine-guanine phosphoribosyltransferase OS=Mus musculus OX=10090 GN=Hprt1 PE=1 SV=3		2.01968e+06	2.10957e+06		1.04451		0.95739
S6A17_MOUSE	5	5	363.81	0.223167	0.0999974	0.181004	81817	Sodium-dependent neutral amino acid transporter SLC6A17 OS=Mus musculus OX=10090 GN=Slc6a17 PE=1 SV=1		4.18137e+06	4.36958e+06		1.04501		0.956926
MADD_MOUSE	2	2	39.62	0.746847	0.236665	0.0563213	176267	MAP kinase-activating death domain protein OS=Mus musculus OX=10090 GN=Madd PE=1 SV=2		372618	389469		1.04522		0.956733
ALDOC_MOUSE	16	16	1227.04	0.30114	0.122141	0.134436	39769	Fructose-bisphosphate aldolase C OS=Mus musculus OX=10090 GN=Aldoc PE=1 SV=4		1.95771e+07	2.04639e+07		1.0453		0.956665
INP4B_MOUSE	4	4	224.89	0.120144	0.0649457	0.319882	105378	Type II inositol 3,4-bisphosphate 4-phosphatase OS=Mus musculus OX=10090 GN=Inpp4b PE=2 SV=1		557807	583334		1.04576		0.956239
CAPZB_MOUSE	5	5	425.29	0.660826	0.215257	0.0619647	31611	F-actin-capping protein subunit beta OS=Mus musculus OX=10090 GN=Capzb PE=1 SV=3		6.97088e+06	7.3161e+06		1.04952		0.952813
BDH_MOUSE	10	10	653.75	0.294123	0.120004	0.13767	38617	D-beta-hydroxybutyrate dehydrogenase, mitochondrial OS=Mus musculus OX=10090 GN=Bdh1 PE=1 SV=2		1.34831e+07	1.41575e+07		1.05002		0.952363
PACN2_MOUSE	2	2	66.96	0.362026	0.139299	0.111495	56140	Protein kinase C and casein kinase substrate in neurons protein 2 OS=Mus musculus OX=10090 GN=Pacsin2 PE=1 SV=1		502613	528163		1.05083		0.951625
ABC8B_MOUSE;ABCA5_MOUSE	14	14	856.3	0.785371	0.245709	0.0544623	184347	ATP-binding cassette sub-family A member 8-B OS=Mus musculus OX=10090 GN=Abca8b PE=1 SV=2		4.8291e+06	5.07463e+06		1.05084		0.951617
AT2B2_MOUSE	46	33	3217.47	0.343986	0.134255	0.117461	133701	Plasma membrane calcium-transporting ATPase 2 OS=Mus musculus OX=10090 GN=Atp2b2 PE=1 SV=2		5.87812e+07	6.18046e+07		1.05144		0.95108
VATB2_MOUSE	22	22	1733.4	0.477998	0.168238	0.0840664	56857	V-type proton ATPase subunit B, brain isoform OS=Mus musculus OX=10090 GN=Atp6v1b2 PE=1 SV=1		4.51942e+07	4.75805e+07		1.0528		0.949847
CADM3_MOUSE	9	9	847	0.382953	0.144424	0.105277	43337	Cell adhesion molecule 3 OS=Mus musculus OX=10090 GN=Cadm3 PE=1 SV=1		1.51639e+07	1.597e+07		1.05316		0.949526
F10A1_MOUSE	5	5	240.62	0.371324	0.141809	0.108645	41801	Hsc70-interacting protein OS=Mus musculus OX=10090 GN=St13 PE=1 SV=1		3.04839e+06	3.21527e+06		1.05474		0.948098
MIC19_MOUSE	4	4	288.81	0.640747	0.209745	0.0636272	26546	MICOS complex subunit Mic19 OS=Mus musculus OX=10090 GN=Chchd3 PE=1 SV=1		7.50115e+06	7.91913e+06		1.05572		0.947219
BBS4_MOUSE	15	15	1003.81	0.511214	0.177022	0.0786353	58788	Bardet-Biedl syndrome 4 protein homolog OS=Mus musculus OX=10090 GN=Bbs4 PE=1 SV=1		2.2455e+07	2.37139e+07		1.05606		0.946916
DNJA1_MOUSE	3	3	160.37	0.269891	0.113223	0.150068	45581	DnaJ homolog subfamily A member 1 OS=Mus musculus OX=10090 GN=Dnaja1 PE=1 SV=1		953000	1.00713e+06		1.0568		0.946249
TM9S2_MOUSE	8	8	727.42	0.25239	0.1084	0.16041	76364	Transmembrane 9 superfamily member 2 OS=Mus musculus OX=10090 GN=Tm9sf2 PE=1 SV=1		9.28429e+06	9.82294e+06		1.05802		0.945164
KCC2G_MOUSE	3	3	124.91	0.0421284	0.033972	0.678857	60254	Calcium/calmodulin-dependent protein kinase type II subunit gamma OS=Mus musculus OX=10090 GN=Camk2g PE=1 SV=1		4.87956e+06	5.16343e+06		1.05818		0.945023
NRX3A_MOUSE;NRX3B_MOUSE	21	21	1147.21	0.310092	0.124808	0.130514	175371	Neurexin-3 OS=Mus musculus OX=10090 GN=Nrxn3 PE=1 SV=2		8.96001e+06	9.48779e+06		1.0589		0.944373
MARH5_MOUSE	5	5	239.85	0.622631	0.205434	0.065257	31781	E3 ubiquitin-protein ligase MARCH5 OS=Mus musculus OX=10090 GN=March5 PE=1 SV=1		3.45713e+06	3.66086e+06		1.05893		0.944352
LNP_MOUSE	2	2	66.93	0.396764	0.148119	0.101537	47755	Endoplasmic reticulum junction formation protein lunapark OS=Mus musculus OX=10090 GN=Lnpk PE=1 SV=1		510453	540772		1.0594		0.943935
BAG5_MOUSE	2	2	82.72	0.496714	0.173174	0.0809063	51481	BAG family molecular chaperone regulator 5 OS=Mus musculus OX=10090 GN=Bag5 PE=1 SV=1		231135	245154		1.06066		0.942813
AT2B4_MOUSE	25	13	2091.83	0.0933354	0.0545969	0.394482	134125	Plasma membrane calcium-transporting ATPase 4 OS=Mus musculus OX=10090 GN=Atp2b4 PE=1 SV=1		1.45149e+07	1.54019e+07		1.06111		0.942413
MYEF2_MOUSE	5	5	235.17	0.928112	0.27806	0.050481	63482	Myelin expression factor 2 OS=Mus musculus OX=10090 GN=Myef2 PE=1 SV=1		1.55e+06	1.64891e+06		1.06381		0.940014
RS20_MOUSE	3	3	318.28	0.596833	0.198655	0.0678088	13478	40S ribosomal protein S20 OS=Mus musculus OX=10090 GN=Rps20 PE=1 SV=1		9.28129e+06	9.88229e+06		1.06475		0.939185
HEM6_MOUSE	2	2	116.96	0.842172	0.258968	0.0523632	50253	Oxygen-dependent coproporphyrinogen-III oxidase, mitochondrial OS=Mus musculus OX=10090 GN=Cpox PE=1 SV=2		152976	163015		1.06563		0.938415
GLRA3_MOUSE;GLRA4_MOUSE	3	3	159.36	0.65602	0.214006	0.0623494	54130	Glycine receptor subunit alpha-3 OS=Mus musculus OX=10090 GN=Glra3 PE=1 SV=2		1.63844e+06	1.74603e+06		1.06566		0.938382
NDUS3_MOUSE	7	7	713.82	0.495155	0.172903	0.0811594	30302	NADH dehydrogenase [ubiquinone] iron-sulfur protein 3, mitochondrial OS=Mus musculus OX=10090 GN=Ndufs3 PE=1 SV=2		1.68251e+07	1.79355e+07		1.066		0.938088
GBRG2_MOUSE	3	3	195.14	0.710999	0.228948	0.0584038	55633	Gamma-aminobutyric acid receptor subunit gamma-2 OS=Mus musculus OX=10090 GN=Gabrg2 PE=1 SV=3		937478	1.00002e+06		1.06672		0.937457
RTN1_MOUSE	5	5	334.12	0.334931	0.131654	0.120695	83863	Reticulon-1 OS=Mus musculus OX=10090 GN=Rtn1 PE=1 SV=1		6.20728e+06	6.63391e+06		1.06873		0.93569
NPTN_MOUSE	15	15	1217.41	0.033614	0.0304536	0.760421	44688	Neuroplastin OS=Mus musculus OX=10090 GN=Nptn PE=1 SV=3		6.96695e+07	7.45859e+07		1.07057		0.934083
P5CR2_MOUSE;P5CR1_MOUSE	4	4	206.4	0.639386	0.209609	0.0637453	33980	Pyrroline-5-carboxylate reductase 2 OS=Mus musculus OX=10090 GN=Pycr2 PE=1 SV=1		761872	817476		1.07298		0.931981
TMX4_MOUSE	2	2	88.28	0.271844	0.113705	0.148991	37507	Thioredoxin-related transmembrane protein 4 OS=Mus musculus OX=10090 GN=Tmx4 PE=1 SV=2		1.23444e+06	1.32519e+06		1.07351		0.931521
COX15_MOUSE	4	4	129.48	0.0719376	0.0462222	0.481465	46165	Cytochrome c oxidase assembly protein COX15 homolog OS=Mus musculus OX=10090 GN=Cox15 PE=1 SV=1		601290	645847		1.0741		0.93101
ARRC_MOUSE	3	3	192.46	0.818663	0.253027	0.0531441	42180	Arrestin-C OS=Mus musculus OX=10090 GN=Arr3 PE=1 SV=1		642949	691297		1.0752		0.930062
EFR3A_MOUSE	4	4	112.89	0.732006	0.233877	0.0571402	93466	Protein EFR3 homolog A OS=Mus musculus OX=10090 GN=Efr3a PE=1 SV=1		1.15068e+06	1.23784e+06		1.07575		0.929588
S13A5_MOUSE	2	2	70.71	0.670305	0.217704	0.0612292	64692	Solute carrier family 13 member 5 OS=Mus musculus OX=10090 GN=Slc13a5 PE=2 SV=1		302954	326198		1.07672		0.928743
ERC2_MOUSE	4	4	126.58	0.760975	0.239883	0.0555961	110742	ERC protein 2 OS=Mus musculus OX=10090 GN=Erc2 PE=1 SV=2		857487	923517		1.077		0.928502
ROM1_MOUSE	51	51	4168.65	0.379389	0.143569	0.106287	37755	Rod outer segment membrane protein 1 OS=Mus musculus OX=10090 GN=Rom1 PE=1 SV=1		1761178186	1899784761		1.0787		0.927041
MICU1_MOUSE	2	2	128.52	0.711127	0.228948	0.0583957	54661	Calcium uptake protein 1, mitochondrial OS=Mus musculus OX=10090 GN=Micu1 PE=1 SV=1		711481	767657		1.07896		0.926822
LGAT1_MOUSE	2	2	86.37	0.662233	0.215584	0.0618535	43402	Acyl-CoA:lysophosphatidylglycerol acyltransferase 1 OS=Mus musculus OX=10090 GN=Lpgat1 PE=1 SV=1		290244	313217		1.07915		0.926654
WDR1_MOUSE	8	8	385.45	0.262674	0.111087	0.154177	67049	WD repeat-containing protein 1 OS=Mus musculus OX=10090 GN=Wdr1 PE=1 SV=3		5.23099e+06	5.6515e+06		1.08039		0.925592
FRMD5_MOUSE	5	5	269.61	0.926128	0.277789	0.0505081	59173	FERM domain-containing protein 5 OS=Mus musculus OX=10090 GN=Frmd5 PE=1 SV=1		2.69096e+06	2.9101e+06		1.08144		0.924697
HNRPD_MOUSE;HNRDL_MOUSE	4	4	313.09	0.382526	0.144423	0.105397	38501	Heterogeneous nuclear ribonucleoprotein D0 OS=Mus musculus OX=10090 GN=Hnrnpd PE=1 SV=2		8.76231e+06	9.47684e+06		1.08155		0.924602
ARFRP_MOUSE	3	3	202.41	0.414934	0.152083	0.0970044	23101	ADP-ribosylation factor-related protein 1 OS=Mus musculus OX=10090 GN=Arfrp1 PE=1 SV=2		2.60646e+06	2.82176e+06		1.0826		0.923703
NECT1_MOUSE	7	7	349.22	0.160966	0.0794673	0.246602	57342	Nectin-1 OS=Mus musculus OX=10090 GN=Nectin1 PE=1 SV=3		4.61987e+06	5.01847e+06		1.08628		0.920572
FLOT2_MOUSE	2	2	67.95	0.731352	0.233874	0.0571776	47408	Flotillin-2 OS=Mus musculus OX=10090 GN=Flot2 PE=1 SV=2		174085	189125		1.08639		0.920479
COX1_MOUSE	4	4	151.52	0.875385	0.26675	0.0514599	56929	Cytochrome c oxidase subunit 1 OS=Mus musculus OX=10090 GN=Mtco1 PE=1 SV=2		2.84895e+06	3.10447e+06		1.08969		0.917693
ARF6_MOUSE	2	2	156.8	0.178306	0.0856731	0.224277	20183	ADP-ribosylation factor 6 OS=Mus musculus OX=10090 GN=Arf6 PE=1 SV=2		638855	696699		1.09054		0.916975
TCPQ_MOUSE	11	11	608.97	0.208374	0.0955279	0.193424	60088	T-complex protein 1 subunit theta OS=Mus musculus OX=10090 GN=Cct8 PE=1 SV=3		4.84721e+06	5.29292e+06		1.09195		0.915792
CATA_MOUSE	3	3	124.09	0.820816	0.253456	0.0530676	60043	Catalase OS=Mus musculus OX=10090 GN=Cat PE=1 SV=4		167421	182943		1.09272		0.915151
VATA_MOUSE	30	30	2151.98	0.0659958	0.0440475	0.512119	68625	V-type proton ATPase catalytic subunit A OS=Mus musculus OX=10090 GN=Atp6v1a PE=1 SV=2		5.19782e+07	5.68482e+07		1.09369		0.914334
TRFE_MOUSE	6	6	338.98	0.503141	0.174865	0.0798815	78841	Serotransferrin OS=Mus musculus OX=10090 GN=Tf PE=1 SV=1		1.14888e+06	1.25672e+06		1.09386		0.914192
S12A5_MOUSE;NOD2_MOUSE;S12A7_MOUSE	41	41	2867.34	0.0439658	0.0347088	0.662953	127615	Solute carrier family 12 member 5 OS=Mus musculus OX=10090 GN=Slc12a5 PE=1 SV=2		2.17932e+08	2.38542e+08		1.09457		0.913599
STXB5_MOUSE	10	10	478.32	0.0800751	0.049248	0.444557	129166	Syntaxin-binding protein 5 OS=Mus musculus OX=10090 GN=Stxbp5 PE=1 SV=3		3.72104e+06	4.08204e+06		1.09702		0.911564
PDE6A_MOUSE	90	59	5890.09	0.104695	0.0592976	0.359274	100321	Rod cGMP-specific 3',5'-cyclic phosphodiesterase subunit alpha OS=Mus musculus OX=10090 GN=Pde6a PE=2 SV=3		2.28749e+08	2.51001e+08		1.09728		0.911348
CA2D2_MOUSE	14	14	889	0.00720195	0.0148155	0.998826	131500	Voltage-dependent calcium channel subunit alpha-2/delta-2 OS=Mus musculus OX=10090 GN=Cacna2d2 PE=1 SV=1		8.68175e+06	9.52994e+06		1.0977		0.910997
ANXA5_MOUSE	7	7	569.92	0.809034	0.250868	0.0534992	35787	Annexin A5 OS=Mus musculus OX=10090 GN=Anxa5 PE=1 SV=1		5.32908e+06	5.85708e+06		1.09908		0.909853
TSN_MOUSE	2	2	102.1	0.639772	0.20963	0.0637117	26299	Translin OS=Mus musculus OX=10090 GN=Tsn PE=1 SV=1		873494	960041		1.09908		0.909851
DCPS_MOUSE	2	2	83.88	0.559286	0.189038	0.0720667	39078	m7GpppX diphosphatase OS=Mus musculus OX=10090 GN=Dcps PE=1 SV=1		164088	180347		1.09909		0.909843
IQEC1_MOUSE;IQEC2_MOUSE	8	8	504.6	0.180815	0.0865657	0.221357	108804	IQ motif and SEC7 domain-containing protein 1 OS=Mus musculus OX=10090 GN=Iqsec1 PE=1 SV=2		2.41609e+06	2.65725e+06		1.09981		0.909245
KHDR1_MOUSE	2	2	48.02	0.404998	0.14968	0.099431	48511	KH domain-containing, RNA-binding, signal transduction-associated protein 1 OS=Mus musculus OX=10090 GN=Khdrbs1 PE=1 SV=2		359441	395346		1.09989		0.909181
CNNM2_MOUSE	3	3	149.26	0.899575	0.272335	0.0509432	97612	Metal transporter CNNM2 OS=Mus musculus OX=10090 GN=Cnnm2 PE=1 SV=3		913963	1.00605e+06		1.10076		0.908464
GRIA1_MOUSE	3	3	112.46	0.390719	0.146439	0.103141	102303	Glutamate receptor 1 OS=Mus musculus OX=10090 GN=Gria1 PE=1 SV=1		1.08986e+06	1.20094e+06		1.10193		0.907503
PDXK_MOUSE	3	3	187.54	0.935003	0.279369	0.0503929	35278	Pyridoxal kinase OS=Mus musculus OX=10090 GN=Pdxk PE=1 SV=1		1.46337e+06	1.61641e+06		1.10458		0.905319
H11_MOUSE	3	3	307.95	0.902143	0.272988	0.0508951	21772	Histone H1.1 OS=Mus musculus OX=10090 GN=H1-1 PE=1 SV=2		817050	902568		1.10467		0.905251
MCU_MOUSE	7	7	402.39	0.490579	0.171847	0.0819128	39999	Calcium uniporter protein, mitochondrial OS=Mus musculus OX=10090 GN=Mcu PE=1 SV=2		4.34588e+06	4.80793e+06		1.10632		0.903898
RHOA_MOUSE	13	13	712.53	0.28254	0.116687	0.143345	22110	Transforming protein RhoA OS=Mus musculus OX=10090 GN=Rhoa PE=1 SV=1		4.10535e+07	4.54298e+07		1.1066		0.90367
APMAP_MOUSE	3	3	242.82	0.526524	0.180717	0.0763912	46576	Adipocyte plasma membrane-associated protein OS=Mus musculus OX=10090 GN=Apmap PE=1 SV=1		606321	671045		1.10675		0.903547
PROM1_MOUSE	21	21	1862.33	0.0380343	0.0325697	0.716453	98248	Prominin-1 OS=Mus musculus OX=10090 GN=Prom1 PE=1 SV=1		5.95538e+07	6.59584e+07		1.10754		0.902898
NACA_MOUSE	2	2	131.24	0.85237	0.261741	0.0520615	23370	Nascent polypeptide-associated complex subunit alpha OS=Mus musculus OX=10090 GN=Naca PE=1 SV=1		1.05441e+06	1.16813e+06		1.10785		0.90265
SAM50_MOUSE	11	11	877.78	0.26343	0.111285	0.153737	52230	Sorting and assembly machinery component 50 homolog OS=Mus musculus OX=10090 GN=Samm50 PE=1 SV=1		1.21055e+07	1.34134e+07		1.10805		0.90249
DPYL2_MOUSE	37	31	3298.19	0.0244833	0.0263258	0.860491	62638	Dihydropyrimidinase-related protein 2 OS=Mus musculus OX=10090 GN=Dpysl2 PE=1 SV=2		8.89939e+07	9.87316e+07		1.10942		0.901372
TADBP_MOUSE	4	4	333.68	0.29987	0.121801	0.135011	44918	TAR DNA-binding protein 43 OS=Mus musculus OX=10090 GN=Tardbp PE=1 SV=1		1.68362e+06	1.86935e+06		1.11031		0.900645
CATB_MOUSE	4	4	132.82	0.208592	0.0955279	0.19323	38168	Cathepsin B OS=Mus musculus OX=10090 GN=Ctsb PE=1 SV=2		1.14222e+06	1.26882e+06		1.11084		0.900223
NCAM2_MOUSE	15	15	1096.24	0.0581512	0.0407769	0.558346	93944	Neural cell adhesion molecule 2 OS=Mus musculus OX=10090 GN=Ncam2 PE=1 SV=1		2.30156e+07	2.55713e+07		1.11104		0.900055
TPPP_MOUSE	2	2	150.96	0.875646	0.26675	0.0514537	23731	Tubulin polymerization-promoting protein OS=Mus musculus OX=10090 GN=Tppp PE=1 SV=1		254965	283360		1.11137		0.899791
RL35A_MOUSE	2	2	90.43	0.205056	0.0943637	0.196432	12660	60S ribosomal protein L35a OS=Mus musculus OX=10090 GN=Rpl35a PE=1 SV=2		4.10187e+06	4.55893e+06		1.11143		0.899745
SYWC_MOUSE	2	2	111.31	0.403268	0.149206	0.0998662	54893	Tryptophan--tRNA ligase, cytoplasmic OS=Mus musculus OX=10090 GN=Wars PE=1 SV=2		274693	305442		1.11194		0.899328
DDAH1_MOUSE	6	6	443.79	0.0431573	0.0344278	0.669878	31760	N(G),N(G)-dimethylarginine dimethylaminohydrolase 1 OS=Mus musculus OX=10090 GN=Ddah1 PE=1 SV=3		6.50369e+06	7.23446e+06		1.11236		0.898987
NONO_MOUSE	4	4	234.45	0.00637398	0.0143096	0.999513	54620	Non-POU domain-containing octamer-binding protein OS=Mus musculus OX=10090 GN=Nono PE=1 SV=3		1.80548e+06	2.00887e+06		1.11265		0.898752
CMC1_MOUSE;CMC2_MOUSE	35	35	2127.47	0.402539	0.149103	0.100051	74922	Calcium-binding mitochondrial carrier protein Aralar1 OS=Mus musculus OX=10090 GN=Slc25a12 PE=1 SV=1		6.52733e+07	7.26852e+07		1.11355		0.898027
SYT1_MOUSE	25	25	2148.83	0.281355	0.116488	0.14395	47730	Synaptotagmin-1 OS=Mus musculus OX=10090 GN=Syt1 PE=1 SV=1		2.76677e+08	3.08178e+08		1.11386		0.897782
LDHA_MOUSE;LDHC_MOUSE	21	21	1372.53	0.139044	0.0719033	0.281506	36817	L-lactate dehydrogenase A chain OS=Mus musculus OX=10090 GN=Ldha PE=1 SV=3		7.81322e+07	8.70303e+07		1.11389		0.897758
SEPT6_MOUSE	7	7	496.53	0.129774	0.0684956	0.299186	50044	Septin-6 OS=Mus musculus OX=10090 GN=Septin6 PE=1 SV=4		5.37094e+06	5.98931e+06		1.11513		0.896754
GHITM_MOUSE	4	4	180.79	0.1913	0.0897741	0.209889	37421	Growth hormone-inducible transmembrane protein OS=Mus musculus OX=10090 GN=Ghitm PE=1 SV=1		5.21442e+06	5.81636e+06		1.11544		0.896511
RL12_MOUSE	7	7	577.53	0.228409	0.101207	0.176955	17965	60S ribosomal protein L12 OS=Mus musculus OX=10090 GN=Rpl12 PE=1 SV=2		1.58029e+07	1.76314e+07		1.11571		0.896294
RO60_MOUSE	2	2	110.82	0.251216	0.1084	0.161152	60826	60 kDa SS-A/Ro ribonucleoprotein OS=Mus musculus OX=10090 GN=RO60 PE=1 SV=1		182058	203162		1.11592		0.896119
AGRL2_MOUSE	4	4	145.28	0.530132	0.18143	0.0758841	168752	Adhesion G protein-coupled receptor L2 OS=Mus musculus OX=10090 GN=Adgrl2 PE=1 SV=3		388723	433838		1.11606		0.896009
CAZA1_MOUSE	3	3	122.77	0.469598	0.16625	0.085575	33090	F-actin-capping protein subunit alpha-1 OS=Mus musculus OX=10090 GN=Capza1 PE=1 SV=4		2.29472e+06	2.56314e+06		1.11697		0.895277
SCAM3_MOUSE	3	3	131.5	0.0495726	0.0373062	0.617946	38832	Secretory carrier-associated membrane protein 3 OS=Mus musculus OX=10090 GN=Scamp3 PE=1 SV=3		1.69194e+06	1.89053e+06		1.11738		0.894953
LSAMP_MOUSE	10	10	711.57	0.116235	0.0636234	0.329065	38462	Limbic system-associated membrane protein OS=Mus musculus OX=10090 GN=Lsamp PE=1 SV=1		4.63936e+07	5.18584e+07		1.11779		0.89462
ANO2_MOUSE	8	8	316.32	0.392544	0.146874	0.102651	114689	Anoctamin-2 OS=Mus musculus OX=10090 GN=Ano2 PE=1 SV=2		2.28178e+06	2.55293e+06		1.11883		0.893787
ARL6_MOUSE	8	8	500.41	0.878025	0.26704	0.0513978	21117	ADP-ribosylation factor-like protein 6 OS=Mus musculus OX=10090 GN=Arl6 PE=1 SV=1		6.4276e+06	7.19908e+06		1.12003		0.892837
NDUS2_MOUSE	17	17	1150.61	0.484848	0.170019	0.0828784	52991	NADH dehydrogenase [ubiquinone] iron-sulfur protein 2, mitochondrial OS=Mus musculus OX=10090 GN=Ndufs2 PE=1 SV=1		2.31534e+07	2.59433e+07		1.1205		0.892461
NFASC_MOUSE	19	19	985.9	0.0614366	0.0420444	0.538116	138688	Neurofascin OS=Mus musculus OX=10090 GN=Nfasc PE=1 SV=1		9.64208e+06	1.08041e+07		1.12051		0.892447
PTPRD_MOUSE	6	6	264.5	0.372336	0.141931	0.108344	215472	Receptor-type tyrosine-protein phosphatase delta OS=Mus musculus OX=10090 GN=Ptprd PE=1 SV=3		1.31598e+06	1.475e+06		1.12083		0.892193
TOM40_MOUSE	2	2	135.6	0.521969	0.179969	0.0770431	38270	Mitochondrial import receptor subunit TOM40 homolog OS=Mus musculus OX=10090 GN=Tomm40 PE=1 SV=3		1.49391e+06	1.67989e+06		1.1245		0.889286
GNAI1_MOUSE	15	4	894.44	0.145066	0.0737478	0.271034	40905	Guanine nucleotide-binding protein G(i) subunit alpha-1 OS=Mus musculus OX=10090 GN=Gnai1 PE=1 SV=1		6.58422e+06	7.41005e+06		1.12543		0.888553
RAB35_MOUSE	8	6	529.4	0.14103	0.0727039	0.277971	23296	Ras-related protein Rab-35 OS=Mus musculus OX=10090 GN=Rab35 PE=1 SV=1		6.18046e+06	6.95587e+06		1.12546		0.888525
EF2_MOUSE	9	9	481.83	0.520207	0.179668	0.0772987	96222	Elongation factor 2 OS=Mus musculus OX=10090 GN=Eef2 PE=1 SV=2		2.97251e+06	3.34635e+06		1.12577		0.888282
NOMO1_MOUSE	13	13	641.05	0.31695	0.1268	0.127653	134362	Nodal modulator 1 OS=Mus musculus OX=10090 GN=Nomo1 PE=1 SV=1		3.42902e+06	3.86178e+06		1.1262		0.887938
FAS_MOUSE	8	8	306.54	0.601007	0.199787	0.0673765	274994	Fatty acid synthase OS=Mus musculus OX=10090 GN=Fasn PE=1 SV=2		896802	1.01102e+06		1.12736		0.88703
BCAT1_MOUSE	3	3	93.79	0.401831	0.149006	0.100231	43334	Branched-chain-amino-acid aminotransferase, cytosolic OS=Mus musculus OX=10090 GN=Bcat1 PE=1 SV=2		1.13559e+06	1.28128e+06		1.12829		0.886295
ECHB_MOUSE	7	7	361.23	0.460425	0.164052	0.0872911	51639	Trifunctional enzyme subunit beta, mitochondrial OS=Mus musculus OX=10090 GN=Hadhb PE=1 SV=1		1.8088e+06	2.04093e+06		1.12833		0.886265
NDUBB_MOUSE	8	8	380.65	0.281752	0.116507	0.143747	17490	NADH dehydrogenase [ubiquinone] 1 beta subcomplex subunit 11, mitochondrial OS=Mus musculus OX=10090 GN=Ndufb11 PE=1 SV=2		1.02339e+07	1.15526e+07		1.12885		0.885855
LAT1_MOUSE	4	4	271.55	0.192965	0.0901103	0.208169	56520	Large neutral amino acids transporter small subunit 1 OS=Mus musculus OX=10090 GN=Slc7a5 PE=1 SV=2		6.27666e+06	7.0877e+06		1.12921		0.885571
VAMP2_MOUSE;VAMP3_MOUSE;SPA3M_MOUSE	10	10	1079.46	0.00153216	0.00874507	1	12740	Vesicle-associated membrane protein 2 OS=Mus musculus OX=10090 GN=Vamp2 PE=1 SV=2		1.13856e+08	1.28582e+08		1.12934		0.885473
VDAC3_MOUSE	12	12	1105.98	0.229947	0.101394	0.175799	31076	Voltage-dependent anion-selective channel protein 3 OS=Mus musculus OX=10090 GN=Vdac3 PE=1 SV=1		7.24915e+07	8.19478e+07		1.13045		0.884606
KCTD8_MOUSE	5	5	270.35	0.0554216	0.0397339	0.576196	53306	BTB/POZ domain-containing protein KCTD8 OS=Mus musculus OX=10090 GN=Kctd8 PE=1 SV=1		3.50727e+06	3.96512e+06		1.13054		0.88453
KCND3_MOUSE	6	6	239.02	0.31814	0.127089	0.127169	74327	Potassium voltage-gated channel subfamily D member 3 OS=Mus musculus OX=10090 GN=Kcnd3 PE=1 SV=1		1.78528e+06	2.0199e+06		1.13142		0.883843
AP3D1_MOUSE	6	6	402.65	0.434679	0.156982	0.0925246	136193	AP-3 complex subunit delta-1 OS=Mus musculus OX=10090 GN=Ap3d1 PE=1 SV=1		909246	1.02884e+06		1.13153		0.883761
ATPD_MOUSE	8	8	746.87	0.0630077	0.0428918	0.528896	17589	ATP synthase subunit delta, mitochondrial OS=Mus musculus OX=10090 GN=Atp5f1d PE=1 SV=1		3.4423e+07	3.89592e+07		1.13178		0.883565
ADT1_MOUSE	44	15	3045.42	0.00106919	0.00806813	1	33111	ADP/ATP translocase 1 OS=Mus musculus OX=10090 GN=Slc25a4 PE=1 SV=4		2.66777e+08	3.02326e+08		1.13325		0.882415
GLRB_MOUSE	5	5	246.11	0.0478129	0.0364776	0.631519	56656	Glycine receptor subunit beta OS=Mus musculus OX=10090 GN=Glrb PE=1 SV=2		2.17854e+06	2.4698e+06		1.13369		0.882072
GNAZ_MOUSE	12	12	949.51	0.344068	0.134255	0.117433	41337	Guanine nucleotide-binding protein G(z) subunit alpha OS=Mus musculus OX=10090 GN=Gnaz PE=1 SV=4		1.99797e+07	2.26659e+07		1.13445		0.881484
ARVC_MOUSE	8	8	435.54	0.0645401	0.0434083	0.520171	105572	Armadillo repeat protein deleted in velo-cardio-facial syndrome homolog OS=Mus musculus OX=10090 GN=Arvcf PE=1 SV=2		3.18687e+06	3.61811e+06		1.13532		0.880809
SFXN1_MOUSE	6	6	406.61	0.185758	0.0881288	0.215809	35911	Sideroflexin-1 OS=Mus musculus OX=10090 GN=Sfxn1 PE=1 SV=3		1.05632e+07	1.20451e+07		1.14029		0.876973
AL1A1_MOUSE;AL1A7_MOUSE	10	10	566.08	0.00478038	0.0133043	0.999962	55060	Retinal dehydrogenase 1 OS=Mus musculus OX=10090 GN=Aldh1a1 PE=1 SV=5		3.64879e+06	4.16226e+06		1.14072		0.876636
NEGR1_MOUSE	12	12	1285.93	0.0322817	0.0299383	0.774337	38560	Neuronal growth regulator 1 OS=Mus musculus OX=10090 GN=Negr1 PE=1 SV=1		2.39899e+07	2.74045e+07		1.14234		0.875399
RALB_MOUSE	5	5	280.14	0.0132442	0.0191544	0.974246	23449	Ras-related protein Ral-B OS=Mus musculus OX=10090 GN=Ralb PE=1 SV=1		7.63802e+06	8.72662e+06		1.14252		0.875256
ALG1_MOUSE	2	2	80.1	0.705633	0.227731	0.0587471	55294	Chitobiosyldiphosphodolichol beta-mannosyltransferase OS=Mus musculus OX=10090 GN=Alg1 PE=1 SV=3		92556.6	105771		1.14277		0.875066
TPRGL_MOUSE	3	3	113.89	0.591189	0.197809	0.0684058	30023	Tumor protein p63-regulated gene 1-like protein OS=Mus musculus OX=10090 GN=Tprg1l PE=1 SV=1		539907	617148		1.14306		0.874843
E41L2_MOUSE	39	39	3635.33	0.0365704	0.0318497	0.730629	110386	Band 4.1-like protein 2 OS=Mus musculus OX=10090 GN=Epb41l2 PE=1 SV=2		1.47406e+08	1.68581e+08		1.14365		0.874392
GPM6B_MOUSE	5	5	362.84	0.0254339	0.0268206	0.849714	36984	Neuronal membrane glycoprotein M6-b OS=Mus musculus OX=10090 GN=Gpm6b PE=1 SV=2		2.61491e+07	2.99202e+07		1.14422		0.873961
TKT_MOUSE;TKTL2_MOUSE	14	14	1126.13	0.0696951	0.045316	0.492634	68272	Transketolase OS=Mus musculus OX=10090 GN=Tkt PE=1 SV=1		2.22122e+07	2.54308e+07		1.1449		0.873436
GLSK_MOUSE	13	13	897.45	0.172481	0.0836633	0.231341	74771	Glutaminase kidney isoform, mitochondrial OS=Mus musculus OX=10090 GN=Gls PE=1 SV=1		9.23472e+06	1.05817e+07		1.14586		0.872704
41_MOUSE;AGM1_MOUSE	22	22	1417.93	0.0487868	0.0369661	0.623946	96309	Protein 4.1 OS=Mus musculus OX=10090 GN=Epb41 PE=1 SV=2		1.74136e+07	1.99603e+07		1.14624		0.872414
ARL8B_MOUSE	7	7	327.5	0.0110329	0.0178032	0.987685	21753	ADP-ribosylation factor-like protein 8B OS=Mus musculus OX=10090 GN=Arl8b PE=1 SV=1		8.5901e+06	9.85859e+06		1.14767		0.871332
PP2BC_MOUSE	5	3	234.8	0.313467	0.125862	0.129091	59403	Serine/threonine-protein phosphatase 2B catalytic subunit gamma isoform OS=Mus musculus OX=10090 GN=Ppp3cc PE=1 SV=1		661473	759792		1.14864		0.870597
GLBL2_MOUSE	6	6	265.83	0.266393	0.11218	0.152033	72304	Beta-galactosidase-1-like protein 2 OS=Mus musculus OX=10090 GN=Glb1l2 PE=1 SV=1		2.00563e+06	2.30705e+06		1.15029		0.869349
ARM10_MOUSE	6	6	290.2	0.0762639	0.0479641	0.461174	33632	Armadillo repeat-containing protein 10 OS=Mus musculus OX=10090 GN=Armc10 PE=1 SV=1		2.0434e+06	2.35577e+06		1.15287		0.867403
ATAD1_MOUSE	6	6	325.77	0.245011	0.106561	0.165182	41060	ATPase family AAA domain-containing protein 1 OS=Mus musculus OX=10090 GN=Atad1 PE=1 SV=1		8.13421e+06	9.38359e+06		1.1536		0.866855
ERLN2_MOUSE;ERLN1_MOUSE	14	14	930.77	0.0565298	0.0400901	0.568831	38077	Erlin-2 OS=Mus musculus OX=10090 GN=Erlin2 PE=1 SV=1		1.59041e+07	1.8349e+07		1.15373		0.866757
FYN_MOUSE	3	3	111.92	0.0181836	0.0225853	0.930008	61150	Tyrosine-protein kinase Fyn OS=Mus musculus OX=10090 GN=Fyn PE=1 SV=4		962509	1.11175e+06		1.15505		0.865763
GBRA1_MOUSE;GBRA5_MOUSE	4	4	223.96	0.159071	0.0787661	0.249294	51949	Gamma-aminobutyric acid receptor subunit alpha-1 OS=Mus musculus OX=10090 GN=Gabra1 PE=1 SV=1		3.27256e+06	3.78051e+06		1.15522		0.865638
ATLA1_MOUSE	2	2	117.07	0.289254	0.118722	0.140003	63736	Atlastin-1 OS=Mus musculus OX=10090 GN=Atl1 PE=1 SV=1		436561	504524		1.15568		0.865292
HM13_MOUSE	2	2	69.64	0.201411	0.0932678	0.199837	42006	Minor histocompatibility antigen H13 OS=Mus musculus OX=10090 GN=Hm13 PE=1 SV=1		573427	663688		1.15741		0.864001
NRCAM_MOUSE	5	5	351.8	0.276265	0.114809	0.146608	139290	Neuronal cell adhesion molecule OS=Mus musculus OX=10090 GN=Nrcam PE=1 SV=2		1.24327e+06	1.43936e+06		1.15772		0.863765
GDIR1_MOUSE	4	4	175.21	0.0224239	0.0253416	0.883802	23450	Rho GDP-dissociation inhibitor 1 OS=Mus musculus OX=10090 GN=Arhgdia PE=1 SV=3		2.94603e+06	3.41326e+06		1.1586		0.863112
RPN1_MOUSE	13	13	848.91	0.0315362	0.029599	0.782248	68657	Dolichyl-diphosphooligosaccharide--protein glycosyltransferase subunit 1 OS=Mus musculus OX=10090 GN=Rpn1 PE=1 SV=1		7.52168e+06	8.71467e+06		1.15861		0.863105
VAMP7_MOUSE	3	3	102.02	0.358074	0.138178	0.112751	25293	Vesicle-associated membrane protein 7 OS=Mus musculus OX=10090 GN=Vamp7 PE=1 SV=1		280066	324817		1.15978		0.86223
TCAL5_MOUSE;TCAL3_MOUSE	2	2	137.81	0.541593	0.184371	0.0743254	22082	Transcription elongation factor A protein-like 5 OS=Mus musculus OX=10090 GN=Tceal5 PE=1 SV=1		1.22556e+06	1.4216e+06		1.15996		0.862101
LTOR2_MOUSE	2	2	99.47	0.0444151	0.0347434	0.659153	13586	Ragulator complex protein LAMTOR2 OS=Mus musculus OX=10090 GN=Lamtor2 PE=1 SV=1		470346	545744		1.1603		0.861844
QCR2_MOUSE	22	22	1507.58	0.177884	0.0855322	0.224775	48262	Cytochrome b-c1 complex subunit 2, mitochondrial OS=Mus musculus OX=10090 GN=Uqcrc2 PE=1 SV=1		9.13836e+07	1.06234e+08		1.16251		0.860211
SC6A6_MOUSE	4	4	175.13	0.0938719	0.0546701	0.392676	70893	Sodium- and chloride-dependent taurine transporter OS=Mus musculus OX=10090 GN=Slc6a6 PE=1 SV=2		1.38453e+07	1.611e+07		1.16357		0.859422
VPS45_MOUSE	4	4	157.31	0.303976	0.122885	0.133169	65411	Vacuolar protein sorting-associated protein 45 OS=Mus musculus OX=10090 GN=Vps45 PE=1 SV=1		468936	545692		1.16368		0.859342
K1549_MOUSE	6	6	216.73	0.314188	0.125999	0.128791	209719	UPF0606 protein KIAA1549 OS=Mus musculus OX=10090 GN=Kiaa1549 PE=1 SV=3		1.04024e+06	1.21145e+06		1.16458		0.858678
CNTN1_MOUSE	25	25	1847.44	0.0564907	0.0400901	0.569088	114172	Contactin-1 OS=Mus musculus OX=10090 GN=Cntn1 PE=1 SV=1		3.37867e+07	3.93875e+07		1.16577		0.857801
VATL_MOUSE	11	11	556.56	0.122756	0.0659971	0.314009	15798	V-type proton ATPase 16 kDa proteolipid subunit OS=Mus musculus OX=10090 GN=Atp6v0c PE=1 SV=1		3.27424e+07	3.82097e+07		1.16698		0.856912
EPHB2_MOUSE;EPHB1_MOUSE;EPHA2_MOUSE	11	11	738.8	0.035619	0.0315168	0.740049	111311	Ephrin type-B receptor 2 OS=Mus musculus OX=10090 GN=Ephb2 PE=1 SV=3		6.76494e+06	7.89903e+06		1.16764		0.856427
CDC42_MOUSE;RHOQ_MOUSE	6	6	557.98	0.336965	0.132026	0.119954	21587	Cell division control protein 42 homolog OS=Mus musculus OX=10090 GN=Cdc42 PE=1 SV=2		1.14293e+07	1.33651e+07		1.16937		0.855162
GNA11_MOUSE;GNA14_MOUSE	12	6	782.64	0.00795129	0.0154044	0.997778	42283	Guanine nucleotide-binding protein subunit alpha-11 OS=Mus musculus OX=10090 GN=Gna11 PE=1 SV=1		9.02835e+06	1.05587e+07		1.1695		0.855066
BIP_MOUSE	22	20	2036.77	0.109647	0.0609715	0.345702	72492	Endoplasmic reticulum chaperone BiP OS=Mus musculus OX=10090 GN=Hspa5 PE=1 SV=3		6.00114e+07	7.02226e+07		1.17016		0.854587
PLCH2_MOUSE;PLCH1_MOUSE	2	2	70.35	0.675891	0.218877	0.06081	165848	1-phosphatidylinositol 4,5-bisphosphate phosphodiesterase eta-2 OS=Mus musculus OX=10090 GN=Plch2 PE=1 SV=2		91205.2	106748		1.17041		0.8544
PLXA4_MOUSE	3	3	135.82	0.0241474	0.0263258	0.864301	215787	Plexin-A4 OS=Mus musculus OX=10090 GN=Plxna4 PE=1 SV=3		667058	780851		1.17059		0.85427
THY1_MOUSE	5	5	552.36	0.00700734	0.0146716	0.999027	18297	Thy-1 membrane glycoprotein OS=Mus musculus OX=10090 GN=Thy1 PE=1 SV=1		7.97191e+07	9.33224e+07		1.17064		0.854233
RPGF4_MOUSE	4	4	125.48	0.156131	0.0777157	0.253582	116444	Rap guanine nucleotide exchange factor 4 OS=Mus musculus OX=10090 GN=Rapgef4 PE=1 SV=1		480772	563023		1.17108		0.853912
SRP54_MOUSE	3	3	153.8	0.114229	0.0627841	0.333969	55969	Signal recognition particle 54 kDa protein OS=Mus musculus OX=10090 GN=Srp54 PE=1 SV=2		789363	924576		1.17129		0.853757
H4_MOUSE	4	4	295.8	0.192875	0.0901103	0.208262	11360	Histone H4 OS=Mus musculus OX=10090 GN=H4c1 PE=1 SV=2		6.31757e+06	7.40085e+06		1.17147		0.853629
ACLY_MOUSE	9	9	466.31	0.0741239	0.04718	0.471012	120564	ATP-citrate synthase OS=Mus musculus OX=10090 GN=Acly PE=1 SV=1		3.00707e+06	3.52434e+06		1.17202		0.85323
RPN2_MOUSE	10	10	888.86	0.100545	0.0574983	0.371435	69134	Dolichyl-diphosphooligosaccharide--protein glycosyltransferase subunit 2 OS=Mus musculus OX=10090 GN=Rpn2 PE=1 SV=1		4.70614e+06	5.51621e+06		1.17213		0.853148
GLGB_MOUSE	2	2	142.35	0.563817	0.190376	0.0715156	80769	1,4-alpha-glucan-branching enzyme OS=Mus musculus OX=10090 GN=Gbe1 PE=1 SV=1		456313	534929		1.17229		0.853034
[truncated: 494 more rows]
