# Supplementary material for: Ciliary tip actin dynamics regulate photoreceptor outer segment integrity
Source: Nat Commun. 2024 May 21;15:4316. doi: 10.1038/s41467-024-48639-w (PMC11109262; doi:10.1038/s41467-024-48639-w)
Supplement: Supplementary file 13 — Source Data [file 41467_2024_48639_MOESM13_ESM.xlsx]

## Sheet: Fig 3 - OS length and PRCD WB
TEM OS length measurements
WT 1	WT 2	WT 3	Mut 1	Mut 2	Mut 3	Mut 4
19.013	19.0733	19.2304	15.445	17.935	9.99824	14.9136
18.889	18.4304	17.2196	14.584	16.174	10.8478	15.7264
19.514	19.2145	17.8985	16.282	17.759	10.6208	17.0434
19.683	18.4204	18.3515	15.186	16.673	10.1574	17.6332
20.384	19.4441	19.6682	16.723	18.291	9.4804	15.503
18.871	19.3131	19.2416	17.524	15.154	10.3003	17.609
20.908	19.1014	21.8956	17.447	16.709	10.1362	17.7852
18.371	18.1487	18.8437	16.492	15.162	10.7148	17.6743
23.417	19.7592	19.0455	17.151	13.18	11.6574	18.3427
24.313	20.3376	19.9975	16.84	16.986	10.5994	18.2088
23.616	19.8678	19.6888	17.331	12.32	9.78267	15.1557
24.508	21.3757	19.2067	17.576	15.942	9.84658	16.4766
22.273	21.3884	19.7289		14.39	9.88966	14.7107
20.094	19.7895	19.9716		15.027	9.3403	18.2199
17.746	18.9096	20.5447		14.837	8.59606	17.835
18.875	19.2277	21.3094		15.504	8.09048	17.5795
	19.8104	20.5558			9.07492	17.1469
	21.0848	19.2265			10.8944
	20.5385	21.2484			10.1046
	20.2347	23.449			9.73623
	20.3647	21.5411
	18.2699	21.679
	19.0707	19.3737
	17.611	20.0964
	17.9129	23.0262
	20.4509	21.5969
	19.7754	19.3946
	19.0378	21.865
	19.2934	22.9501
	17.5344	22.6584
	19.4606
	18.9874
Western blot pixel intensity measurements
	PRCD	aTub	PRCD / aTub ratio
WT	18968.3	19905.5	0.95292
WT	14407.3	17115.5	0.841768
WT	15405.4	20292.7	0.759158
mut	9374.28	17035.4	0.550284
mut	7691.74	19562	0.393198
mut	8493.95	20715.1	0.410037
Raw blots from Fig 3d showing ladder on left, PRCD in middle and aTub on right.

## Sheet: Fig 4 - cofilin WB measurements
Western blot pixel intensity measurements - Ratio of phospho Cof / total Cof
WT	Mutant
0.483186	0.502462
0.463579	0.59254
0.3259	0.522361
0.39613	0.563384
0.424465	0.502456
	0.596522
	0.554375
Raw blots from Fig 4b showing ladder on left, phospho cofilin in middle and total cofilin on right.
Raw blots from Fig 4b showing ladder on left, phospho cofilin in middle and total cofilin on right.
Raw CoIP blot from Fig 4d with ladder on left, GT335 labelling in middle and cofilin labelling on right

## Sheet: Fig 5- CryoET actin measurement
CryoET actin filament length measurements
WT 1	WT 2	WT 3	WT 4		Mutant 1	Mutant 2	Mutant 3	Mutant 4
60	50	70	70		150	150	166	158
60	50	75	80		150	180	192	163
60	60	80	80		160	180	212	177
75	65	80	86		180	200	213	190
80	70	90	100		200	230	224	193
80	70	90	100		200	230	246	197
80	80	100	100		220	250	258	197
80	80	100	120		250	250	259	247
90	100	120	120		270	280	265	253
100	100	120	140		300	300	265	270
100	100	130	140		360	300	310	300
100	150	130	150		370	300	331	330
100	150	140	180			320
130	150	150	190			400

## Sheet: Fig 6 - TEM vesicle counts
TEM vesicle counts
Cytochalasin treatment
WT 1 - no treatment	WT 2 - no treatment	WT 3 - no treatment	Mutant 1 - sham treatment	Mutant 2 - sham treatment	Mutant 3 - sham treatment	Mutant 1 - cytochalasin	Mutant 2 - cytochalasin	Mutant 3 - cytochalasin
1	2	4	40	16	47	11	9	8
0	0	2	24	32	15	7	3	6
1	3	3	18	29	16	8	2	4
4	2	1	33	36	26	8	2	5
5	1	6	10	18	14	4	3	5
3	2	6	52	20	18	11	5	2
3	2	2	65	49	13	7	9	1
4	2	1	67	12	17	2	7	4
	1	5	56	30	19	15	4	2
	3		52	21	46	4	4	9
	1		53	37		7	6	5
	0		22
	1
	3
	5
	4
	1
	2
	4
	0
	2
LIMKi treatment
Mutant 1 - sham treatment	Mutant 2 - sham treatment	Mutant 3 - sham treatment		Mutant 1 - LIMKi	Mutant 2 - LIMKi	Mutant 3 - LIMKi
28	15	42		8	13	2
10	15	32		10	1	2
7	7	37		1	3	0
19	24	19		5	5	2
32	19	22		6	1	5
17	12	28		2	4	2
35	14	12		17	1	3
30	6	19		1	1	5
18	18	30		2	0	4
20	28	21		1	0	4
39	25	22		3	5	2
14	19	23		7	3	3
34	18	23		1	4	2
41	19	24		3	9	29
32	7	26		3	4	3
12	26	21		19	1
47	17	31		6	1
42	17	16		2	2
48	32			21	4
33	29			8	4
13	21			9	3
25	21			9	2
25	15			8	2
35	29			3	5
32	32			1	10
26	26			7	4
16	35			3
12	24			7
46	65			5
32	35			5
25	40			9
	66			5
	30			11
	10			3
	38			7
	36			4
	41			19
	32			6
	29			9
	39			6
	27			6
	13			3
	34
	36
	39
	14
	16
	23
	26

## Sheet: Supp fig 2 - GT335 blot
Raw GT335 blot from Supplementary Figure 2b with ladder on left

## Sheet: Supp fig 3 & 4 - spider plots
Spider plots of ONL thickness
	ORFd5 data
		Wild Type			ORFd5 Mutant
	-3	3.6	5.2	5.4	4.4	5.8	4.2
	-2	8.2	7.4	9.8	8.8	5.6	6.6
	-1	8.4	7.8	7.2	5.6	8.4	5.6
	0	0	0	0	0	0	0
	1	8.6	8	10.2	5.2	10.4	5.6
	2	8.8	9.4	8.6	4.6	7	7.4
	3	5.2	5.2	5.6	4.6	5.6	7.4
	Ex3d8 data
		Wild Type			Ex3d8 mutant
	-3	6.8	4.8	6.8	4.8	4.4	3.8
	-2	9.8	7	8.4	6.8	6.2	6.2
	-1	8.2	7.8	9	4.8	6	7.2
	0	0	0	0	0	0	0
	1	11	11	9.2	3.6	6.8	5.6
	2	13.2	7.2	7.2	4.4	5.4	6.4
	3	6.2	4.4	5.4	4.4	5.2	3.2

## Sheet: Supp fig 3 and 5 - ERG data
ERG data - supplementary figure 5
ORFd5 data								Ex3d8 data
6 month Scotopic ERG a wave			6 month Photopic ERG a wave					6 month Scotopic ERG a wave			6 month Photopic ERG a wave
WT	Mutant		WT	Mutant				WT	Mutant		WT	Mutant
10.2565	9.7507		135.9	275.7				157.905	160.712		59.2	20.7
8.8796	11.0714		126	158.4				139.084	140.296		65	30.8
17.2534	11.4086		147.8	198.6				184.829	126.834		41.4	44.3
17.0567	7.0531		176	107.5				143.55	141.189		37.3	47.9
11.24	10.6218		170.4	162.3				154.715	82.3		38.3	26.1
9.5821	11.1838		144.6	169.2				182.8	198.7		59.7	33.7
10.6807	8.1577		182.767	114.002				129.2	186.5		33.2	21
14.1288	14.7		128.65	123.186				172.36	131.3		44.8
14.3	7.5		158.631	152.179				138.26	282.9
10.5	9.5		130.928	145.197				97.34	139.035
	14.9		142.325	132.673				178.327	160.89
	12.9		162.46	140.111				186.62	171.972
			135.219	126.435				195.92	173.213
			160.387	109.458				130.433	154.225
				109.36				149.265	173.368
				99.2922
				123.967
				100.773
12 month Scotopic ERG a wave			12 month Photopic ERG a wave					12 month Scotopic ERG a wave			12 month Photopic ERG a wave
WT	Mutant		WT	Mutant				WT	Mutant		Wt	Mutant
25.2	32.1		83.4771	139.04				125.8	155.2		46.7	32.5
34.8	26.7		155.842	92.9005				147.1	136.9		32.5	25.5
21.9	24.9		203.581	131.75				93.2	119.3		31.6	18.6
25.1	24		169.266	102.146				103.2	82.8		44.2	28.4
27.9072	31.7		171.1	140.906				175.4	104.2		43.2	26.9
25.5816	25.2		135	94.6785				140.1	97.9		38.7	23.1
	22.23			151.8
	33.7212			140.5
	20.6568			127.7
	28.5912			117.5
	23.3244			195.1
	12.7908			113.9
				172.6
				173.8
				115.8
				146.1
18 month Scotopic ERG a wave			18 month Photopic ERG a wave					18 month Scotopic ERG a wave			18 month Photopic ERG a wave
WT	Mutant		WT	Mutant				WT	Mutant		WT	Mutant
93.0176	52.9072		27.5	33.9				97.8	26.8		35.1	24.5
79.12	37.2896		42.7	19.8				174.7	59.7		35.2	24
114.758	64.6032		32.7	35.4				178.84	85.2		36.92	30
120.606	60.0624		27.5	29.8				90.576	80.4		24.18	30.7
97.9	49.0544		33.6	43.4				73.576	103		35.1	32.8
105.8	30.272			37.2				144.024	92		38.22	32.8
	92.3984			22.9				209.304	35.224		42.64	9.88
	126.7			30.6				123.488	64.328			15.6
	118.9			26.2					167.96			29.12
	70.5			35.2					131.784			36.66
	85.1			18.8					109.072			29.38
	72.3			25.5					107.032			36.27
	6.1			17.5

## Sheet: Supp fig 7 - ABPs & CC actin 
Actin binding protein blots-
pixel intensity measurements
	Ratio Cdc42 / a Tub			Ratio Profilin / a Tub			Ratio VASP / a Tub			Ratio WAVE / a Tub
	WT	Mutant		WT	Mutant		WT	Mutant		WT	Mutant
	9.41046	12.6953		7.81216	11.0216		6.91811	7.74346		5.38198	6.66042
	12.131	13.9468		8.97757	11.5525		6.51685	6.89877		5.10689	6.08374
	12.7167	13.8375		10.926	10.1178		7.97306	6.60175		7.16872	4.40106
		13.7717			6.5556			6.46348			3.24903
Raw Cdc42 blot from Supplementary Figure 7b with ladder on left							Raw Profilin blot from Supplementary Figure 7b with ladder on left								Raw VASP blot from Supplementary Figure 7b with ladder on left											Raw WAVE blot from Supplementary Figure 7b with ladder on left
Connecting cilium actin
pixel intensity measurements
	WT	WT	WT	Mutant	Mutant	Mutant
	82.2876	665.417	484.099	244.908	690.967	648.913
	47.4086	660.157	21.7626	345.348	669.557	585.909
	103.925	891.017	37.8786	444.749	950.967	466.485
	255.574	530.617	556.981	44.4377	1933.56	944.957
	515.032	579.317	295.086	438.193	762.157	1372.96
	28.4816	837.917	1125.38	741.905	954.247	440.925
	433.228	415.317	193.369	180.458	1443.32	1951.28
	622.129	393.267	263.454	180.458	859.487	769.091
	113.79	826.447	16.6556	546.71	2343.82	776.99
	17.9366	951.927	295.712	935.439	1476.8	813.734
	70.8636	614.127	123.494	285.931	2085.4	1045.87
	413.967	428.487	826.378	286.514	738.217	879.404
	108.839	723.347	89.7246	277.037	929.807	712.064
	121.825	875.007	259.552	321.807	2030.59	725.761
	17.1826	638.217	211.462	521.152	1737.64	1119.59
	372.442	571.367	175.618	293.627	903.407	434.909
	1.7506	865.087	273.803	185.046	1363.43	710.301
	29.3876	579.137	133.476	642.933	1323.56	664.26
	152.649	814.457	129.019	252.19	519.617	596.192
	366.333	718.787	583.332	266.554	621.357	1173.06
	78.9386	711.427	111.093	890.271	355.357	461.416
	1249.53	767.787	473.9	205.245	706.917	670.784
	132.182	429.377	335.011	399.595	1104.95	729.048
	218.647	436.457	290.39	358.144	1082.63	646.475
	346.832	329.007	56.9306	553.987	1332.02	579.378
	942.767	495.267	475.301	413.114	919.857	1153.84
	152.738	730.987	169.535	592.681	841.977	711.213
	205.224	555.347	146.706	252.035	1482.77	534.448
	258.832	930.277	581.063	234.766	1641.37	617.13
	179.481	535.947	483.54	16.7147	1377.62	755.159
	667.802	640.397	424.225	457.341	1987.13	815.809
	523.975	552.987	268.682	173.262	1482.39	954.42
	372.329	453.987	679.94	304.849	1471.2	960.486
	368.503	341.877	802.538	854.338	1371.83	1487.64
	372.755	247.177	381.151	83.0347	1167.63	1422.15
	54.0396	190.867	417.88	84.2557	2685.26	927.947
	65.2896	310.897	482.464	368.288	1051.37	215.35
	105.831	225.847	269.725	776.315	1832.12	1070.4
	336.278	196.907	12.7856	754.16	1372.35	1489.95
	304.344	531.957	605.487	83.3957	946.407	1068.43
	146.872	659.937	846.654	786.254	1286.9	1723.68
	377.204	749.437	357.229	749.41	1267.65	986.635
	434.729	364.887	81.8206	881.535	1210.11	858.082
	265.889	734.357	551.033	308.736	2557.96	630.024
	189.807	660.827	387.35	463.074	2322.68	1507.07
	150.054	731.417	194.681	785.233	1121.3	571.62
	484.101	789.617	158.595	275.672	1958.38	917.639
	440.537	838.937	467.643	345.207	1421.08	849.13
	387.211	430.337	1496.07	558.573	978.657	540.591
	264.22	604.507	459.264	846.438	1087.64	664.823
	78.0966	594.127	888.847	353.252	1599.78	2017.93
	679.782	521.067	80.8356	324.659	1841.1	1054.08
	372.794	738.237	670.853	375.596	968.997	967.933
	444.816	312.757	630.002	742.885	1167.88	496.562
	307.997	686.057	283.013	661.839	1649.41	1192.52
	530.692	795.507	689.262	938.035	1602.3	637.544
	553.861	442.717	640.189	369.751	909.937	1068.1
	348.34	499.857	189.611	383.106	1709.38	520.4
	390.761	692.207	332.759	298.325	1585.9	778.611
	455.236	444.147	727.059	606.072	2099.3	722.048
	420.002	614.337	488.197	382.039	1283.49	634.21
	539.611	752.397	660.635	718.908	1089.29	483.745
	537.599	852.077	456.225	411.242	829.837	1412.19
	441.661	735.377	253.427	428.7	1701.49	1618.86
	517.399	1260.82	451.403	248.661	1549.33	700.379
	218.517	697.227	198.566	299.62	2976.58	764.408
	495.901	1290.43	316.827	739.658	3399.13	1114.31
	635.437	405.587	573.444	472.52	1743.82	882.976
	359.037	589.657	209.086	635.115	997.757	508.849
	203.671	803.457	271.262	753.493	310.207	1088.41
	300.247	838.987	338.956	483.713	1656.12	912.253
	527.692	571.747	680.124	581.679	585.407	1161.29
	343.271	758.277	91.2926	253.88	1209.11	981.794
	229.098	597.557	921.985	180.8	958.927	342.45
	383.094	697.717	786.352	543.733	1301.02	855.218
	250.295	469.717	682.931	1135.2	1834.59	608.121
	558.018	713.777	694.218	796.773	852.157	1109.33
	385.531	638.767	454.207	385.752	792.477	651.303
	353.311	747.117	688.855	405.026	838.927	398.685
	353.956	711.837	390.879	181.206	310.207	851.1
	251.961	1182.53	23.0946	350.522	487.187	751.904
	235.766	572.057	569.702	154.172	373.087	2061.61
	98.6456	733.637	569.052	508.754	627.977	873.141
	312.747	519.237	384.895	816.334	686.517	424.981
	492.856	972.747	51.5656	536.652	1437.86	587.745
	360.982	360.637	539.433	914.212	816.427	925.971
	784.582	889.177	938.285	627.376	1505.31	559.991
	501.605	567.237	510.402	643.408	1903.53	858.889
	547.616	700.117	614.247	804.76	720.747	1178.96
	521.307	935.837	754.331	319.177	642.297	590.117
	810.972	516.227	584.341	428.79	1305.96	1303.46
	272.963	781.557	422.688	604.587	1138.49	754.352
	451.702	852.287	769.18	101.546	1557.81	551.26
	362.851	1096.03	496.081	472.952	1777.77	837.86
	292.926	905.127	1013.73	522.883	1242.85	1259.92
	480.427	688.977	203.374	565.185	1316.59	510.728
	672.585	551.957	339.121	575.313	827.717	814.61
	464.554	647.607	247.661	996.174	995.327	1026.39
	552.739	730.617	203.228	834.516	869.527	882.236
	792.304	506.167	615.323	967.047	897.037	443.509
	405.552	1109.84	404.367	382.656	3252.96	620.405
	276.121	635.787	148.062	387.354	2519.33	513.737
	139.102	940.457	461.867	440.522	931.207	772.309
	185.057	909.157	260.999	306.202	1695.41	596.047
	431.936	815.277	195.148	56.3797	602.217	799.457
	439.765	798.957	697.818	491.098	1522.5	327.327
	450.252	1060.61	215.046	602.577	935.427	836.306
	244.892	478.677	310.81	490.563	480.327	693.374
	849.519	552.787	283.115	619.723	1355.95	56.0775
	572.94	581.187	813.461	556.289	726.497	449.329
	360.614	1080.03	355.29	802.415	1051.93	373.075
	287.14	617.607	589.78	820.279	1480.83	468.053
	362.684	830.447	1162.24	1014.84	1186.34	1018.72
	591.338		205.655	412.557	1007.44	312.502
	441.95		232.78	546.982	1280.54	237.067
	358.104		9.4186	437.643	959.477	884.278
	639.57		303.683	618.253	1593.1	174.779
	346.613		471.913	693.99	876.687
	377.128		152.52	406.729	1360.98
	381.437		123.42	1460.05	2357.72
	478.26		311.422	481.21	2057.31
	332.692		163.174	609.328	1456.26
	399.711		609.618	69.3257	1567.93
	341.851		220.071	169.401	535.907
	98.8346			655.871	1030.45
	55.8876			798.265	578.677
	83.7706			283.067	946.667
	310.96			835.804	1176.49
	393.262			797.385	686.627
	269.882			651.817	1649.9
	258.121			996.413	1449.91
	178.654			374.96	1481.83
	567.223			561.511	1095.95
	279.956			283.894	1312.84
	202.735			349.358	1000.11
	4.9846			175.918	737.037
	346.246			444.161	1925.61
	311.893			424.284	893.147
	90.2736			440.218	1767.09
	156.582			403.202	1350.25
	328.929			868.596	813.887
	287.171			178.866	789.737
	617.853			181.634	669.697
	319.384			191.998	1141.21
	436.556			298.093	819.407
	185.933			411.139	1347.68
	149.349			195.804	1445.17
	300.746			392.092	903.367
	75.8106			232.701	927.157
	124.454			306.479	917.307
	205.932			272.571	813.307
	205.683			389.608	569.917
	307.559			229.272	1240.54
	57.4646			228.106	1334.99
	437.054			595.529	1361.05
	207.81			243.409	725.387
	459.205			608.771	580.567
	420.245			239.744	941.637
	80.1176			552.201	471.797
	218.185			538.476	647.837
	100.825			724.221	1906.05
	453.495			255.255	1011.08
	844.93			289.548	760.337
	101.825			1529.98	1008.78
	272.222			1389.22	877.437
	207.263			970.693	973.627
	326.906			1445.86	700.877
	545.914			1954.09	1230.56
	103.017				904.747
	170.707				833.287
	152.172				716.067
	135.543				913.567
	133.194				1640.1
	178.375				1077.97
	125.362				943.827
	37.4016				739.327
	70.6386				1164.98
	178.375				993.717
	125.362				1836.15
	37.4016				1320.67
	70.6386				835.647
					884.007
					864.457
					657.467
					1793.4
					1350.6
					1515.22
					975.697
					616.077
					759.327
					1016.33
					700.217
					1525.87
Raw CoIP blot from Supplementary Figure 7f with ladder on left, GT335 labelling in middle and cofilin labelling on right
